# Supplementary material for: CXXC-finger protein 1 associates with FOXP3 to stabilize homeostasis and suppressive functions of regulatory T cells
Source: eLife. 2025 Apr 4;13:RP103417. doi: 10.7554/eLife.103417 (PMC11970909; doi:10.7554/eLife.103417)
Supplement: Figure 2—source data 2. [file elife-103417-fig2-data2.zip]

Archive with 7 entries (7 files):
- Figure 2-source data 2/H3.jpg
- Figure 2-source data 2/Input IB CXXC1.jpg
- Figure 2-source data 2/Input IB FOXP3.jpg
- Figure 2-source data 2/IP-CXXC1 IB-CXXC1.jpg
- Figure 2-source data 2/IP-CXXC1 IB-FOXP3.jpg
- Figure 2-source data 2/IP-FOXP3 IB-CXXC1.jpg
- Figure 2-source data 2/IP-FOXP3 IB-FOXP3.jpg
