# Supplementary material for: CXXC-finger protein 1 associates with FOXP3 to stabilize homeostasis and suppressive functions of regulatory T cells
Source: eLife. 2025 Apr 4;13:RP103417. doi: 10.7554/eLife.103417 (PMC11970909; doi:10.7554/eLife.103417)
Supplement: Figure 3—figure supplement 1—source data 2. [file elife-103417-fig3-figsupp1-data2.zip]

Archive with 2 entries (2 files):
- Figure 3-figure supplement 1-source data 2/CXXC1.jpg
- Figure 3-figure supplement 1-source data 2/H3.jpg
