# Supplementary material for: CXXC-finger protein 1 associates with FOXP3 to stabilize homeostasis and suppressive functions of regulatory T cells
Source: eLife. 2025 Apr 4;13:RP103417. doi: 10.7554/eLife.103417 (PMC11970909; doi:10.7554/eLife.103417)
Supplement: Figure 5—source data 2. [file elife-103417-fig5-data2.csv]

####################
## BD Rhapsody Sequence Analysis Pipeline Version 2.0
## Analysis Date - Mon Jun 26 2023 00:55:23 GMT+0000 (UTC)
## Libraries - Foxp3cre-TCR_1 | Foxp3cre-sample-tag_1 | Foxp3cre-target_1 - Bead version detected: Enhanced
## References - BD_Rhapsody_Immune_Response_Panel_Mm_FASTA.fasta
## Parameters - Sample Tag Version: mm | Sample Tag Names: | VDJ Version: mouseTCR | Putative Cell Calling Type: mRNA | Refined Putative Cell Calling: Off | Exclude Intronic Reads: Off | Generate Bam: Off | Exact Cell Count: None | Expected Cell Count: None
####################
Cell_Index	Total_VDJ_Read_Count	Total_VDJ_Molecule_Count	TCR_Alpha_Gamma_V_gene_Dominant	TCR_Alpha_Gamma_J_gene_Dominant	TCR_Alpha_Gamma_C_gene_Dominant	TCR_Alpha_Gamma_CDR3_Nucleotide_Dominant	TCR_Alpha_Gamma_CDR3_Translation_Dominant	TCR_Alpha_Gamma_Read_Count	TCR_Alpha_Gamma_Molecule_Count	TCR_Beta_Delta_V_gene_Dominant	TCR_Beta_Delta_D_gene_Dominant	TCR_Beta_Delta_J_gene_Dominant	TCR_Beta_Delta_C_gene_Dominant	TCR_Beta_Delta_CDR3_Nucleotide_Dominant	TCR_Beta_Delta_CDR3_Translation_Dominant	TCR_Beta_Delta_Read_Count	TCR_Beta_Delta_Molecule_Count	TCR_Paired_Chains	Cell_Type_Experimental
95	155	7	TRAV12D-3*02	TRAJ16*01	Trac	GCTTTGAGCGCAACTTCAAGTGGCCAGAAGCTGGTT	ALSATSSGQKLV	20	2	TRBV20*01	TRBD1*01	TRBJ2-4*01	Trbc1-Trbc2	GGTGCTAGGCAGGGCCAAAACACCTTGTAC	GARQGQNTLY	135	5	TRUE	T
437	285	6	TRAV14-1*01	TRAJ58*01	Trac	GCAGCAAGTGCACGGGGAGGCACTGGGTCTAAGCTGTCA	AASARGGTGSKLS	166	2	TRBV15*01	TRBD2*01	TRBJ1-3*01	Trbc1-Trbc2	GCCAGCAGTTGGGGGGCTGGAAATACGCTCTAT	ASSWGAGNTLY	119	4	TRUE	T
455	109	1						0	0	TRBV5*01		TRBJ1-1*01	Trbc1-Trbc2	GCCAGCAGCCAAGAGAAAACAAACACAGAAGTCTTC	ASSQEKTNTEVF	109	1	FALSE	T
842	1531	27	TRAV7N-4*01	TRAJ52*01	Trac	GCAGTTAGTGGGAGAGCTAACACTGGAAAGCTCACG	AVSGRANTGKLT	1351	16	TRBV3*01	TRBD2*01	TRBJ2-1*01	Trbc1-Trbc2	GCCAGCAGCTTTCTGGGCTATGCTGAGCAGTTC	ASSFLGYAEQF	180	11	TRUE	T
1204	88	1						0	0	TRDV2-2*01	TRDD2*01	TRDJ1*01	Trdc	GCTCTCATGGAGCGCGAGGACGGAGGGATACGAGCTACCGACAAACTCGTC	ALMEREDGGIRATDKLV	88	1	FALSE	T
1617	69	4	TRAV12D-3*02	TRAJ7*01	Trac	GCTTTGAGCCACTACAGCAACAACAGACTTACT	ALSHYSNNRLT	8	1	TRBV16*01	TRBD2*01	TRBJ2-1*01	Trbc1-Trbc2	GCAAGCAACTGGGGGGGCTATGCTGAGCAGTTC	ASNWGGYAEQF	61	3	TRUE	T
1977	117	5	TRAV13-2*03	TRAJ31*01	Trac	GCTATACATAGCAATAACAGAATCTTC	AIHSNNRIF	88	4	TRBV19*01	TRBD1*01	TRBJ2-4*01	Trbc1-Trbc2	GCCAGCAGTCACAGGGGGTGGAACACCTTGTAC	ASSHRGWNTLY	29	1	TRUE	T
1978	30	3	TRAV13-4/DV7*03	TRAJ30*01	Trac	GCTATGGAACGTGGAACAAATGCTTACAAAGTCATC	AMERGTNAYKVI	30	3							0	0	FALSE	T
1984	45	2	TRAV7D-3*01	TRAJ53*01	Trac	GCAGTGAATCACAGTGGAGGCAGCAATTACAAACTGACA	AVNHSGGSNYKLT	15	1	TRBV3*01	TRBD2*01	TRBJ2-1*01	Trbc1-Trbc2	GCCAGCAGCTTAGTGGGACTGGGTGCTGAGCAGTTC	ASSLVGLGAEQF	30	1	TRUE	T
1991	204	6	TRAV10*02	TRAJ37*01	Trac	GCAGCGGACATAACAGGCAATACCGGAAAACTCATC	AADITGNTGKLI	62	2	TRBV26*01	TRBD1*01	TRBJ2-7*01	Trbc1-Trbc2	GCCAGCAGTTTCACAGGGAAGGAACAGTAC	ASSFTGKEQY	142	4	TRUE	T
2693	1209	16	TRAV7N-4*01	TRAJ48*01	Trac	GCAGTTAGAGCCAACTATGGAAATGAGAAAATAACT	AVRANYGNEKIT	1194	15	TRBV19*01	TRBD2*01	TRBJ2-7*01	Trbc1-Trbc2	GCCAGCAGTATAGTGGGTGGGGTCTATGAACAGTAC	ASSIVGGVYEQY	15	1	TRUE	T
3145	453	15	TRAV8-1*01	TRAJ26*01	Trac	GCTACTGATAACTATGCCCAGGGATTAACC	ATDNYAQGLT	312	9	TRBV16*01		TRBJ1-2*01	Trbc1-Trbc2	GCAAGCAGCTTAGATAGGCACTCCGACTACACC	ASSLDRHSDYT	141	6	TRUE	T
3488	199	3	TRAV4-2*01	TRAJ27*01	Trac	GCTGCTGAGCATAACACCAATACAGGCAAATTAACC	AAEHNTNTGKLT	136	2	TRBV2*01		TRBJ1-1*01	Trbc1-Trbc2	GCCAGCAGCCAAACAGAAGTCTTC	ASSQTEVF	63	1	TRUE	T
3520	38	2						0	0	TRBV13-2*01	TRBD2*01	TRBJ2-3*01	Trbc1-Trbc2	GCCAGCGGTGATGTGGGGACTGGTGCAGAAAACGCTGTAT	ASGDVGTGAENAV	38	2	FALSE	T
3872	209	4	TRAV7-3*01	TRAJ18*01	Trac	GCAGTGAGGGGTTCAGCCTTAGGGAGGCTGCAT	AVRGSALGRLH	94	3	TRBV13-2*01		TRBJ1-4*02	Trbc1-Trbc2	GCCAGCGGTGACGAAAGATTATTT	ASGDERLF	115	1	TRUE	T
4230	88	1						0	0	TRBV4*01		TRBJ2-1*01	Trbc1-Trbc2	GCCAGCAGCTATGCTGAGCAGTTC	ASSYAEQF	88	1	FALSE	T
4270	258	10	TRAV7-4*01	TRAJ40*01	Trac	GCAGCTAGGGTTAATACAGGAAACTACAAATACGTC	AARVNTGNYKYV	126	4	TRBV13-2*01	TRBD2*01	TRBJ2-7*01	Trbc1-Trbc2	GCCAGCGGTGATTTCTGGGGGGGTGAACAGTAC	ASGDFWGGEQY	132	6	TRUE	T
4295	573	22	TRAV12D-2*02	TRAJ18*01	Trac	GCTTTGAGTCGAGGTTCAGCCTTAGGGAGGCTGCAT	ALSRGSALGRLH	344	12	TRBV17*01	TRBD2*01	TRBJ2-7*01	Trbc1-Trbc2	GCTAGCAGTAAGGGGGGGGCCTATGAACAGTAC	ASSKGGAYEQY	229	10	TRUE	T
4301	301	12	TRAV6D-7*01	TRAJ21*01	Trac	GCTCCCATGCCTAATTACAACGTGCTTTAC	APMPNYNVLY	124	6	TRBV3*01		TRBJ1-2*01	Trbc1-Trbc2	GCCAGCAGCTTAGCAGCAAACTCCGACTACACC	ASSLAANSDYT	177	6	TRUE	T
4313	0	0						0	0							0	0	FALSE	Unknown
4621	160	5	TRAV7-4*01	TRAJ33*01	Trac	GCAGCTAGTGGTAGTAGCAACTATCAGTTGATC	AASGSSNYQLI	120	1	TRBV15*01	TRBD2*01	TRBJ2-7*01	Trbc1-Trbc2	GCCAGCAGTTTCGGGACTGGGGTTTATGAACAGTAC	ASSFGTGVYEQY	40	4	TRUE	T
4672	321	16	TRAV4D-3*04	TRAJ43*01	Trac	GCTGCTGATGGGAATAACAACAATGCCCCACGA	AADGNNNNAPR	57	2	TRBV5*01		TRBJ1-3*01	Trbc1-Trbc2	GCCAGCAGCCAAGACCTTTCTGGAAATACGCTCTAT	ASSQDLSGNTLY	264	14	TRUE	T
4688	282	9	TRAV9-1*01	TRAJ31*02	Trac	GCTGTGAGCGCGAGTAACAATAACAGAATCTTC	AVSASNNNRIF	216	5	TRBV17*01		TRBJ1-3*01	Trbc1-Trbc2	GCTAGCAGTACAGGTTCTGGAAATACGCTCTAT	ASSTGSGNTLY	66	4	TRUE	T
4696	94	1	TRAV6-7/DV9*04	TRAJ58*01	Trac	GCTCTGAGCCGCATGCAGCAAGGCACTGGGTCTAAGCTGTCA	ALSRMQQGTGSKLS	94	1							0	0	FALSE	T
4995	348	11	TRAV2*01	TRAJ13*01	Trac	ATTGTGACTGCCTTTGCAAATTCTGGGACTTACCAGAGG	IVTAFANSGTYQR	292	8	TRBV1*01		TRBJ2-7*01	Trbc1-Trbc2	ACCTGCAGTGCAGAGAGCTCCTATGAACAGTAC	TCSAESSYEQY	56	3	TRUE	T
5054	159	6	TRAV12-2*02	TRAJ30*01	Trac	GCTTTGGGGGGCACAAATGCTTACAAAGTCATC	ALGGTNAYKVI	159	6							0	0	FALSE	T
5063	189	5	TRAV5D-4*01	TRAJ32*01	Trac	GCTGCAAGTGCGATTGGGAGCAGTGGCAACAAGCTCATC	AASAIGSSGNKLI	178	3	TRBV26*01	TRBD1*01	TRBJ1-3*01	Trbc1-Trbc2	GCCAGCAGCCCCACAGGGGTTGGAAATACGCTCTAT	ASSPTGVGNTLY	11	2	TRUE	T
5382	169	5	TRAV14-2*02	TRAJ58*01	Trac	GCAGCAAGTCAAGGCACTGGGTCTAAGCTGTCA	AASQGTGSKLS	149	4	TRBV19*01	TRBD2*01	TRBJ2-1*01	Trbc1-Trbc2	GCCAGCAGTATTTGGGGGGGGTATGCTGAGCAGTTC	ASSIWGGYAEQF	20	1	TRUE	T
5406	60	4						0	0	TRBV29*01	TRBD1*01	TRBJ1-3*01	Trbc1-Trbc2	GCTAGCAGTTTACAGGGTGGAAATACGCTCTAT	ASSLQGGNTLY	60	4	FALSE	T
5458	98	2	TRAV12D-2*02	TRAJ18*01	Trac	GCGGAAGGAGGTTCAGCCTTAGGGAGGCTGCAT	AEGGSALGRLH	98	2							0	0	FALSE	T
5807	325	4	TRAV14-2*01	TRAJ11*01	Trac	GCAGCAAGTGACTCGGGATACAACAAACTCACT	AASDSGYNKLT	307	3	TRBV13-1*02	TRBD2*01	TRBJ2-1*01	Trbc1-Trbc2	GCCAGCAGTGACTGGGGTGCTGAGCAGTTC	ASSDWGAEQF	18	1	TRUE	T
6185	310	10						0	0	TRBV5*01		TRBJ2-5*01	Trbc1-Trbc2	GCCAGCAGCCAAGAAAGAGACACCCAGTAC	ASSQERDTQY	310	10	FALSE	T
6229	0	0						0	0							0	0	FALSE	Unknown
6607	192	4	TRAV7-2*02	TRAJ40*01		GCAGCAAGCATTAATACAGGAAACTACAAATACGTC	AASINTGNYKYV	89	1	TRBV5*01	TRBD1*01	TRBJ1-1*01	Trbc1-Trbc2	GCCAGCAGCCACAGGGCAAACACAGAAGTCTTC	ASSHRANTEVF	103	3	TRUE	T
6608	161	8	TRAV9-3*01	TRAJ9*01	Trac	GCTGCGAGCACTAGGAACATGGGCTACAAACTTACC	AASTRNMGYKLT	7	1	TRBV13-3*01	TRBD2*01	TRBJ2-3*01	Trbc1-Trbc2	GCCAGCAGTCGGGACTGGGCTAGTGCAGAAACGCTGTAT	ASSRDWASAETLY	154	7	TRUE	T
7004	0	0						0	0							0	0	FALSE	Unknown
7314	109	4	TRAV6D-7*01	TRAJ43*01	Trac	GCTCTGAGTGAAAATAACAACAATGCCCCACGA	ALSENNNNAPR	16	2	TRBV2*01	TRBD1*01	TRBJ1-1*01	Trbc1-Trbc2	GCCAGCAGCCACAGGGGGCGAGTCTTC	ASSHRGRVF	93	2	TRUE	T
7368	223	7	TRAV14-3*01	TRAJ13*01	Trac	GCAGCAAGTCCAAATTCTGGGACTTACCAGAGG	AASPNSGTYQR	176	5	TRBV15*01		TRBJ2-7*01	Trbc1-Trbc2	GCCAGCAGCCGGGACTATGAACAGTAC	ASSRDYEQY	47	2	TRUE	T
7695	88	7						0	0	TRBV19*01		TRBJ2-1*01	Trbc1-Trbc2	GCCAGCAGTATCCAGGAGTATGCTGAGCAGTTC	ASSIQEYAEQF	88	7	FALSE	T
8091	270	8	TRAV8-1*01	TRAJ48*01	Trac	GCTACTGACTATGGAAATGAGAAAATAACT	ATDYGNEKIT	270	8							0	0	FALSE	T
8130	65	4	TRAV9-1*01	TRAJ50*01	Trac	GCTGTGAGCGTAGCATCCTCCTCCTTCAGCAAGCTGGTG	AVSVASSSFSKLV	15	1	TRBV12-2*01		TRBJ1-5*01	Trbc1-Trbc2	GCCAGCTCTCTTAACAACCAGGCTCCGCTT	ASSLNNQAPL	50	3	TRUE	T
8462	281	4	TRAV17*01	TRAJ39*01	Trac	GCACTGAATAATAATGCAGGTGCCAAGCTCACA	ALNNNAGAKLT	267	3	TRBV5*01	TRBD2*01	TRBJ2-4*01	Trbc1-Trbc2	GCCAGCAGCCAAGACTGGGGTCAAAACACCTTGTAC	ASSQDWGQNTLY	14	1	TRUE	T
8526	34	1	TRAV12D-2*02	TRAJ53*01	Trac	GCTTTGAGTGAACAGTGGAGGCAGCAATTACAAACTGACA	ALSEQWRQQLQTD	34	1							0	0	FALSE	T
8870	122	12	TRAV12-2*02	TRAJ15*01		GCTTTGAGGGCCTACCAGGGAGGCAGAGCTCTGATA	ALRAYQGGRALI	35	5	TRBV20*01	TRBD2*01	TRBJ2-3*01	Trbc1-Trbc2	GGTGGCCGGGACTGGGAGAAAGAAACGCTGTAT	GGRDWEKETLY	87	7	TRUE	T
8922	347	9	TRAV7-5*03	TRAJ40*01	Trac	GCAGTGAGTGTTAATACAGGAAACTACAAATACGTC	SEC*YRKLQIR	295	4	TRBV1*01	TRBD2*01	TRBJ2-4*01	Trbc1-Trbc2	ACCTGCAGTGCAGAGGGGGGGGTTCAAAACACCTTGTAC	TCSAEGGVQNTLY	52	5	TRUE	T
9267	0	0						0	0							0	0	FALSE	Unknown
9304	353	10	TRAV9D-3*01	TRAJ53*01	Trac	GCTGCCAGTGGAGGCAGCAATTACAAACTGACA	AASGGSNYKLT	67	2	TRBV4*01	TRBD2*01	TRBJ2-7*01	Trbc1-Trbc2	GCCAGCAGCTATGACTGGGGTGAACAGTAC	ASSYDWGEQY	286	8	TRUE	T
9677	206	4						0	0	TRBV16*01		TRBJ2-3*01	Trbc1-Trbc2	GCAAGCAGCTTAGCAGAAACGCTGTAT	ASSLAETLY	206	4	FALSE	T
10021	180	6	TRAV9-1*01	TRAJ37*01	Trac	GCTGTGAGCGCGAGGGCAGGCAATACTAGAAAACTCATC	AVSARAGNTRKLI	166	3	TRBV16*01	TRBD2*01	TRBJ2-4*01	Trbc1-Trbc2	GCAAGCAGCCCGGGACTGGGGGGAAACACCTTGTAC	ASSPGLGGNTLY	14	3	TRUE	T
11607	392	11	TRAV4-2*02	TRAJ26*01	Trac	GCTGTTGAGGCTCACTATGCCCAGGGATTAACC	AVEAHYAQGLT	199	7	TRBV16*01	TRBD2*01	TRBJ2-4*01	Trbc1-Trbc2	GCAAGCAGCTTAGACTGGGGGGGCCAAAACACCTTGTAC	ASSLDWGGQNTLY	193	4	TRUE	T
11909	129	7	TRAV7-4*01	TRAJ13*01	Trac	GCAGCTAGGGGAAATTCTGGGACTTACCAGAGG	AARGNSGTYQR	36	5	TRBV13-1*02	TRBD2*01	TRBJ2-7*01	Trbc1-Trbc2	GCCAGCAGACTCACTGGGGGTGAACAGTAC	ASRLTGGEQY	93	2	TRUE	T
12341	28	3	TRAV6-6*01	TRAJ35*02	Trac	GCTCTGGGTGATGCAGGCTTTGCAAGTGCGCTGACA	ALGDAGFASALT	20	2	TRBV1*01	TRBD1*01	TRBJ1-3*01	Trbc1-Trbc2	ACCTGCAGTGCAGGGACAGGGTCAATACGCTCTAT	TCSAGTGSIRS	8	1	TRUE	T
12679	521	9	TRAV4-3*03	TRAJ42*01	Trac	GCTGCTGAGACTGGAGGAAGCAATGCAAAGCTAACC	AAETGGSNAKLT	459	7	TRBV13-3*01		TRBJ2-7*01	Trbc1-Trbc2	GCCAGCAGTGGAGGGTATGAACAGTAC	ASSGGYEQY	62	2	TRUE	T
12707	327	7	TRAV12D-3*02	TRAJ33*01	Trac	GCTTTGAGTGCTTGGGATAGCAACTATCAGTTGATC	ALSAWDSNYQLI	289	6	TRBV1*01	TRBD2*01	TRBJ2-3*01	Trbc1-Trbc2	ACCTGCAGTGGACTGGGGGGTGCAGAAACGCTGTAT	TCSGLGGAETLY	38	1	TRUE	T
12708	119	8	TRAV8-1*01	TRAJ31*02	Trac	GCTACGGGTAACAATAACAGAATCTTC	ATGNNNRIF	114	7	TRBV16*01		TRBJ2-5*01	Trbc1-Trbc2	GCAAGCAGCTGGGGTAACCAAGACACCCAGTAC	KQLG*PRHPV	5	1	TRUE	T
13075	381	12	TRAV7-4*01	TRAJ15*01	Trac	GCAGCTAGTGGGGCCTACCAGGGAGGCAGAGCTCTGATA	AASGAYQGGRALI	84	1	TRBV29*01		TRBJ1-3*01	Trbc1-Trbc2	GCTAGCAGACATTCTGGAAATACGCTCTAT	ASRHSGNTLY	297	11	TRUE	T
13101	520	10	TRAV6D-7*04	TRAJ21*01	Trac	GCTCTGGGTGATCTTTCTAATTACAACGTGCTTTAC	ALGDLSNYNVLY	148	2	TRBV16*01	TRBD2*01	TRBJ2-4*01	Trbc1-Trbc2	GCAAGCAGCTTAGCTGGGACTGGGGGCAGTCAAAACACCTTGTAC	ASSLAGTGGSQNTLY	372	8	TRUE	T
13141	200	6	TRAV3D-3*02	TRAJ33*01	Trac	GCAGTCAGATAATGGATAGCAACTATCAGTTGATC	AVR*WIATIS*S	39	1	TRBV14*01		TRBJ1-6*01	Trbc1-Trbc2	GCCAGCAGTTTTCACCTATAATTCGCCCCTCTAC	ASSFHL*FAPL	161	5	TRUE	T
13500	0	0						0	0							0	0	FALSE	Unknown
13502	106	2	TRAV4-2*01	TRAJ12*01	Trac	GCTGCTGAGGGGACTGGAGGCTATAAAGTGGTC	AAEGTGGYKVV	106	2							0	0	FALSE	T
13900	283	11	TRAV7-3*04	TRAJ18*01	Trac	GCAGTGAGTGGAGGTTCAGCCTTAGGGAGGCTGCAT	AVSGGSALGRLH	90	3	TRBV19*01	TRBD1*01	TRBJ1-1*01	Trbc1-Trbc2	GCCAGCAGTCAGGGGGCAAACACAGAAGTCTTC	ASSQGANTEVF	193	8	TRUE	T
14304	101	2	TRAV6-6*01	TRAJ42*01	Trac	GCTCTGGGTGATCTTTCTGGAGGAAGCAATGCAAAGCTAACC	ALGDLSGGSNAKLT	101	2							0	0	FALSE	T
14603	169	5	TRAV9-3*01	TRAJ16*01	Trac	GCTGTGAGAACTTCAAGTGGCCAGAAGCTGGTT	AVRTSSGQKLV	134	3	TRBV5*01	TRBD2*01	TRBJ2-4*01	Trbc1-Trbc2	GCCAGCAGCCGACTGGGGGGGCGCGAAAACACCTTGTAC	ASSRLGGRENTLY	35	2	TRUE	T
14650	280	6						0	0	TRBV15*01	TRBD2*01	TRBJ2-7*01	Trbc1-Trbc2	GCCAGCAGTTTGGGGGGTGAACAGTAC	ASSLGGEQY	280	6	FALSE	T
14987	159	1	TRAV7-5*03	TRAJ42*01	Trac	GCAGTGAGCATTTTAATTCTGGAGGAAGCAATGCAAAGCTAACC	AVSILILEEAMQS*P	159	1							0	0	FALSE	T
14991	59	3	TRAV3D-3*02	TRAJ40*01	Trac	GCAGTCAGTGTTAATACAGGAAACTACAAATACGTC	AVSVNTGNYKYV	10	1	TRBV19*01		TRBJ2-4*01	Trbc1-Trbc2	GCCAGCAGTACAGGGAGGCGAAACACCTTGTAC	ASSTGRRNTLY	49	2	TRUE	T
14994	28	3						0	0	TRBV13-2*01	TRBD1*01	TRBJ2-7*01	Trbc1-Trbc2	GCCAGCGGTGACAGGGGGCGATATGAACAGTAC	ASGDRGRYEQY	28	3	FALSE	T
15018	518	8	TRAV7D-3*01	TRAJ50*01	Trac	GCAGTGAGTTCATCCTCCTCCTTCAGCAAGCTGGTG	AVSSSSSFSKLV	457	5	TRBV13-3*01	TRBD2*01	TRBJ2-7*01	Trbc1-Trbc2	GCCAGCAGCAACTGGGGGGCTAGCTCCTATGAACAGTAC	ASSNWGASSYEQY	61	3	TRUE	T
15021	387	5	TRAV13-4/DV7*03	TRAJ43*01	Trac	GCTATGGAAACAATAACAACAATGCCCCACGA	AMETITTMPH	224	1	TRBV19*01	TRBD2*01	TRBJ2-1*01	Trbc1-Trbc2	GCCAGCACCAGGGACTTCTATGCTGAGCAGTTC	ASTRDFYAEQF	163	4	TRUE	T
15050	81	5						0	0	TRBV16*01	TRBD1*01	TRBJ2-2*01	Trbc1-Trbc2	GCAAGCAGCTTAGGGACAGCAAACACCGGGCAGCTCTAC	ASSLGTANTGQLY	81	5	FALSE	T
15063	675	25	TRAV7D-4*02	TRAJ53*01	Trac	GCAGCTAGTGAGCATAGGGGAGGCAGCAATTACAAACTGACA	AASEHRGGSNYKLT	206	4	TRBV3*01	TRBD1*01	TRBJ1-4*02	Trbc1-Trbc2	GCCAGCAGGGACATAATTTCCAACGAAAGATTATTT	ASRDIISNERLF	469	21	TRUE	T
15405	35	1						0	0	TRBV13-2*01	TRBD1*01	TRBJ1-4*02	Trbc1-Trbc2	GCCAGCGGTGATGGGGACAGGGGGCCGAAAGATTATTT	ASGDGDRGPKDY	35	1	FALSE	T
15782	7	1	TRAV13N-1*01	TRAJ42*01	Trac	GCTATGGAACGGGGAAGCAATGCAAAGCTAACC	AMERGSNAKLT	7	1							0	0	FALSE	T
15798	156	5	TRAV13-4/DV7*02	TRAJ52*01	Trac	GCTCCTGGAGCTAACACTGGAAAGCTCACG	APGANTGKLT	32	1	TRBV31*01	TRBD1*01	TRBJ2-7*01	Trbc1-Trbc2	GCCTGGAGTCGGGACAGCTCCTATGAACAGTAC	AWSRDSSYEQY	124	4	TRUE	T
15809	0	0						0	0							0	0	FALSE	Unknown
16530	175	10	TRAV14-3*01	TRAJ22*01	Trac	GCAGCAAGTGGATCTTCTGGCAGCTGGCAACTCATC	AASGSSGSWQLI	73	3	TRBV5*01	TRBD2*01	TRBJ2-7*01	Trbc1-Trbc2	GCCAGCAGCCAGGTTGACTGGGGGGCCAGCTCCTATGAACAGTAC	ASSQVDWGASSYEQY	102	7	TRUE	T
16558	9	2						0	0	TRBV13-2*01	TRBD1*01	TRBJ2-4*01	Trbc1-Trbc2	GCCAGCGGTGACCGGGACAGGGGTAACACCTTGTAC	ASGDRDRGNTLY	9	2	FALSE	T
16562	0	0						0	0							0	0	FALSE	Unknown
16914	195	6	TRAV6D-7*02	TRAJ45*01	Trac	GCTCTGAGTACAGGAGGTGCAGATAGACTCACC	ALSTGGADRLT	118	4	TRBV3*01	TRBD1*01	TRBJ1-1*01	Trbc1-Trbc2	GCCAGCAGCTTCGGACAGGGGGGGAAAGTCTTC	ASSFGQGGKVF	77	2	TRUE	T
16963	0	0						0	0							0	0	FALSE	Unknown
17285	0	0						0	0							0	0	FALSE	Unknown
17330	166	4	TRAV7-3*01	TRAJ37*01	Trac	GCACCCTATAACAGGCAATACTAGAAAACTCATC	APYNRQY*KTH	87	1	TRBV2*01	TRBD2*01	TRBJ2-7*01	Trbc1-Trbc2	GCCAGCAGCCAAGACTGGGGCTCCTATGAACAGTAC	ASSQDWGSYEQY	79	3	TRUE	T
17373	674	14	TRAV7D-5*01	TRAJ27*01	Trac	GCAGTGAGCCGGGGTAACACCAATACAGGCAAATTAACC	AVSRGNTNTGKLT	482	9	TRBV30*01		TRBJ1-1*01	Trbc1-Trbc2	AGTTCTAGGGGGTGGAACACAGAAGTCTTC	SSRGWNTEVF	192	5	TRUE	T
17670	661	13	TRAV7-4*01	TRAJ31*02	Trac	GCAGCTAGTGATGGTAACAATAACAGAATCTTC	AASDGNNNRIF	579	8	TRBV15*01	TRBD1*01	TRBJ2-4*01	Trbc1-Trbc2	GCCAGCGGGGGCTGGAGTCAAAACACCTTGTAC	ASGGWSQNTLY	82	5	TRUE	T
17697	1	1						0	0	TRDV1*01		TRAJ37*01	Trac	GGAGGGAAACGAACAGGCAATACTAGAAAACTCATC	GGKRTGNTRKLI	1	1	FALSE	T
17705	130	6	TRAV16D/DV11*01	TRAJ38*01	Trac	GCTATGAGAGAGTCGTATAATGTTGGTGACAACAGTAAGCTGATT	AMRESYNVGDNSKLI	121	4	TRBV13-2*01	TRBD2*01	TRBJ2-4*01	Trbc1-Trbc2	GCCAGCGGTGATCTGACTGGGGGGGGGAACACCTTGTAC	ASGDLTGGGNTLY	9	2	TRUE	T
18834	130	6	TRAV12D-2*02	TRAJ13*01	Trac	GCTTTGAGTGCCTCAAATTCTGGGACTTACCAGAGG	ALSASNSGTYQR	125	5	TRBV13-2*01	TRBD2*01	TRBJ2-7*01	Trbc1-Trbc2	GCCAGCGGTGATTGGGGTGAACAGTAC	ASGDWGEQY	5	1	TRUE	T
19222	44	3	TRAV9-1*02	TRAJ23*01	Trac	GCTGTGAGCCCCAATTATAACCAGGGGAAGCTTATC	AVSPNYNQGKLI	26	2	TRBV23*01	TRBD1*01	TRBJ2-5*01	Trbc1-Trbc2	TCCAGCAGTCAAGTGACAGGAAAGACACCCAGTAC	SSSQVTGKTPST	18	1	TRUE	T
19254	52	3	TRAV13-1*01	TRAJ23*01	Trac	GCTATGGAACGGGATTATAACCAGGGGAAGCTTATC	AMERDYNQGKLI	20	1	TRBV4*01	TRBD2*01	TRBJ2-4*01	Trbc1-Trbc2	GCCAGCAGCCGGGACTGGGGGGCCCAAAACACCTTGTAC	ASSRDWGAQNTLY	32	2	TRUE	T
19613	121	4	TRAV3D-3*02	TRAJ7*01	Trac	GCAGTCAGTGACTACAGCAACAACAGACTTACT	AVSDYSNNRLT	102	2	TRBV16*01	TRBD1*01	TRBJ2-7*01	Trbc1-Trbc2	GCAAGCAGCTTAGGGACAGGGTATGAACAGTAC	ASSLGTGYEQY	19	2	TRUE	T
19654	353	5	TRAV9-2*02	TRAJ15*01	Trac	GTTTTGAGCGCGCAGGGAGGCAGAGCTCTGATA	VLSAQGGRALI	353	5							0	0	FALSE	T
19656	16	1						0	0	TRBV5*01	TRBD1*01	TRBJ2-3*01	Trbc1-Trbc2	GCCAGCAGCCAAGAGGGACAGGGTGCAGAAACGCTGTAT	ASSQEGQGAETLY	16	1	FALSE	T
19670	57	2						0	0	TRBV1*01		TRBJ2-2*01	Trbc1-Trbc2	ACCTGCAGTGCAGACGGGCAGCTCTAC	TCSADGQLY	57	2	FALSE	T
19978	217	8	TRAV13-4/DV7*03	TRAJ56*01	Trac	GCTATGGCTACTGGAGGCAATAATAAGCTGACT	AMATGGNNKLT	71	4	TRBV13-2*01	TRBD2*01	TRBJ2-1*01	Trbc1-Trbc2	GCCAGCGGACTGGGGGGGCGTGCTGAGCAGTTC	ASGLGGRAEQF	146	4	TRUE	T
20024	652	22	TRAV12-2*01	TRAJ35*02	Trac	GCTCTGAACACAGGCTTTGCAAGTGCGCTGACA	ALNTGFASALT	174	8	TRBV20*01	TRBD2*01	TRBJ2-5*01	Trbc1-Trbc2	GGTGCTCGGACTGGGGGGAGGCAAGACACCCAGTAC	GARTGGRQDTQY	478	14	TRUE	T
20392	392	10	TRAV7-5*03	TRAJ58*01	Trac	GCAGTGCGGGAGCAGCAAGGCACTGGGTCTAAGCTGTCA	AVREQQGTGSKLS	392	10							0	0	FALSE	T
20785	216	7	TRAV2*01	TRAJ42*01	Trac	ATTGTGACTGACAGCTCTGGAGGAAGCAATGCAAAGCTAACC	IVTDSSGGSNAKLT	153	3	TRBV5*01	TRBD1*01	TRBJ1-6*01	Trbc1-Trbc2	GCCAGCAGCCCGGGACAGGGGGCTTCGCCCCTCTAC	ASSPGQGASPLY	63	4	TRUE	T
20787	0	0						0	0							0	0	FALSE	Unknown
21136	38	4	TRAV4-2*02	TRAJ27*01	Trac	GCTGTTGAGGACACCAATACAGGCAAATTAACC	AVEDTNTGKLT	24	2	TRBV23*01	TRBD2*01	TRBJ2-5*01	Trbc1-Trbc2	TCCAGCAGCCGGGACTGGGGGGACACCCAGTAC	SSSRDWGDTQY	14	2	TRUE	T
21193	456	14	TRAV14D-1*01	TRAJ22*01	Trac	GCAGCAAGTCCATCTTCTGGCAGCTGGCAACTCATC	AASPSSGSWQLI	244	5	TRBV20*01		TRBJ2-3*01	Trbc1-Trbc2	GGTGCTGGGGACATTAGTGCAGAAACGCTGTAT	GAGDISAETLY	212	9	TRUE	T
21196	465	12	TRAV14-3*01	TRAJ12*01	Trac	GCAGCAAGTGCTACTGGAGGCTATAAAGTGGTC	AASATGGYKVV	315	7	TRBV16*01	TRBD2*01	TRBJ2-3*01	Trbc1-Trbc2	GCAAGCAGCTTAGATGGGGGTGCAGAAACGCTGTAT	ASSLDGGAETLY	150	5	TRUE	T
21539	5	1	TRAV14D-3/DV8*05	TRAJ57*01	Trac	GCAGCAAGTGATCAAGGAGGGTCTGCGAAGCTCATC	AASDQGGSAKLI	5	1							0	0	FALSE	T
21582	290	4	TRAV9-4*02	TRAJ56*01	Trac	GCTGTGAGCCCTACTGGAGGCAATAATAAGCTGACT	AVSPTGGNNKLT	259	3	TRBV16*01		TRBJ2-4*01	Trbc1-Trbc2	GCAAGCAGCTTAGGGGGTCAAAACACCTTGTAC	ASSLGGQNTLY	31	1	TRUE	T
21935	205	9	TRAV9-3*01	TRAJ34*01	Trac	GCTGTGAGCGCGGGGAATACCGACAAAGTCGTC	AVSAGNTDKVV	84	3	TRBV5*01	TRBD1*01	TRBJ2-3*01	Trbc1-Trbc2	GCCAGCAGCCAAGATCCAGGGGAGGCAGAAACGCTGTAT	ASSQDPGEAETLY	121	6	TRUE	T
22278	426	16	TRAV6D-7*02	TRAJ56*01	Trac	GCTCTGAGTACTGGAGGCAATAATAAGCTGACT	ALSTGGNNKLT	306	9	TRBV3*01	TRBD2*01	TRBJ2-4*01	Trbc1-Trbc2	GCCAGCAGCTTAGTGGGGAGTCAAAACACCTTGTAC	ASSLVGSQNTLY	120	7	TRUE	T
22312	90	4						0	0	TRBV3*01	TRBD2*01	TRBJ2-1*01	Trbc1-Trbc2	GCCAGCAGGGACTGGGGGGGCTATGCTGAGCAGTTC	ASRDWGGYAEQF	90	4	FALSE	T
22353	88	8	TRAV5D-4*01	TRAJ22*01	Trac	GCTGCAAGTGGGTCTTCTGGCAGCTGGCAACTCATC	AASGSSGSWQLI	83	7	TRBV15*01	TRBD1*01	TRBJ2-7*01	Trbc1-Trbc2	GCCAGCAGTTTAACAGGGGGCGAACAGTAC	ASSLTGGEQY	5	1	TRUE	T
23083	126	3	TRAV19*03	TRAJ42*01	Trac	GCAGCAGGTGGAGGAAGCAATGCAAAGCTAACC	AAGGGSNAKLT	104	1	TRBV2*01		TRBJ2-5*01	Trbc1-Trbc2	GCCAGCAGCCAAGAGACTCTCCAAGACACCCAGTAC	ASSQETLQDTQY	22	2	TRUE	T
23810	260	2	TRAV6D-7*02	TRAJ23*01	Trac	GCTCTGAGTTTGAATTATAACCAGGGGAAGCTTATC	ALSLNYNQGKLI	260	2							0	0	FALSE	T
23817	181	3	TRAV4D-4*03	TRAJ4*02	Trac	GCTGAGGCGGGAGGTAGCTTCAATAAGTTGACC	AEAGGSFNKLT	181	3							0	0	FALSE	T
23827	380	8	TRAV4-2*01	TRAJ40*01	Trac	GCTGCTGAGGCAGGAGGAAACTACAAATACGTC	AAEAGGNYKYV	380	8							0	0	FALSE	T
23871	411	9	TRAV3-1*01	TRAJ56*01	Trac	GCAGTCATGGCTACTGGAGGCAATAATAAGCTGACT	AVMATGGNNKLT	263	3	TRBV3*01	TRBD1*01	TRBJ2-7*01	Trbc1-Trbc2	GCCAGCAGCTTAGAGGGACAGGCCTATGAACAGTAC	ASSLEGQAYEQY	148	6	TRUE	T
24201	201	5						0	0	TRBV20*01	TRBD2*01	TRBJ2-2*01	Trbc1-Trbc2	GGTGCCGGGACTAACACCGGGCAGCTCTAC	GAGTNTGQLY	201	5	FALSE	T
25354	287	3	TRAV14D-3/DV8*05	TRAJ32*02	Trac	GCAGCAAGTACTTATGGGGGCAGTGGCAACAAGCTCATC	AASTYGGSGNKLI	281	2	TRBV19*01	TRBD1*01	TRBJ1-3*01	Trbc1-Trbc2	GCCAGCAGTATACAGGGTGGAAATACGCTCTAT	ASSIQGGNTLY	6	1	TRUE	T
25362	106	5	TRAV7-2*02	TRAJ40*01	Trac	GCAGCCGTTAATACAGGAAACTACAAATACGTC	AAVNTGNYKYV	30	1	TRBV16*01	TRBD2*01	TRBJ2-7*01	Trbc1-Trbc2	GCAAGCAGCTTAGATCTGGGGGGTGAACAGTAC	ASSLDLGGEQY	76	4	TRUE	T
25396	733	19	TRAV6-4*01	TRAJ45*01	Trac	GCTCTGGTTGATCACCGGGGGGCAGGAGGTGCAGATAGACTCACC	ALVDHRGAGGADRLT	370	9	TRBV20*01	TRBD1*01	TRBJ2-7*01	Trbc1-Trbc2	GGTGCCGGGACATATGAACAGTAC	GAGTYEQY	363	10	TRUE	T
25407	107	6	TRAV4D-3*04	TRAJ37*01	Trac	GCTGCTGGTATAACAGGCAATACTAGAAAACTCATC	AAGITGNTRKLI	68	4	TRBV13-3*01		TRBJ2-7*01	Trbc1-Trbc2	GCCAGCAGTGATCCAAGCTCCTATGAACAGTAC	ASSDPSSYEQY	39	2	TRUE	T
26153	259	5	TRAV7-4*01	TRAJ35*02	Trac	GCAGCTAGGACAGGCTTTGCAAGTGCGCTGACA	AARTGFASALT	247	4	TRBV3*01	TRBD1*01	TRBJ1-3*01	Trbc1-Trbc2	GCCAGCAGCTTACGGGACACCTATTCTGGAAATACGCTCTAT	ASSLRDTYSGNTLY	12	1	TRUE	T
26162	123	4						0	0	TRBV20*01	TRBD1*01	TRBJ1-1*01	Trbc1-Trbc2	GGTGCTAAGGGACAGGGGGAAAACACAGAAGTCTTC	GAKGQGENTEVF	123	4	FALSE	T
26174	0	0						0	0							0	0	FALSE	Unknown
26201	136	6	TRAV5-1*02	TRAJ17*01	Trac	TCAGCAAGTCCTAACAGTGCAGGGAACAAGCTAACT	SKS*QCREQAN	8	2	TRBV2*01	TRBD1*01	TRBJ1-3*01	Trbc1-Trbc2	GCCAGCAGCCAACAGGGGGCTGGAAATACGCTCTAT	ASSQQGAGNTLY	128	4	TRUE	T
26521	6	1						0	0	TRBV26*01	TRBD1*01	TRBJ1-1*01	Trbc1-Trbc2	GCCAGCAGGCCGACAGGGGGCAACACAGAAGTCTTC	ASRPTGGNTEVF	6	1	FALSE	T
26552	57	1	TRAV7N-4*01	TRAJ43*01	Trac	GCAGTTAGTGATAACAACAATGCCCCACGA	AVSDNNNAPR	57	1							0	0	FALSE	T
26891	406	6	TRAV5D-4*01	TRAJ35*02	Trac	GCTGCAAGTGTGAGCTTTGCAAGTGCGCTGACA	AASVSFASALT	271	4	TRBV3*01		TRBJ2-4*01	Trbc1-Trbc2	GCCAGCAGCTTACAGGCCAGTCAAAACACCTTGTAC	ASSLQASQNTLY	135	2	TRUE	T
27352	205	5	TRAV9D-3*01	TRAJ2*01		GCTGTGAGCGCGAGTACTGGAGGACTAAGTGGTAAATTAACA	AVSASTGGLSGKLT	196	4	TRBV12-2*01	TRBD1*01	TRBJ2-4*01	Trbc1-Trbc2	GCCAGCTCTCGGGACAGGGGTCAAAACACCTTGTAT	ASSRDRGQNTLY	9	1	TRUE	T
27725	174	7	TRAV5-1*02	TRAJ43*01	Trac	TCAGCAAGCAATAACAACAATGCCCCACGA	SASNNNNAPR	137	4	TRBV23*01	TRBD1*01	TRBJ1-5*01	Trbc1-Trbc2	TCCAGCAGTCAATCCGGGGGCGCCAACCAGGCTCCGCTT	SSSQSGGANQAPL	37	3	TRUE	T
28042	35	1	TRAV4-2*01	TRAJ40*01	Trac	GCTGCTGAGGTGTCAGGAAACTACAAATACGTC	AAEVSGNYKYV	35	1							0	0	FALSE	T
28117	180	10	TRAV5D-4*01	TRAJ48*01	Trac	GCTGCAAGTGGAAACTATGGAAATGAGAAAATAACT	AASGNYGNEKIT	79	4	TRBV16*01		TRBJ1-1*01	Trbc1-Trbc2	GCAAGCAGCTTAGATGCAAACACAGAAGTCTTC	ASSLDANTEVF	101	6	TRUE	T
28503	454	6	TRAV14-3*01	TRAJ15*01	Trac	GCAGCAAGTAAGGGAGGCAGAGCTCTGATA	AASKGGRALI	425	4	TRBV13-2*01		TRBJ1-4*02	Trbc1-Trbc2	GCCAGCGGTGATACGTTTTCCAACGAAAGATTATTT	ASGDTFSNERLF	29	2	TRUE	T
28510	114	4	TRAV8D-2*03	TRAJ31*02	Trac	GCTACAGGCCGGAATAACAATAACAGAATCTTC	ATGRNNNNRIF	72	1	TRBV15*01	TRBD2*01	TRBJ2-1*01	Trbc1-Trbc2	GCCAGCAGTTTAGGGACTGGGGGGGCCTATGCTGAGCAGTTC	ASSLGTGGAYAEQF	42	3	TRUE	T
28815	42	4	TRAV13-1*02	TRAJ31*01	Trac	GCTTTTAATAGCAATAACAGAATCTTC	AFNSNNRIF	42	4							0	0	FALSE	T
28861	113	5	TRAV6-4*01	TRAJ7*01	Trac	GCTCTGGCCTCGGACTACAGCAACAACAGACTTACT	ALASDYSNNRLT	113	5							0	0	FALSE	T
29602	309	7	TRAV14D-3/DV8*01	TRAJ26*01	Trac	GCAGCAAGTCACTATGCCCAGGGATTAACC	AASHYAQGLT	172	3	TRBV13-3*01	TRBD2*01	TRBJ2-7*01	Trbc1-Trbc2	GCCAGCAGTGGGGGGGGGCGTGAACAGTAC	ASSGGGREQY	137	4	TRUE	T
29619	0	0						0	0							0	0	FALSE	Unknown
29651	37	3						0	0	TRBV3*01	TRBD2*01	TRBJ2-4*01	Trbc1-Trbc2	GCCAGCAGCCCTCTGGGGGGTCAAAACACCTTGTAC	ASSPLGGQNTLY	37	3	FALSE	T
29663	44	1	TRAV14-3*04	TRAJ53*01	Trac	GCAGCAAGTGGGAAAAGTGGAGGCAGCAATTACAAACTGACA	AASGKSGGSNYKLT	44	1							0	0	FALSE	T
29970	199	2	TRAV13-4/DV7*03	TRAJ52*01	Trac	GCTATGGCCACTGGAGCTAACACTGGAAAGCTCACG	AMATGANTGKLT	188	1	TRBV1*01	TRBD1*01	TRBJ2-4*01	Trbc1-Trbc2	ACCTGCAGGGGGGGTCAAAACACCTTGTAC	TCRGGQNTLY	11	1	TRUE	T
30025	9	2	TRAV9-4*02	TRAJ40*01	Trac	GCTGTGAGGGACGTTAATACAGGAAACTACAAATACGTC	AVRDVNTGNYKYV	9	2							0	0	FALSE	T
30030	683	19	TRAV14D-3/DV8*05	TRAJ56*01		GCAGCAAGTTCGGCTACTGGAGGCAATAATAAGCTGACT	AASSATGGNNKLT	371	11	TRBV5*01	TRBD1*01	TRBJ1-4*02	Trbc1-Trbc2	GCCAGCAGCCAAACAGGAATTTCCAACGAAAGATTATTT	ASSQTGISNERLF	312	8	TRUE	T
30771	1581	45	TRAV6-6*01	TRAJ30*01	Trac	GCTCTGGCCCTCACAAATGCTTACAAAGTCATC	ALALTNAYKVI	254	13	TRBV3*01		TRBJ1-1*01	Trbc1-Trbc2	GCCAGCAGCTTCAGAAACACAGAAGTCTTC	ASSFRNTEVF	1327	32	TRUE	T
30780	265	7	TRAV7-6*02	TRAJ27*01	Trac	GCAGTGAGCATTAACACCAATACAGGCAAATTAACC	AVSINTNTGKLT	83	2	TRBV15*01	TRBD1*01	TRBJ1-1*01	Trbc1-Trbc2	GCCAGCAGTCGACAGGGGGCAAACACAGAAGTCTTC	ASSRQGANTEVF	182	5	TRUE	T
30781	6	1	TRAV5-1*02	TRAJ6*01	Trac	TCAGCAAGTATAGGCTCAGGAGGAAACTACAAACCTACG	SKYRLRRKLQTY	6	1							0	0	FALSE	T
31135	192	5	TRAV4D-4*01	TRAJ39*01	Trac	GCTGCTGGGGATAATAATGCAGGTGCCAAGCTCACA	AAGDNNAGAKLT	139	4	TRBV31*01	TRBD2*01	TRBJ2-7*01	Trbc1-Trbc2	GCCTGGAGAGACTGGGGGGCGGGGGAACAGTAC	AWRDWGAGEQY	53	1	TRUE	T
31577	22	1	TRAV14-1*02	TRAJ32*02	Trac	GCAGCAAGTGCAGTGGGGGCAGTGGCAACAAGCTCATC	AASAVGAVATSSS	22	1							0	0	FALSE	T
32300	209	10	TRAV9-4*02	TRAJ31*01	Trac	GCTGTGAGCGCCAATAACAGAATCTTC	AVSANNRIF	20	2	TRBV13-2*01	TRBD1*01	TRBJ1-1*01	Trbc1-Trbc2	GCCAGCGGACAGGCAGAAGTCTTC	ASGQAEVF	189	8	TRUE	T
32328	124	2	TRAV9-4*02	TRAJ45*01	Trac	GCTGTGAGCGTGAATACAGAAGGTGCAGATAGACTCACC	AVSVNTEGADRLT	124	2							0	0	FALSE	T
32666	49	4	TRAV12D-1*02	TRAJ34*01	Trac	GCTCTGAGTCCCCTCTTCCAATACCGACAAAGTCGTC	ALSPLFQYRQSR	26	2	TRBV13-3*01		TRBJ2-3*01	Trbc1-Trbc2	GCCAGCAGTGACAGGAGTGCAGAAACGCTGTAT	ASSDRSAETLY	23	2	TRUE	T
32671	52	3	TRAV13-4/DV7*03	TRAJ42*01	Trac	GCTATGGATGGAGGAAGCAATGCAAAGCTAACC	AMDGGSNAKLT	52	3							0	0	FALSE	T
32682	7	1	TRAV7-2*02	TRAJ52*01	Trac	GCAGCAAGCGACACTGGAGCTAACACTGGAAAGCTCACG	AASDTGANTGKLT	7	1							0	0	FALSE	T
32696	108	3	TRAV7-3*04	TRAJ23*01	Trac	GCAGGCATGAATTATAACCAGGGGAAGCTTATC	AGMNYNQGKLI	66	1	TRBV17*01	TRBD2*01	TRBJ2-1*01	Trbc1-Trbc2	GCTAGCAGTAGGGACTGGGGGGCTGAGCAGTTC	ASSRDWGAEQF	42	2	TRUE	T
32702	129	1						0	0	TRBV13-2*01		TRBJ1-3*01	Trbc1-Trbc2	GCCAGCGGTGATAAAAATTCTGGAAATACGCTCTAT	ASGDKNSGNTLY	129	1	FALSE	T
32722	0	0						0	0							0	0	FALSE	Unknown
32735	44	7	TRAV13-4/DV7*02	TRAJ57*01	Trac	GCTATCTGCCAAGGAGGGTCTGCGAAGCTCATC	AICQGGSAKLI	10	2	TRBV1*01		TRBJ1-4*02	Trbc1-Trbc2	ACCTGCAGTGCAGACAACGAAAGATTATTT	TCSADNERLF	34	5	TRUE	T
33055	549	5	TRAV7-2*02	TRAJ15*01	Trac	GCAGCCCTCCAGGGAGGCAGAGCTCTGATA	AALQGGRALI	549	5							0	0	FALSE	T
33087	9	1	TRAV6D-3*03	TRAJ21*01	Trac	GCTATGAGTGTCCCTAATTACAACGTGCTTTAC	AMSVPNYNVLY	9	1							0	0	FALSE	T
33802	117	5	TRAV14-1*02	TRAJ9*01	Trac	GCAGCAAGTGCTAGGAACATGGGCTACAAACTTACC	AASARNMGYKLT	45	1	TRBV13-3*01		TRBJ1-4*02	Trbc1-Trbc2	GCCAGCAGTGATGCTTTTTCCAACGAAAGATTATTT	ASSDAFSNERLF	72	4	TRUE	T
34226	118	5	TRAV14D-3/DV8*01	TRAJ28*01	Trac	GCAGCAAGTGCGTTAGGCACTGGGAGTAACAGGCTCACT	QQVR*ALGVTGSL	17	2	TRBV3*01	TRBD1*01	TRBJ1-1*01	Trbc1-Trbc2	GCCAGCAGCTTAGCGCAGGGGGCAAACACAGAAGTCTTC	ASSLAQGANTEVF	101	3	TRUE	T
34231	11	1	TRAV12-3*05	TRAJ37*01	Trac	GCTCTGAGTGTAACAGGCAATACCGGAAAACTCATC	ALSVTGNTGKLI	11	1							0	0	FALSE	T
34244	294	9	TRAV7-4*01	TRAJ40*01	Trac	GCAGCTGTTAATACAGGAAACTACAAATACGTC	AAVNTGNYKYV	51	2	TRBV12-1*01	TRBD1*01	TRBJ2-3*01	Trbc1-Trbc2	GCCAGCTCTTACAGGGGAGATGCAGAAACGCTGTAT	ASSYRGDAETLY	243	7	TRUE	T
34247	84	1	TRAV3-1*01	TRAJ40*01	Trac	GCAGTCAGGGTTAATACAGGAAACTACAAATACGTC	SQG*YRKLQIR	84	1							0	0	FALSE	T
35002	174	2						0	0	TRBV1*01		TRBJ2-4*01	Trbc1-Trbc2	ACCTGCAGTGCGACAAGTCAAAACACCTTGTAC	TCSATSQNTLY	174	2	FALSE	T
35331	0	0						0	0							0	0	FALSE	Unknown
35334	254	6	TRAV9-3*01	TRAJ50*01	Trac	GCTGCTTAGCATCCTCCTCCTTCAGCAAGCTGGTG	AA*HPPPSASW	190	1	TRBV31*01	TRBD2*01	TRBJ2-3*01	Trbc1-Trbc2	GCCTGGAGTCTACTGGGGGGTGCAGAAACGCTGTAT	AWSLLGGAETLY	64	5	TRUE	T
35341	211	10	TRAV8-1*01	TRAJ43*01	Trac	GCTACTGACAATAACAACAATGCCCCACGA	ATDNNNNAPR	10	2	TRBV5*01	TRBD2*01	TRBJ2-5*01	Trbc1-Trbc2	GCCAGCAGCCGACTGGGGGGGCAAGACACCCAGTAC	ASSRLGGQDTQY	201	8	TRUE	T
35406	323	10	TRAV5-4*02	TRAJ40*01	Trac	GCTGCAAGCCCTAATACAGGAAACTACAAATACGTC	AASPNTGNYKYV	212	4	TRBV26*01	TRBD1*01	TRBJ1-1*01	Trbc1-Trbc2	GCCAGCAGTCTGGACAGAAACACAGAAGTCTTC	ASSLDRNTEVF	111	6	TRUE	T
35716	170	3	TRAV12-1*06	TRAJ34*02	Trac	GCTCTGAGTGATCTGAGTGAAACAATACCAACAAAGTCGTC	ALSDLSETIPTKSS	110	2	TRBV1*01	TRBD2*01	TRBJ2-7*01	Trbc1-Trbc2	ACCTGCAGTGGACTGGACTCCTATGAACAGTAC	TCSGLDSYEQY	60	1	TRUE	T
35745	225	6	TRAV14D-2*01	TRAJ26*01	Trac	GCAGCAAGTGTACTATGCCCAGGGATTAACC	AASVLCPGIN	78	1	TRBV2*01	TRBD1*01	TRBJ2-3*01	Trbc1-Trbc2	GCCAGCAGCCAAGATGACAGGAGGGCAGAAACGCTGTAT	ASSQDDRRAETLY	147	5	TRUE	T
36153	0	0						0	0							0	0	FALSE	Unknown
36188	70	3	TRAV13-4/DV7*03	TRAJ42*01	Trac	GCTATGGAACGGGGAAGCAATGCAAAGCTAACC	AMERGSNAKLT	61	2	TRBV16*01	TRBD1*01	TRBJ2-3*01	Trbc1-Trbc2	GCAAGCAGCTTAGGGGGGAGCGCAGAAACGCTGTAT	ASSLGGSAETLY	9	1	TRUE	T
36511	173	12	TRAV7N-4*01	TRAJ49*01	Trac	GCAGTTAGTGAGCACACGGGTTACCAGAACTTCTAT	AVSEHTGYQNFY	65	5	TRBV5*01	TRBD1*01	TRBJ2-3*01	Trbc1-Trbc2	GCCAGCAGCCAAGGACAGGGTGCAGAAACGCTGTAT	ASSQGQGAETLY	108	7	TRUE	T
36520	0	0						0	0							0	0	FALSE	Unknown
147868	178	4	TRAV8-1*01	TRAJ42*01	Trac	GCTACTGAGGGAGGAAGCAATGCAAAGCTAACC	ATEGGSNAKLT	5	1	TRBV15*01	TRBD1*01	TRBJ2-1*01	Trbc1-Trbc2	GCCAGCAGTTTCAGGGATTATGCTGAGCAGTTC	ASSFRDYAEQF	173	3	TRUE	T
147901	204	9	TRAV7-4*01	TRAJ22*01	Trac	GCAGCTAGTGCGGGAATCTTCTGGCAGCTGGCAACTCATC	AASAGIFWQLATH	145	3	TRBV26*01	TRBD1*01	TRBJ1-1*01	Trbc1-Trbc2	GCCAGCAGTCGCCAGGGCGGCACAGAAGTCTTC	ASSRQGGTEVF	59	6	TRUE	T
148247	296	11	TRAV4D-3*06	TRAJ12*01	Trac	GCTGCTGCCGGGACTGGAGGCTATAAAGTGGTC	AAAGTGGYKVV	276	10	TRBV19*01	TRBD1*01	TRBJ1-3*01	Trbc1-Trbc2	GCCAGCAGTATTGGGACAGGTTCTGGAAATACGCTCTAT	QQYWDRFWKYAL	20	1	TRUE	T
148295	221	3	TRAV15-1/DV6-1*01	TRAJ56*01	Trac	GCTCTCTGGGAGCTGGGGGCTACTGGAGGCAATAATAAGCTGACT	ALWELGATGGNNKLT	212	2	TRBV19*01	TRBD1*01	TRBJ2-5*01	Trbc1-Trbc2	GCCAGCAGTATAGCAGGGGGCGGCCAAGACACCCAGTAC	ASSIAGGGQDTQY	9	1	TRUE	T
148614	118	5	TRAV5D-4*01	TRAJ52*01	Trac	GCTGCCCCCACTGGAGCTAACACTGGAAAGCTCACG	AAPTGANTGKLT	81	2	TRBV13-3*01	TRBD1*01	TRBJ2-7*01	Trbc1-Trbc2	GCCAGCAGTGAAGGCAGGGGGCGAGAACAGTAC	ASSEGRGREQY	37	3	TRUE	T
148667	337	11	TRAV3D-3*02	TRAJ17*01	Trac	GCAGTCAGTGTCTACAGTGCAGGGAACAAGCTAACT	AVSVYSAGNKLT	37	5	TRBV17*01	TRBD2*01	TRBJ2-5*01	Trbc1-Trbc2	GCTAGCAGTAGAGATCAGGGGGGGCACCAAGACACCCAGTAC	ASSRDQGGHQDTQY	300	6	TRUE	T
148670	205	6	TRAV17*01	TRAJ33*01	Trac	GCACTTTTCATGGATAGCAACTATCAGTTGATC	ALFMDSNYQLI	182	5	TRBV20*01		TRBJ2-1*01	Trbc1-Trbc2	GGTGCTAGGGATCCCAACTATGCTGAGCAGTTC	GARDPNYAEQF	23	1	TRUE	T
149019	562	11	TRAV7-4*01	TRAJ26*01	Trac	GCAGCCCATAACTATGCCCAGGGATTAACC	AAHNYAQGLT	505	7	TRBV3*01	TRBD1*01	TRBJ1-1*01	Trbc1-Trbc2	GCCAGCAGCTTCAGGGGATGGCAAAACACAGAAGTCTTC	ASSFRGWQNTEVF	57	4	TRUE	T
149062	74	5	TRAV7-5*01	TRAJ21*01	Trac	GCAATGAGCCCCTATGCCTAATTACAACGAGCTTTAC	AMSPYA*LQRAL	7	1	TRBV13-3*01	TRBD1*01	TRBJ1-2*01	Trbc1-Trbc2	GCCAGCAGTGATGCAGGGGACTCCGACTACACC	ASSDAGDSDYT	67	4	TRUE	T
149397	367	7	TRAV6-3*01	TRAJ48*01	Trac	GCTATGACCATCAACTATGGAAATGAGAAAATAACT	AMTINYGNEKIT	339	4	TRBV15*01		TRBJ2-5*01	Trbc1-Trbc2	GCCAGCAGTTTGGTTGGGAACACCCAGTAC	ASSLVGNTQY	28	3	TRUE	T
149440	72	4	TRAV9-3*01	TRAJ33*01	Trac	GCTGTGAGCGCGCGGTTAGGGGGGAGCAACTATCAGTTGATC	AVSARLGGSNYQLI	56	2	TRBV19*01	TRBD1*01	TRBJ2-5*01	Trbc1-Trbc2	GCCAGCAGGCGGGACAACCAAGACACCCAGTAC	ASRRDNQDTQY	16	2	TRUE	T
149441	806	26	TRAV21/DV12*01	TRAJ42*01	Trac	ATCCTGAGAGTAGGAGGAAGCAATGCAAAGCTAACC	ILRVGGSNAKLT	496	16	TRBV13-3*01	TRBD1*01	TRBJ2-4*01	Trbc1-Trbc2	GCCAGCAGCAACAGGGACACCTTGTAC	ASSNRDTLY	310	10	TRUE	T
149453	301	8	TRAV4-4/DV10*02	TRAJ32*01	Trac	GCTGCTGCCCTTGGGAGCAGTGGCAACAAGCTCATC	AAALGSSGNKLI	95	3	TRBV12-1*01	TRBD2*01	TRBJ2-7*01	Trbc1-Trbc2	GCCAGCTCCCGGGGGGTCCTCTCCTATGAACAGTAC	ASSRGVLSYEQY	206	5	TRUE	T
149778	423	12	TRAV7-3*01	TRAJ31*01	Trac	GCAGTGAGCATGGGTAACAGAATCTTC	AVSMGNRIF	307	9	TRBV13-3*01		TRBJ1-4*02	Trbc1-Trbc2	GCCAGCAGTGACAGTTCCAACGAAAGATTATTT	QQ*QFQRKII	116	3	TRUE	T
149833	33	1	TRAV12-2*02	TRAJ47*02	Trac	GCTTTGATCGGGGACTATGCAAACAAGATGATC	ALIGDYANKMI	33	1							0	0	FALSE	T
149854	17	1						0	0	TRBV20*01	TRBD2*01	TRBJ2-7*01	Trbc1-Trbc2	GGTGCTAGGAACTGGGGGGGCGCTGAACAGTAC	GARNWGGAEQY	17	1	FALSE	T
150218	474	12	TRAV9-4*02	TRAJ50*01	Trac	GCTGTGAGCGCGTCCTCCTTCAGCAAGCTGGTG	AVSASSFSKLV	216	4	TRBV13-1*02		TRBJ1-4*02	Trbc1-Trbc2	GCCAGCAGTGGAATTTCCAACGAAAGATTATTT	ASSGISNERLF	258	8	TRUE	T
150942	164	9	TRAV8D-2*03	TRAJ42*01	Trac	GCTACAACTGGAGGAAGCAATGCAAAGCTAACC	ATTGGSNAKLT	54	4	TRBV13-2*01		TRBJ2-1*01	Trbc1-Trbc2	GCCAGCGGTGATGCAGGTGCTGAGCAGTTC	ASGDAGAEQF	110	5	TRUE	T
150951	59	4	TRAV3-3*01	TRAJ32*02	Trac	GCAGTCAGTCCTCCTTATGGGGGCAGTGGCAACAAGCTCATC	AVSPPYGGSGNKLI	59	4							0	0	FALSE	T
151312	38	2	TRAV6-6*01	TRAJ23*01	Trac	GCTCTGGCCCAGAATTATAACCAGGGGAAGCTTATC	ALAQNYNQGKLI	38	2							0	0	FALSE	T
151702	356	5	TRAV9-3*01	TRAJ12*01	Trac	GCTGTGAGCGCTGGGACTGGAGGCTATAAAGTGGTC	AVSAGTGGYKVV	179	2	TRBV5*01	TRBD1*01	TRBJ2-7*01	Trbc1-Trbc2	GCCAGCAGCCAAGAAGGGGGTGAACAGTAC	QQPRRG*TV	177	3	TRUE	T
151708	183	4	TRAV12-2*02	TRAJ34*02	Trac	GCTTTGAGTGAGACTTCCAATACCAACAAAGTCGTC	ALSETSNTNKVV	95	2	TRBV26*01		TRBJ2-5*01	Trbc1-Trbc2	GCCAGCAGTCTGGGCCAAGACACCCAGTAC	ASSLGQDTQY	88	2	TRUE	T
151753	75	2	TRAV16D/DV11*01	TRAJ13*01	Trac	GCTATGAGAGAGCCAAATTCTGGGACTTACCAGAGG	YERAKFWDLPE	67	1	TRBV13-2*01		TRBJ2-4*01	Trbc1-Trbc2	GCCAGCGGGGACTGGAACACCTTGTAC	ASGDWNTLY	8	1	TRUE	T
151774	20	1						0	0	TRBV3*01	TRBD1*01	TRBJ1-4*02	Trbc1-Trbc2	GCCAGCAGCCAGGGCGAAAGATTATTT	ASSQGERLF	20	1	FALSE	T
152093	239	3	TRAV4D-4*01	TRAJ21*01	Trac	GCTGCTGGGCCTAATTACAACGTGCTTTAC	AAGPNYNVLY	190	1	TRBV16*01	TRBD1*01	TRBJ2-7*01	Trbc1-Trbc2	GCAAGCAGCTCACAGGGGTATGAACAGTAC	ASSSQGYEQY	49	2	TRUE	T
152095	336	18	TRAV6D-7*02	TRAJ15*01	Trac	GCTCTGAGAGGCCAGGGAGGCAGAGCTCTGATA	ALRGQGGRALI	95	7	TRBV13-2*01	TRBD1*01	TRBJ2-1*01	Trbc1-Trbc2	GCCAGCGGTGATGGGGGGCGCTATGCTGAGCAGTTC	ASGDGGRYAEQF	241	11	TRUE	T
152119	617	12	TRAV7-5*03	TRAJ26*01	Trac	GCAGTTAACTATGCCCAGGGATTAACC	AVNYAQGLT	505	7	TRBV12-1*01		TRBJ2-1*01	Trbc1-Trbc2	GCCAGCTCTCTGCAGAACTATGCTGAGCAGTTC	QLSAELC*AV	112	5	TRUE	T
152152	61	3	TRAV9D-3*03	TRAJ13*01	Trac	GCTGTGAGCTCAAATTCTGGGACTTACCAGAGG	AVSSNSGTYQR	53	2	TRBV5*01	TRBD2*01	TRBJ2-5*01	Trbc1-Trbc2	GCCAGCAGCCGGGACTGGGGGGGCCAAGACACCCAGTAC	QQPGLGGPRHPV	8	1	TRUE	T
152466	262	7	TRAV4-3*03	TRAJ57*01	Trac	GCTGCTGGAGATCAAGGAGGGTCTGCGAAGCTCATC	AAGDQGGSAKLI	133	2	TRBV13-2*01		TRBJ2-7*01	Trbc1-Trbc2	GCCAGCGGCTATGAACAGTAC	ASGYEQY	129	5	TRUE	T
152524	530	11	TRAV4-2*01	TRAJ17*01	Trac	GCTGCTGAATCTAACAGTGCAGGGAACAAGCTAACT	AAESNSAGNKLT	367	8	TRBV12-2*01	TRBD2*01	TRBJ2-4*01	Trbc1-Trbc2	GCCAGCTCTCTGGGGGGGCAAAACACCTTGTAC	ASSLGGQNTLY	163	3	TRUE	T
152923	290	8	TRAV9D-1*03	TRAJ30*01	Trac	GCTGTGAGCCCCACAAATGCTTACAAAGTCATC	AVSPTNAYKVI	109	1	TRBV13-3*01	TRBD1*01	TRBJ1-4*02	Trbc1-Trbc2	GCCAGCAACGACAGGGGGAAGAACGAAAGATTATTT	ASNDRGKNERLF	181	7	TRUE	T
153263	239	2	TRAV6-6*01	TRAJ18*01	Trac	GCTCTGGGTGATCGGGGTTCAGCCTTAGGGAGGCTGCAT	ALGDRGSALGRLH	239	2							0	0	FALSE	T
153618	53	3						0	0	TRBV13-2*01	TRBD2*01	TRBJ2-5*01	Trbc1-Trbc2	GCCAGCGGTGGTATGGGGGGGCCTAACCAAGACACCCAGTAC	ASGGMGGPNQDTQY	53	3	FALSE	T
153681	80	3	TRAV6-6*01	TRAJ23*01	Trac	GCTCTGGCTATGAATTATAACCAGGGGAAGCTTATC	ALAMNYNQGKLI	8	1	TRBV13-3*01		TRBJ1-6*01	Trbc1-Trbc2	GCCAGCAGAGACAATTCCTATAATTCGCCCCTCTAC	ASRDNSYNSPLY	72	2	TRUE	T
154019	51	1	TRAV16*06	TRAJ57*01	Trac	GCTATGAGAGATCAAGGAGGGTCTGCGAAGCTCATC	AMRDQGGSAKLI	51	1							0	0	FALSE	T
154075	177	7	TRAV7-4*01	TRAJ39*01	Trac	GCAGCTAACAATAATGCAGGTGCCAAGCTCACA	AANNNAGAKLT	119	4	TRBV5*01		TRBJ1-2*01	Trbc1-Trbc2	GCCAGCAGCCAACAGGCAAACTCCGACTACACC	ASSQQANSDYT	58	3	TRUE	T
154370	180	5	TRAV21/DV12*01	TRAJ52*01	Trac	ATCCTGAGAGTAGCTGGAGCTAACACTGGAAAGCTCACG	ILRVAGANTGKLT	53	2	TRBV2*01		TRBJ2-4*01	Trbc1-Trbc2	GCCAGCAGCCAAGATAGCGGGCAGTCAAAACACCTTGTAC	ASSQDSGQSKHLV	127	3	TRUE	T
154831	0	0						0	0							0	0	FALSE	Unknown
155149	624	22	TRAV14-3*01	TRAJ18*01	Trac	GCAGCAAGTGCACGGGATAGAGGTTCAGCCTTAGGGAGGCTGCAT	AASARDRGSALGRLH	233	8	TRBV12-2*01	TRBD1*01	TRBJ2-5*01	Trbc1-Trbc2	GCCAGCTCTCTCGGACATAACCAAGACACCCAGTAC	ASSLGHNQDTQY	391	14	TRUE	T
155536	64	2						0	0	TRBV5*01	TRBD1*01	TRBJ1-2*01	Trbc1-Trbc2	GCCAGCAGCCAAGATACAGGGGGCTCCGACTACACC	ASSQDTGGSDYT	64	2	FALSE	T
155573	183	3	TRAV3-3*01	TRAJ45*01	Trac	GCAGTCACAGAATACAGAAGGTGCAGATAGACTCACC	AVTEYRRCR*TH	122	1	TRBV1*01		TRBJ1-1*01	Trbc1-Trbc2	ACCTGCAGGCAGGACACAGAAGTCTTC	TCRQDTEVF	61	2	TRUE	T
155905	194	10	TRAV4-2*01	TRAJ16*01	Trac	GCTGCGGCAACTTCAAGTGGCCAGAAGCTGGTT	AAATSSGQKLV	48	3	TRBV31*01		TRBJ2-3*01	Trbc1-Trbc2	GCCTGGAGTCTGCGGGGAACGCTGTAT	AWSLRGTLY	146	7	TRUE	T
155916	50	3						0	0	TRBV13-3*01	TRBD1*01	TRBJ1-6*01	Trbc1-Trbc2	GCCAGCAGTGATGAGGGACAGGGAAATTCGCCCCTCTAC	ASSDEGQGNSPLY	50	3	FALSE	T
155944	47	1						0	0	TRBV1*01	TRBD2*01	TRBJ2-3*01	Trbc1-Trbc2	ACCTGCAGTGCAGGACTGGGGGGTGCAGAAACGCTGTAT	TCSAGLGGAETLY	47	1	FALSE	T
156292	137	2	TRAV9-3*01	TRAJ17*01	Trac	GCTGTGAGGAACAGTGCAGGGAACAAGCTAACT	AVRNSAGNKLT	76	1	TRBV13-2*01	TRBD1*01	TRBJ2-5*01	Trbc1-Trbc2	GCCAGCGGTAATGCAGGGGCTCAAGACACCCAGTAC	ASGNAGAQDTQY	61	1	TRUE	T
156296	294	9	TRAV4-2*01	TRAJ17*01	Trac	GCTGCTGCTAACAGTGCAGGGAACAAGCTAACT	AAANSAGNKLT	143	4	TRBV16*01	TRBD2*01	TRBJ2-7*01	Trbc1-Trbc2	GCAAGCAGCCGGGACTGGGGTTATGAACAGTAC	ASSRDWGYEQY	151	5	TRUE	T
156323	810	18	TRAV14-2*02	TRAJ39*01	Trac	GCAGCAAGTGGTAATGCAGGTGCCAAGCTCACA	AASGNAGAKLT	393	6	TRBV16*01		TRBJ1-5*01	Trbc1-Trbc2	GCAAGCGGCAGGGCCAACAACCAGGCTCCGCTT	ASGRANNQAPL	417	12	TRUE	T
156365	113	3	TRAV12D-3*02	TRAJ24*02	Trac	GCTTTGACAACTGCCAGTTTGGGGAAACTGCAG	ALTTASLGKLQ	63	2	TRBV13-3*01	TRBD2*01	TRBJ2-7*01	Trbc1-Trbc2	GCCAGCAGTGGGGCTGGGGGGTCCTCCTATGAACAGTAC	ASSGAGGSSYEQY	50	1	TRUE	T
156701	309	9	TRAV14-1*02	TRAJ22*01	Trac	GCAGCAGTAGCATCTTCTGGCAGCTGGCAACTCATC	AAVASSGSWQLI	225	4	TRBV19*01	TRBD2*01	TRBJ2-5*01	Trbc1-Trbc2	GCCAGCAGCCCTGACTGGGGGCAAGACACCCAGTAC	ASSPDWGQDTQY	84	5	TRUE	T
156723	126	4	TRAV6D-6*01	TRAJ18*01	Trac	GCTCTGAGTGATGAGTAGAGGTTCAGCCTTAGGGAGGCTGCAT	ALSDE*RFSLREAA	50	1	TRBV13-2*01	TRBD1*01	TRBJ1-1*01	Trbc1-Trbc2	GCCAGCGGTGAGAGAAGGGGAACAGAAGTCTTC	ASGERRGTEVF	76	3	TRUE	T
156737	169	7	TRAV19*01	TRAJ47*02	Trac	GCAGCAGGTGACTATGCAAACAAGATGATC	AAGDYANKMI	161	5	TRBV16*01		TRBJ1-1*01	Trbc1-Trbc2	GCAAGCAGCTTACAGGACACAGAAGTCTTC	ASSLQDTEVF	8	2	TRUE	T
156757	449	13	TRAV9-2*02	TRAJ23*01	Trac	GTTTTGAGCGCGCGATATAACCAGGGGAAGCTTATC	VLSARYNQGKLI	325	5	TRBV2*01	TRBD1*01	TRBJ1-5*01	Trbc1-Trbc2	GCCAGCAGCCAAGATACGGGGGCGGGCAACCAGGCTCCGCTT	ASSQDTGAGNQAPL	124	8	TRUE	T
157444	184	7	TRAV3-1*01	TRAJ26*01		GCAGTCAGCTCCTATGCCCAGGGATTAACC	AVSSYAQGLT	146	4	TRBV3*01	TRBD1*01	TRBJ1-2*01	Trbc1-Trbc2	GCCAGCAGCTTAGCGCAGGGTAACTCCGACTACACC	ASSLAQGNSDYT	38	3	TRUE	T
157488	849	23	TRAV6-6*01	TRAJ31*02	Trac	GCTCTGGGTGATAACAATAACAGAATCTTC	ALGDNNNRIF	484	6	TRBV12-1*01		TRBJ2-5*01	Trbc1-Trbc2	GCCAGCTCTCTCGAATCTAACCAAGACACCCAGTAC	ASSLESNQDTQY	365	17	TRUE	T
157914	46	1	TRAV13-4/DV7*02	TRAJ57*01	Trac	GCTTCCATGAATCAAGGAGGGTCTGCGAAGCTCATC	ASMNQGGSAKLI	46	1							0	0	FALSE	T
157920	317	12	TRAV5D-4*01	TRAJ50*01	Trac	GCTGCATCCTCCTCCTTCAGCAAGCTGGTG	AASSSFSKLV	105	5	TRBV15*01	TRBD2*01	TRBJ2-7*01	Trbc1-Trbc2	GCCAGCAGTTTGGACTGGGGGGGCGAACAGTAC	ASSLDWGGEQY	212	7	TRUE	T
158613	207	8	TRAV6D-7*02	TRAJ44*01	Trac	GCTCTGAGTTGGGCCGGCAGTGGTGGAAAACTCACT	ALSWAGSGGKLT	91	2	TRBV1*01	TRBD1*01	TRBJ2-4*01	Trbc1-Trbc2	ACCTGCAGGGACAGGGGAAGTCAAAACACCTTGTAC	TCRDRGSQNTLY	116	6	TRUE	T
158622	0	0						0	0							0	0	FALSE	Unknown
158646	152	10	TRAV10*01	TRAJ43*01	Trac	GCAGCAAGCAACAATAACAACAATGCCCCACGA	AASNNNNNAPR	74	3	TRBV16*01		TRBJ1-2*01	Trbc1-Trbc2	GCAAGCAGCTTAGACAACTCCGACTACACC	ASSLDNSDYT	78	7	TRUE	T
158669	554	9	TRAV7-3*01	TRAJ13*01	Trac	GCAGTGATCTCAAATTCTGGGACTTACCAGAGG	AVISNSGTYQR	417	7	TRBV13-2*01		TRBJ2-1*01	Trbc1-Trbc2	GCCAGCGGTGATGGAGGGGCTGAGCAGTTC	ASGDGGAEQF	137	2	TRUE	T
159063	130	9						0	0	TRBV26*01	TRBD1*01	TRBJ2-7*01	Trbc1-Trbc2	GCCAGCAGTCCCGGGACAGGGGTTGAACAGTAC	ASSPGTGVEQY	130	9	FALSE	T
159362	306	7	TRAV14D-3/DV8*01	TRAJ27*01	Trac	GCAGCAAGTTTGGGCACCAATACAGGCAAATTAACC	AASLGTNTGKLT	150	1	TRBV13-2*01		TRBJ1-3*01	Trbc1-Trbc2	GCCAGCGGGACAACTGGAAATACGCTCTAT	ASGTTGNTLY	156	6	TRUE	T
159445	179	8	TRAV7-1*02	TRAJ33*01	Trac	GCAGTGAGCCACGATAGCAACTATCAGTTGATC	AVSHDSNYQLI	48	3	TRBV3*01	TRBD1*01	TRBJ2-7*01	Trbc1-Trbc2	GCCAGCAGCTTAGCGCTCGGGGCTGAACAGTAC	ASSLALGAEQY	131	5	TRUE	T
159451	135	15	TRAV7D-4*02	TRAJ43*01	Trac	GCAGCTAGTGAGAAGGGTAACAACAATGCCCCACGA	AASEKGNNNAPR	103	10	TRBV13-1*02	TRBD2*01	TRBJ2-7*01	Trbc1-Trbc2	GCCAGCAGGGGACTGGGGAGCTCCTATGAACAGTAC	ASRGLGSSYEQY	32	5	TRUE	T
159794	43	5	TRAV9-2*02	TRAJ21*01	Trac	GTTTTGAGCGCGGCTAATTACAACGTGCTTTAC	VLSAANYNVLY	5	2	TRBV5*01	TRBD2*01	TRBJ2-5*01	Trbc1-Trbc2	GCCAGCAGCCAAGATGGACTGGGGGGGCGAGACACCCAGTAC	ASSQDGLGGRDTQY	38	3	TRUE	T
159808	9	1	TRAV9-1*01	TRAJ50*01	Trac	GCTGTCTCATCCTCCTCCTTCAGCAAGCTGGTG	AVSSSSFSKLV	9	1							0	0	FALSE	T
160140	254	7	TRAV7-4*01	TRAJ4*02	Trac	GCAGCTACCGAATCTGGTAGCTTCAATAAGTTGACC	AATESGSFNKLT	212	3	TRBV13-3*01	TRBD1*01	TRBJ1-3*01	Trbc1-Trbc2	GCCAGCAGTGATGTCAGGGATTCTGGAAATACGCTCTAT	ASSDVRDSGNTLY	42	4	TRUE	T
160181	1005	20	TRAV5D-4*04	TRAJ49*01	Trac	GCTGCAAGTGGGGGGGGTTACCAGAACTTCTAT	AASGGGYQNFY	774	13	TRBV15*01	TRBD2*01	TRBJ2-5*01	Trbc1-Trbc2	GCCAGCAGCTCTGGGGGAGGCCAGTAC	ASSSGGGQY	231	7	TRUE	T
160564	579	7	TRAV3-1*03	TRAJ49*01	Trac	GCAGTCAGTCCGGGTTACCAGAACTTCTAT	AVSPGYQNFY	441	5	TRBV12-2*01	TRBD2*01	TRBJ2-5*01	Trbc1-Trbc2	GCCAGCTCTCTCGACTGGGGGAAAGACACCCAGTAC	ASSLDWGKDTQY	138	2	TRUE	T
160927	567	19	TRAV4-4/DV10*02	TRAJ22*01	Trac	GCTGCTGAGGCCCGGTCTTCTGGCAGCTGGCAACTCATC	AAEARSSGSWQLI	139	5	TRBV16*01		TRBJ1-2*01	Trbc1-Trbc2	GCAAGCAGCTTAGACGCAAACTCCGACTACACC	ASSLDANSDYT	428	14	TRUE	T
160945	23	3						0	0	TRBV17*01	TRBD1*01	TRBJ2-7*01	Trbc1-Trbc2	GCTAGCAGTAGGAGGGGGGTGTGAACAGTAC	ASSRRGV*TV	23	3	FALSE	T
160969	7	1						0	0	TRBV20*01		TRBJ2-3*01	Trbc1-Trbc2	GGTGCTAGGAGGGCAGAAACGCTGTAT	C*EGRNAV	7	1	FALSE	T
161305	11	1	TRAV8D-2*03	TRAJ38*01	Trac	GCTACAAATAATGTTGGTGACAACAGTAAGCTGATT	ATNNVGDNSKLI	11	1							0	0	FALSE	T
161310	232	3	TRAV14-1*02	TRAJ18*01	Trac	GCAGCAAGCTATAGAGGTTCAGCCTTAGGGAGGCTGCAT	AASYRGSALGRLH	232	3							0	0	FALSE	T
161311	100	4	TRAV6-4*01	TRAJ6*01	Trac	GCTCTGGGGAGGAAACTACAAACCTACG	ALGRKLQTY	66	2	TRBV1*01	TRBD1*01	TRBJ2-7*01	Trbc1-Trbc2	ACCTGCAGTGGGGACAGGGGAGAATATGAACAGTAC	TCSGDRGEYEQY	34	2	TRUE	T
161337	279	13	TRAV9D-3*03	TRAJ57*01	Trac	GCTGTGAGCATGTTTCAAGGAGGGTCTGCGAAGCTCATC	AVSMFQGGSAKLI	62	2	TRBV16*01	TRBD2*01	TRBJ2-7*01	Trbc1-Trbc2	GCAAGCAGCTACTGGATTTATGAACAGTAC	ASSYWIYEQY	217	11	TRUE	T
161374	485	9	TRAV4-3*03	TRAJ18*01	Trac	GCTGCTGAGAGAGGTTCAGCCTTAGGGAGGCTGCAT	AAERGSALGRLH	485	9							0	0	FALSE	T
161672	8	1						0	0	TRBV12-1*01	TRBD2*01	TRBJ2-4*01	Trbc1-Trbc2	GCCAGCTCTCTCGACTGGGGGAACACCTTGTAC	ASSLDWGNTLY	8	1	FALSE	T
161728	248	6						0	0	TRBV15*01	TRBD2*01	TRBJ2-7*01	Trbc1-Trbc2	GCCAGCAGTTTAGGTGGGGGGTATGAACAGTAC	ASSLGGGYEQY	248	6	FALSE	T
161738	328	13	TRAV12-3*05	TRAJ23*01	Trac	GCTCTGAGTGGGTATAACCAGGGGAAGCTTATC	ALSGYNQGKLI	298	8	TRBV20*01	TRBD1*01	TRBJ2-3*01	Trbc1-Trbc2	GGTGCTAGGGGCGGACATACAGAAACGCTGTAT	GARGGHTETLY	30	5	TRUE	T
162086	307	4	TRAV3-1*01	TRAJ17*01	Trac	GCAGTCAGTGCAGGGACTAACAGTGCAGGGAACAAGCTAACT	AVSAGTNSAGNKLT	260	3	TRBV13-2*01	TRBD2*01	TRBJ2-3*01	Trbc1-Trbc2	GCCAGCGGTGAGACTGGGGGGGCAGAAACGCTGTAT	ASGETGGAETLY	47	1	TRUE	T
162490	218	6	TRAV14-2*02	TRAJ31*02	Trac	GCAGCAAGTGACAATAACAGAATCTTC	AASDNNRIF	54	2	TRBV13-2*01	TRBD2*01	TRBJ2-5*01	Trbc1-Trbc2	GCCAGCGGCGGGACTGGGAAAGACACCCAGTAC	ASGGTGKDTQY	164	4	TRUE	T
162527	633	7	TRAV8-1*03	TRAJ23*01	Trac	GCTCTTTATAACCAGGGGAAGCTTATC	ALYNQGKLI	555	4	TRBV5*01	TRBD1*01	TRBJ1-1*01	Trbc1-Trbc2	GCCAGCAGCCAAGATTGGCAGGGGGAAGTCTTC	ASSQDWQGEVF	78	3	TRUE	T
162911	573	12	TRAV4D-3*01	TRAJ12*01	Trac	GCTGCTATGACTGGAGGCTATAAAGTGGTC	AAMTGGYKVV	443	8	TRBV2*01	TRBD2*01	TRBJ1-1*01	Trbc1-Trbc2	GCCAGCAGCCAAGATGGGGGAGGCACAGAAGTCTTC	ASSQDGGGTEVF	130	4	TRUE	T
163211	27	1						0	0	TRBV31*01	TRBD1*01	TRBJ1-2*01	Trbc1-Trbc2	GCCTGGAGTCTATAGGACAGGGGGACTCCGACTACACC	AWSL*DRGTPTTP	27	1	FALSE	T
163212	110	3	TRAV5-1*02	TRAJ43*01	Trac	TCAGCAAGTAACAATAACAACAATGCCCCACGA	SASNNNNNAPR	56	2	TRBV15*01	TRBD2*01	TRBJ2-2*01	Trbc1-Trbc2	GCCAGCACCGACTGGGGGGGCAACACCGGGCAGCTCTAC	ASTDWGGNTGQLY	54	1	TRUE	T
163595	184	1	TRAV21/DV12*03	TRAJ57*01	Trac	ATCCTGAGAGGCCAAGGAGGGTCTGCGAAGCTCATC	ILRGQGGSAKLI	184	1							0	0	FALSE	T
163599	0	0						0	0							0	0	FALSE	Unknown
163676	161	3						0	0	TRDV1*02		TRAJ52*01	Trac	GGAGGGAGTGGAGCTAACACTGGAAAGCTCACG	GGSGANTGKLT	161	3	FALSE	T
163978	445	6	TRAV14-3*04	TRAJ57*01	Trac	GCAGCAGATCAAGGAGGGTCTGCGAAGCTCATC	AADQGGSAKLI	416	3	TRBV26*01	TRBD1*01	TRBJ2-7*01	Trbc1-Trbc2	GCCAGCAGTCTGGTCAGGGGGGAACAGTAC	ASSLVRGEQY	29	3	TRUE	T
164019	211	7	TRAV7-2*02	TRAJ37*01	Trac	GCAGCAAGCATCGGGACAGGCAATACCGGAAAACTCATC	AASIGTGNTGKLI	12	3	TRBV29*01	TRBD2*01	TRBJ2-7*01	Trbc1-Trbc2	GCTAGCAGTTTAGCTGGGGGGGCGCCCTATGAACAGTAC	ASSLAGGAPYEQY	199	4	TRUE	T
164053	88	1	TRAV6-1*03	TRAJ48*01	Trac	GTTCTAGCCAACTATGGAAATGAGAAAATAACT	VLANYGNEKIT	88	1							0	0	FALSE	T
164433	11	3	TRAV7-3*01	TRAJ18*01	Trac	GCAGATAGAGGTTCAGCCTTAGGGAGGCTGCAT	ADRGSALGRLH	11	3							0	0	FALSE	T
164773	30	2	TRAV14D-1*01	TRAJ22*01	Trac	GCAGCGAGTAAAAATGGCAGCTGGCAACTCATC	AASKNGSWQLI	25	1	TRBV3*01		TRBJ1-2*01	Trbc1-Trbc2	GCCAGCAGCTTAGAAAACTCCGACTACACC	ASSLENSDYT	5	1	TRUE	T
164774	0	0						0	0							0	0	FALSE	Unknown
164809	247	6	TRAV8-1*01	TRAJ42*01	Trac	GCTACTGATCCTTTCTGGAGGAAGCAATGCAAAGCTAACC	ATDPFWRKQCKAN	88	2	TRBV31*01		TRBJ1-1*01	Trbc1-Trbc2	GCCTGGAGTCTACAAACAGAAGTCTTC	AWSLQTEVF	159	4	TRUE	T
164829	267	3	TRAV9-1*01	TRAJ43*01	Trac	GCTGTGAGCGCGCCTAACAACAATGCCCCACGA	AVSAPNNNAPR	231	2	TRBV26*01	TRBD2*01	TRBJ2-4*01	Trbc1-Trbc2	GCCAGCAGTCTCGACTGGGGGAGTCAAAACACCTTGTAC	ASSLDWGSQNTLY	36	1	TRUE	T
165123	346	7	TRAV14-1*02	TRAJ33*01	Trac	GCAGCAAGTGACTATCAGTTGATC	AASDYQLI	249	4	TRBV26*01		TRBJ2-4*01	Trbc1-Trbc2	GCCAGCAGTCTGGGGAGTCAAAACACCTTGTAC	ASSLGSQNTLY	97	3	TRUE	T
165124	54	2						0	0	TRBV13-1*02	TRBD2*01	TRBJ2-1*01	Trbc1-Trbc2	GCCAGCAGCCGGGACTGGAACTATGCTGAGCAGTTC	ASSRDWNYAEQF	54	2	FALSE	T
165146	265	5	TRAV3-3*01	TRAJ31*02	Trac	GCAGTCATTCGGAATAACAATAACAGAATCTTC	AVIRNNNNRIF	22	1	TRBV12-2*01	TRBD2*01	TRBJ2-4*01	Trbc1-Trbc2	GCCAGCTCTCTTTGGGGGGGCGCGAGTCAAAACACCTTGTAC	ASSLWGGASQNTLY	243	4	TRUE	T
165207	0	0						0	0							0	0	FALSE	Unknown
165212	148	3	TRAV14D-1*01	TRAJ21*01	Trac	GCAGCAAGTGAGACTAATTACAACGTGCTTTAC	AASETNYNVLY	117	2	TRBV13-1*02	TRBD1*01	TRBJ1-5*01	Trbc1-Trbc2	GCCAGCAGTGATGGACAGGGGGCCAACCAGGCTCCGCTT	ASSDGQGANQAPL	31	1	TRUE	T
165932	6	1						0	0	TRBV3*01	TRBD1*01	TRBJ2-1*01	Trbc1-Trbc2			6	1	FALSE	T
165952	13	3	TRAV9-1*01	TRAJ12*01	Trac	GCTGTGAGCGAGACTGGAGGCTATAAAGTGGTC	AVSETGGYKVV	13	3							0	0	FALSE	T
165964	110	4	TRAV6-5*04	TRAJ11*01	Trac	GCTCTGAGTGATCGGGACTCGGGATACAACAAACTCACT	ALSDRDSGYNKLT	93	2	TRBV26*01		TRBJ2-1*01	Trbc1-Trbc2	GCCAGCAGTCGAAGACATGCTGAGCAGTTC	ASSRRHAEQF	17	2	TRUE	T
166359	87	4						0	0	TRBV3*01	TRBD2*01	TRBJ2-7*01	Trbc1-Trbc2	GCCAGCAGCTTAGACTGGGGGCCCCAC	ASSLDWGPH	87	4	FALSE	T
166715	143	4	TRAV7-6*02	TRAJ52*01	Trac	GCAGTGAGCATGAAGGGGTACACTGGAGCTAACACTGGAAAGCTCACG	AVSMKGYTGANTGKLT	80	1	TRBV5*01	TRBD2*01	TRBJ2-3*01	Trbc1-Trbc2	GCCAGCAGCCGGACTGGGGGTGCAGAAACGCTGTAT	ASSRTGGAETLY	63	3	TRUE	T
166733	129	3	TRAV7-3*01	TRAJ21*01	Trac	GCAGTCATGCCTAATTACAACGTGCTTTAC	AVMPNYNVLY	129	3							0	0	FALSE	T
167042	223	9						0	0	TRBV5*01	TRBD1*01	TRBJ1-3*01	Trbc1-Trbc2	GCCAGCAGCCAAGATTGGGGGCCTGGAAATACGCTCTAT	ASSQDWGPGNTLY	223	9	FALSE	T
167469	361	6	TRAV13-4/DV7*03	TRAJ17*01	Trac	GCTATGGGGAACAGTGCAGGGAACAAGCTAACT	AMGNSAGNKLT	361	6							0	0	FALSE	T
167843	128	2	TRAV19*03	TRAJ52*01	Trac	GCAGCAGGTGCAGGGTGGAGCTAACACTGGAAAGCTCACG	AAGAGWS*HWKAH	128	2							0	0	FALSE	T
168583	562	10	TRAV9-3*01	TRAJ12*01	Trac	GCTGTGAGCTCGACTGGAGGCTATAAAGTGGTC	AVSSTGGYKVV	313	4	TRBV13-2*01	TRBD2*01	TRBJ2-7*01	Trbc1-Trbc2	GCCAGCGGTGATGCACCGACTGGGGGTGAACAGTAC	ASGDAPTGGEQY	249	6	TRUE	T
168599	0	0						0	0							0	0	FALSE	Unknown
168632	405	11	TRAV4D-3*01	TRAJ26*01	Trac	GCTGCTGGGCCCTATAACTATGCCCAGGGATTAACC	CWAL*LCPGIN	250	7	TRBV3*01		TRBJ2-7*01	Trbc1-Trbc2	GCCAGCAGCTTAACACCCTATGAACAGTAC	ASSLTPYEQY	155	4	TRUE	T
168661	144	7	TRAV5D-4*01	TRAJ17*01	Trac	GCTGCAAGTAGGCGTGCAGGGAACAAGCTAACT	AASRRAGNKLT	17	1	TRBV3*01	TRBD1*01	TRBJ2-2*01	Trbc1-Trbc2	GCCAGCAGCCCGACAGGGGTCACCGGGCAGCTCTAC	ASSPTGVTGQLY	127	6	TRUE	T
168961	0	0						0	0							0	0	FALSE	Unknown
168984	82	5	TRAV7-2*02	TRAJ23*01	Trac	GCAGCAAGCATGAATTATAACCAGGGGAAGCTTATC	AASMNYNQGKLI	43	4	TRBV12-2*01		TRBJ2-7*01	Trbc1-Trbc2	GCCAGCTCTCTCCCCACCTATGAACAGTAC	ASSLPTYEQY	39	1	TRUE	T
169033	134	3	TRAV6D-4*01	TRAJ12*01	Trac	GCCCGCGGGACTGGAGGCTATAAAGTGGTC	ARGTGGYKVV	49	1	TRBV1*01		TRBJ2-4*01	Trbc1-Trbc2	ACCTGCAGTGCTGCTAGTCAAAACACCTTGTAC	TCSAASQNTLY	85	2	TRUE	T
169044	519	11	TRAV9-1*01	TRAJ45*01	Trac	GCTGTGAGCGCGACAGGAGGTGCAGATAGACTCACC	AVSATGGADRLT	422	5	TRBV31*01	TRBD2*01	TRBJ2-1*01	Trbc1-Trbc2	GCCTGGAGACCGGGACTGGGGTATGCTGAGCAGTTC	AWRPGLGYAEQF	97	6	TRUE	T
169349	268	12	TRAV7-4*01	TRAJ30*01	Trac	GCAGCTAGTGGCCACAAATGCTTACAAAGTCATC	AASGHKCLQSH	9	2	TRBV26*01	TRBD1*01	TRBJ1-2*01	Trbc1-Trbc2	GCCAGCAGTCTGACAGGGGGCTCCGACTACACC	ASSLTGGSDYT	259	10	TRUE	T
169374	0	0						0	0							0	0	FALSE	Unknown
169413	35	2						0	0	TRBV31*01		TRBJ2-7*01	Trbc1-Trbc2	GCCTGGAGTACCCATGAACAGTAC	AWSTHEQY	35	2	FALSE	T
169745	505	15	TRAV14D-3/DV8*01	TRAJ32*01		GCAGGAGCGGGAGCAGTGGCAACAAGCTCATC	AGAGAVATSSS	360	6	TRBV13-2*01	TRBD1*01	TRBJ1-3*01	Trbc1-Trbc2	GCCAGCGGTGATGCAGGGGCTGGAAATACGCTCTAT	ASGDAGAGNTLY	145	9	TRUE	T
170114	10	1	TRAV9D-3*02	TRAJ22*01	Trac	GCTCTGAGTCGGGGGTCTTCTGGCAGCTGGCAACTCATC	ALSRGSSGSWQLI	10	1							0	0	FALSE	T
170158	375	14	TRAV12-2*01	TRAJ23*01	Trac	GCTCTGAGCCTCTCATGAATTATAACCAGGGGAAGCTTATC	ALSLS*IITRGSLS	139	4	TRBV12-2*01	TRBD2*01	TRBJ2-7*01	Trbc1-Trbc2	GCCAGCTCTCTCGGGGGGCTTTATGAACAGTAC	ASSLGGLYEQY	236	10	TRUE	T
170547	189	5	TRAV14-2*01	TRAJ12*01	Trac	GCAGCAGCTGGAGGCTATAAAGTGGTC	AAAGGYKVV	160	3	TRBV1*01	TRBD1*01	TRBJ2-2*01	Trbc1-Trbc2	ACCTGCAGTGCGGGACAGGCAAACACCGGGCAGCTCTAC	TCSAGQANTGQLY	29	2	TRUE	T
170550	722	20	TRAV9-1*01	TRAJ26*01	Trac	GCTGTGAGGGGTAACTATGCCCAGGGATTAACC	AVRGNYAQGLT	334	8	TRBV13-2*01	TRBD2*01	TRBJ2-1*01	Trbc1-Trbc2	GCCAGCGGTGATGCTGGGGGGAACTATGCTGAGCAGTTC	ASGDAGGNYAEQF	388	12	TRUE	T
170900	391	10	TRAV9-4*02	TRAJ31*01	Trac	GCTGTGAGCGTGAATAGCAATAACAGAATCTTC	AVSVNSNNRIF	254	6	TRBV16*01		TRBJ2-7*01	Trbc1-Trbc2	GCAAGCAGCTTAGAGAGCGAACAGTAC	ASSLESEQY	137	4	TRUE	T
170950	335	8	TRAV4-2*01	TRAJ21*01	Trac	GCTGCCCTGCCTAATTACAACGTGCTTTAC	CPA*LQRAL	198	3	TRBV3*01	TRBD2*01	TRBJ2-5*01	Trbc1-Trbc2	GCCAGCAGCTTGGGGACTGGGCAAGACACCCAGTAC	ASSLGTGQDTQY	137	5	TRUE	T
171339	324	13	TRAV7D-4*02	TRAJ57*01	Trac	GCAGCTAGTCAAGGAGGGTCTGCGAAGCTCATC	AASQGGSAKLI	264	12	TRBV26*01		TRBJ2-3*01	Trbc1-Trbc2	GCCAGCAGTCTGTCGAGTGCAGAAACGCTGTAT	ASSLSSAETLY	60	1	TRUE	T
171681	147	6	TRAV7N-4*01	TRAJ49*01	Trac	GCAGTTAGGGGGAACACGGGTTACCAGAACTTCTAT	AVRGNTGYQNFY	115	3	TRBV13-2*01	TRBD2*01	TRBJ2-5*01	Trbc1-Trbc2	GCCAGCGGGGACTGGGGGGGCACCCAGTAC	ASGDWGGTQY	32	3	TRUE	T
172084	126	3						0	0	TRBV26*01	TRBD2*01	TRBJ2-5*01	Trbc1-Trbc2	GCCAGCAGTCGACTGGGGGGCCTCCAAGACACCCAGTAC	ASSRLGGLQDTQY	126	3	FALSE	T
172106	0	0						0	0							0	0	FALSE	Unknown
172108	178	6	TRAV5D-4*01	TRAJ23*01	Trac	GCTGCAAGTTTGAATTATAACCAGGGGAAGCTTATC	AASLNYNQGKLI	113	2	TRBV5*01	TRBD1*01	TRBJ1-3*01	Trbc1-Trbc2	GCCAGCAGCCAAGAGGCAGGGGGTGGAAATACGCTCTAT	ASSQEAGGGNTLY	65	4	TRUE	T
172846	273	20	TRAV1*01	TRAJ17*01	Trac	GCTGTGAGGGAGAACAGTGCAGGGAACAAGCTAACT	AVRENSAGNKLT	60	8	TRBV13-1*02		TRBJ2-4*01	Trbc1-Trbc2	GCCAGCAGTGATGCGCAGGCCTTGTAC	ASSDAQALY	213	12	TRUE	T
172851	752	16	TRAV14-1*02	TRAJ37*01	Trac	GCAGCAATAACAGGCAATACTAGAAAACTCATC	AAITGNTRKLI	479	9	TRBV15*01	TRBD1*01	TRBJ2-7*01	Trbc1-Trbc2	GCCAGCAGTTTAGAGGGACAACAGTAC	ASSLEGQQY	273	7	TRUE	T
172882	89	3	TRAV6-6*01	TRAJ49*01	Trac	GCTCTGGGCCTTCGAACACGGGTTACCAGAACTTCTAT	ALGLRTRVTRTS	64	1	TRBV5*01	TRBD1*01	TRBJ1-2*01	Trbc1-Trbc2	GCCAGCAGCCACGGGACAAAACTCCGACTACACC	ASSHGTKLRLH	25	2	TRUE	T
172895	982	18	TRAV3-3*01	TRAJ23*01		GCAGTCAGTGGGAATTATAACCAGGGGAAGCTTATC	AVSGNYNQGKLI	838	10	TRBV2*01	TRBD2*01	TRBJ2-4*01	Trbc1-Trbc2	GCCAGCAGCCAAGATGGGGGGGCTAGTCAAAACACCTTGTAC	ASSQDGGASQNTLY	144	8	TRUE	T
173261	125	7						0	0	TRBV12-1*01	TRBD1*01	TRBJ1-4*02	Trbc1-Trbc2	GCCAGCTCTCCCCAACAGGGCGAAAGATTATTT	ASSPQQGERLF	125	7	FALSE	T
173601	29	4	TRAV14D-1*01	TRAJ9*02	Trac	GCAGCAAGTGGCAACATGGGCTACAAACTTACC	AASGNMGYKLT	19	2	TRBV19*01	TRBD1*01	TRBJ2-7*01	Trbc1-Trbc2	GCCAGCACCCCGGGACATGAACAGTAC	QHPGT*TV	10	2	TRUE	T
173658	7	2						0	0	TRBV4*01	TRBD2*01	TRBJ1-1*01	Trbc1-Trbc2	GCCAGCAGCCTCGGGGGGGCCACAGAAGTCTTC	ASSLGGATEVF	7	2	FALSE	T
173974	277	5	TRAV13D-3*01	TRAJ39*01	Trac	GCTATGGAACGTAATGCAGGTGCCAAGCTCACA	AMERNAGAKLT	253	2	TRBV19*01	TRBD1*01	TRBJ2-7*01	Trbc1-Trbc2	GCCAGCAGTCTTGACAGGGGTGAACAGTAC	ASSLDRGEQY	24	3	TRUE	T
174016	7	1	TRAV19*01	TRAJ57*01	Trac	GCAGCAGGGTACCAAGGAGGGTCTGCGAAGCTCATC	SRVPRRVCEAH	7	1							0	0	FALSE	T
174039	168	12	TRAV6D-7*02	TRAJ39*01	Trac	GCTCTGAGAGGGAATAATGCAGGTGCCAAGCTCACA	ALRGNNAGAKLT	117	5	TRBV12-1*01	TRBD2*01	TRBJ2-7*01	Trbc1-Trbc2	GCCAGCTCTCCCCACTGGGGGGCCTCCTATGAACAGTAC	ASSPHWGASYEQY	51	7	TRUE	T
174360	50	5	TRAV7-5*01	TRAJ37*01	Trac	GCAATGAGCCCAACAGGCAATACTAGAAAACTCATC	AMSPTGNTRKLI	44	3	TRBV15*01	TRBD1*01	TRBJ2-4*01	Trbc1-Trbc2	GCCAGCAGTTTGACAGGGGGTCAAAACACCTTGTAC	ASSLTGGQNTLY	6	2	TRUE	T
174420	1359	16	TRAV5D-4*01	TRAJ50*01	Trac	GCTGCATCCTCCTCCTTCAGCAAGCTGGTG	AASSSFSKLV	852	7	TRBV15*01	TRBD2*01	TRBJ2-7*01	Trbc1-Trbc2	GCCAGCAGTTTGGACTGGGGGGGCGAACAGTAC	ASSLDWGGEQY	507	9	TRUE	T
174755	44	2	TRAV14-3*01	TRAJ44*01	Trac	GCAGCAAGTCCTGGCAGTGGTGGAAAACTCACT	AASPGSGGKLT	44	2							0	0	FALSE	T
175122	137	2	TRAV7-2*02	TRAJ49*01	Trac	GCAGCTATTCGAACACGGGTTACCAGAACTTCTAT	AAIRTRVTRTS	128	1	TRBV16*01	TRBD2*01	TRBJ2-4*01	Trbc1-Trbc2	GCAAGCAGCTTCGGGGGGCGTGGGCAAAACACCTTGTAC	ASSFGGRGQNTLY	9	1	TRUE	T
175552	202	3	TRAV7-2*02	TRAJ40*01	Trac	GCAGCAAGCAAGACAGGAAACTACAAATACGTC	AASKTGNYKYV	58	1	TRBV12-2*01		TRBJ2-5*01	Trbc1-Trbc2	GCCAGCTCTCTCGGAAGGGACACCCAGTAC	ASSLGRDTQY	144	2	TRUE	T
175914	72	2	TRAV6D-7*01	TRAJ26*01	Trac	GCTCTGAGTAACTATGCCCAGGGATTAACC	ALSNYAQGLT	72	2							0	0	FALSE	T
175947	151	7	TRAV14D-1*01	TRAJ22*01	Trac	GCAGCAAGTGCATCTTCTGGCAGCTGGCAACTCATC	AASASSGSWQLI	69	2	TRBV1*01	TRBD2*01	TRBJ2-5*01	Trbc1-Trbc2	ACCTGCAGTGCAGAGGGGGGCCAAGACACCCAGTAC	TCSAEGGQDTQY	82	5	TRUE	T
176314	540	10	TRAV14-2*01	TRAJ12*01	Trac	GCAGCAAGTGCAAGGGGGACTGGAGGCTATAAAGTGGTC	AASARGTGGYKVV	375	4	TRBV13-2*01	TRBD2*01	TRBJ2-2*01	Trbc1-Trbc2	GCCAGCGGTGATTTTGGGGGAAACACCGGGCAGCTCTAC	ASGDFGGNTGQLY	165	6	TRUE	T
176321	441	12	TRAV12D-3*02	TRAJ4*02	Trac	GCTTTATCTGGTAGCTTCAATAAGTTGACC	ALSGSFNKLT	167	4	TRBV26*01	TRBD1*01	TRBJ2-2*01	Trbc1-Trbc2	GCCAGCAGCCGGGACACCAACACCGGGCAGCTCTAC	ASSRDTNTGQLY	274	8	TRUE	T
176342	298	4	TRAV12D-2*02	TRAJ23*01	Trac	GCTTTGAGTGATCGGTATAACCAGGGGAAGCTTATC	ALSDRYNQGKLI	278	2	TRBV12-2*01	TRBD1*01	TRBJ1-4*02	Trbc1-Trbc2	GCCAGCTCTCCGGGACAGGGGAGAAACGAAAGATTATTT	ASSPGQGRNERLF	20	2	TRUE	T
176669	290	10	TRAV8-1*01	TRAJ53*01	Trac	GCTTACAGTGGAGGCAGCAATTACAAACTGACA	AYSGGSNYKLT	228	8	TRBV14*01	TRBD2*01	TRBJ2-5*01	Trbc1-Trbc2	GCCAGCAGTTTCAGGGGGGGCGCAAACACCCAGTAC	ASSFRGGANTQY	62	2	TRUE	T
177027	116	4	TRAV6-5*04	TRAJ49*01	Trac	GCTCTGAGTGATCGGACGGGTTACCAGAACTTCTAT	ALSDRTGYQNFY	29	2	TRBV5*01	TRBD1*01	TRBJ1-1*01	Trbc1-Trbc2	GCCAGCAGCCAAGAAGGGACAGGGGGCACAGAAGTCTTC	ASSQEGTGGTEVF	87	2	TRUE	T
177030	750	15	TRAV13D-3*01	TRAJ17*01	Trac	GCTATGGAGCCTACTAACAGTGCAGGGAACAAGCTAACT	AMEPTNSAGNKLT	576	7	TRBV15*01	TRBD1*01	TRBJ1-1*01	Trbc1-Trbc2	GCCAGCAGTTTACAGGGGAAGGACACAGAAGTCTTC	ASSLQGKDTEVF	174	8	TRUE	T
177062	340	9	TRAV9-1*01	TRAJ21*01	Trac	GCTGTGAGTAACATGCCTAATTACAACGTGCTTTAC	AVSNMPNYNVLY	232	6	TRBV13-2*01	TRBD1*01	TRBJ1-1*01	Trbc1-Trbc2	GCCAGCGGTGACCCTGGGACAGGGCACACAGAAGTCTTC	ASGDPGTGHTEVF	108	3	TRUE	T
177070	175	4	TRAV7-5*01	TRAJ39*01	Trac	GCAATGAGCGCATAGAATAATAATGCAGGTGCCAAGCTCACA	AMSA*NNNAGAKLT	54	1	TRBV15*01	TRBD1*01	TRBJ1-4*02	Trbc1-Trbc2	GCCAGCAGTTTGGGACAGGGGAGATTATTT	ASSLGQGRLF	121	3	TRUE	T
177089	140	6	TRAV9-1*02	TRAJ30*01	Trac	GCTGTGAGCGCGGCCACAAATGCTTACAAAGTCATC	AVSAATNAYKVI	103	4	TRBV13-2*01	TRBD2*01	TRBJ2-7*01	Trbc1-Trbc2	GCCAGCGGTGCCGACTGGGGGGGCTATGAACAGTAC	ASGADWGGYEQY	37	2	TRUE	T
177409	176	5	TRAV7-4*01	TRAJ30*01	Trac	GCAGCTAGTGAAGCAAATGCTTACAAAGTCATC	AASEANAYKVI	176	5							0	0	FALSE	T
177425	154	4	TRAV7-4*01	TRAJ15*01	Trac	GCAGCTAGTAGGGGAGGCAGAGCTCTGATA	AASRGGRALI	43	1	TRBV26*01	TRBD1*01	TRBJ2-7*01	Trbc1-Trbc2	GCCAGCAGTCCGACAGGGGGCTCCTATGAACAGTAC	ASSPTGGSYEQY	111	3	TRUE	T
177428	232	6	TRAV12-1*01	TRAJ32*02	Trac	GCTTTGAGTGATACGAATTATGGGGGCAGTGGCAACAAGCTCATC	ALSDTNYGGSGNKLI	193	4	TRBV24*01	TRBD1*01	TRBJ1-1*01	Trbc1-Trbc2	GCCAGCAGTTGACAGTGCAAACACAGAAGTCTTC	ASS*QCKHRSL	39	2	TRUE	T
177483	0	0						0	0							0	0	FALSE	Unknown
177491	0	0						0	0							0	0	FALSE	Unknown
177846	158	2	TRAV6D-7*02	TRAJ45*01	Trac	GCTCTGAGTACAGGAGGTGCAGATAGACTCACC	ALSTGGADRLT	60	1	TRBV19*01	TRBD1*01	TRBJ1-2*01	Trbc1-Trbc2	GCCAGCAGTATAGGGACAGGGAACTCCGACTACACC	QQYRDRELRLH	98	1	TRUE	T
178221	16	1	TRAV9D-3*03	TRAJ42*01	Trac	GCTGTGAGCTCATAATTCTGGAGGAAGCAATGCAAAGCTAACC	AVSS*FWRKQCKAN	16	1							0	0	FALSE	T
178627	333	10	TRAV17*02	TRAJ7*01	Trac	GCACTGGAGGTCGACTACAGCAACAACAGACTTACT	ALEVDYSNNRLT	144	3	TRBV3*01	TRBD2*01	TRBJ2-3*01	Trbc1-Trbc2	GCCAGCAGCTGGGGGGATGCAGAAACGCTGTAT	ASSWGDAETLY	189	7	TRUE	T
178652	215	2	TRAV9-3*01	TRAJ18*01	Trac	GCTGTGAGCGCGGGAGGTTCAGCCTTAGGGAGGCTGCAT	AVSAGGSALGRLH	215	2							0	0	FALSE	T
178952	272	8	TRAV14-2*02	TRAJ30*01	Trac	GCAGCAAGTGCGGGGACAAATGCTTACAAAGTCATC	AASAGTNAYKVI	209	5	TRBV1*01	TRBD2*01	TRBJ2-4*01	Trbc1-Trbc2	ACCTGCAGTGCGTGGGGGAGACAAAACACCTTGTAC	TCSAWGRQNTLY	63	3	TRUE	T
179333	63	2	TRAV3-3*01	TRAJ52*01		GCAGTCATCACTGGAGCTAACACTGGAAAGCTCACG	AVITGANTGKLT	63	2							0	0	FALSE	T
179355	9	2						0	0	TRBV4*01	TRBD2*01	TRBJ2-4*01	Trbc1-Trbc2	GCCAGCAGCTGGGACTGCAAAACACCTTGTAC	ASSWDCKTPCT	9	2	FALSE	T
180503	288	4	TRAV12-1*02	TRAJ31*02	Trac	GCTTTGAGTGATAACAATAACAGAATCTTC	ALSDNNNRIF	217	2	TRBV19*01	TRBD1*01	TRBJ2-5*01	Trbc1-Trbc2	GCCAGCAGTATACCGGGGGCTGACACCCAGTAC	ASSIPGADTQY	71	2	TRUE	T
180540	95	4						0	0	TRBV1*01	TRBD1*01	TRBJ1-6*01	Trbc1-Trbc2	ACCTGCAGTGCAAGGACAGGGTATAATTCGCCCCTCTAC	TCSARTGYNSPLY	95	4	FALSE	T
180547	95	3	TRAV3-3*01	TRAJ30*01	Trac	GCAGTCAGTGCTGACACAAATGCTTACAAAGTCATC	SQC*HKCLQSH	79	1	TRBV16*01		TRBJ1-1*01	Trbc1-Trbc2	GCAAGCAGCTTAGATCAAGGAGGGGTCTTC	ASSLDQGGVF	16	2	TRUE	T
180953	258	8	TRAV14D-1*02	TRAJ17*01	Trac	GCAGCAAGTGACAGTGCAGGGAACAAGCTAACT	AASDSAGNKLT	229	5	TRBV13-1*02		TRBJ1-1*01	Trbc1-Trbc2	GCCAGCAGGGACACCACAGAAGTCTTC	ASRDTTEVF	29	3	TRUE	T
181641	482	8	TRAV7N-4*01	TRAJ40*01	Trac	GCAGTTAGTGAGGCAGGAAACTACAAATACGTC	AVSEAGNYKYV	482	8							0	0	FALSE	T
181690	48	1	TRAV12-2*02	TRAJ30*01	Trac	GCTTCGGACACAAATGCTTACAAAGTCATC	ASDTNAYKVI	48	1							0	0	FALSE	T
181704	184	3	TRAV6D-7*01	TRAJ56*01	Trac	GCTCTGAGTGATACTGGAGGCAATAATAAGCTGACT	ALSDTGGNNKLT	36	1	TRBV3*01	TRBD1*01	TRBJ2-3*01	Trbc1-Trbc2	GCCAGCAGCTACAGGGCAGAAACGCTGTAT	ASSYRAETLY	148	2	TRUE	T
182018	974	23	TRAV7-4*01	TRAJ49*01	Trac	GCAGCTAGTGAGGGCACGGGTTACCAGAACTTCTAT	AASEGTGYQNFY	657	6	TRBV13-2*01	TRBD2*01	TRBJ2-3*01	Trbc1-Trbc2	GCCAGCGGTGGGGACTGGGGGAAGGCAGAAACGCTGTAT	ASGGDWGKAETLY	317	17	TRUE	T
182077	285	8	TRAV9-2*02	TRAJ58*01	Trac	GTTTTGAGCGCGCAAGGCACTGGGTCTAAGCTGTCA	VLSAQGTGSKLS	243	4	TRBV3*01	TRBD1*01	TRBJ1-3*01	Trbc1-Trbc2	GCCAGCAGCCCTCAGGGGGCTGGAAATACGCTCTAT	ASSPQGAGNTLY	42	4	TRUE	T
182081	319	9	TRAV3-3*01	TRAJ7*01	Trac	GCAGTCAGTGAGGGCAGCAACAACAGACTTACT	AVSEGSNNRLT	298	5	TRBV5*01	TRBD2*01	TRBJ2-3*01	Trbc1-Trbc2	GCCAGCAGCCAAGAGGGGACTGGGGGGGCAGAAACGCTGTAT	ASSQEGTGGAETLY	21	4	TRUE	T
182409	285	11	TRAV14D-1*01	TRAJ39*01	Trac	GCAGCAAGTATTAATGCAGGTGCCAAGCTCACA	AASINAGAKLT	258	9	TRBV19*01		TRBJ1-5*01	Trbc1-Trbc2	GCCAGCAGTATACATAACAACCAGGCTCCGCTT	ASSIHNNQAPL	27	2	TRUE	T
182411	353	4	TRAV7-4*01	TRAJ22*01	Trac	GCAGCATCATCTTCTGGCAGCTGGCAACTCATC	AASSSGSWQLI	353	4							0	0	FALSE	T
182467	0	0						0	0							0	0	FALSE	Unknown
182855	0	0						0	0							0	0	FALSE	Unknown
183183	177	4	TRAV14-3*01	TRAJ21*01	Trac	GCAGCAAGTGGATTATCTAATTACAACGTGCTTTAC	AASGLSNYNVLY	133	3	TRBV13-1*02	TRBD1*01	TRBJ2-7*01	Trbc1-Trbc2	GCCAGCAGTGATGCAGGGAACGAACAGTAC	ASSDAGNEQY	44	1	TRUE	T
183192	149	1	TRAV4-3*03	TRAJ40*01	Trac	GCTGCTGAGGAAGATACAGGAAACTACAAATACGTC	AAEEDTGNYKYV	149	1							0	0	FALSE	T
183211	390	11	TRAV7-2*02	TRAJ37*01	Trac	GCAGCAAGCATGAAAACAGGCAATACCGGAAAACTCATC	AASMKTGNTGKLI	205	3	TRBV5*01	TRBD1*01	TRBJ2-1*01	Trbc1-Trbc2	GCCAGCAGCCAAATGACAGGCTATGCTGAGCAGTTC	ASSQMTGYAEQF	185	8	TRUE	T
183215	816	13	TRAV16*02	TRAJ40*01	Trac	GCTATGAGAGGCCTCTGGACAGGAAACTACAAATACGTC	AMRGLWTGNYKYV	742	8	TRBV26*01	TRBD1*01	TRBJ2-7*01	Trbc1-Trbc2	GCCAGCAGTCTGGGGGGTGAACAGTAC	ASSLGGEQY	74	5	TRUE	T
183218	70	3	TRAV14D-2*01	TRAJ40*01	Trac	GCAGCGGATACAGAAAACTACAAATACGTC	AADTENYKYV	48	2	TRBV3*01	TRBD1*01	TRBJ2-1*01	Trbc1-Trbc2	GCCAGCAGCATCCGGGACAACTATGCTGAGCAGTTC	ASSIRDNYAEQF	22	1	TRUE	T
183220	481	10	TRAV6-6*01	TRAJ32*02	Trac	GCTCTGGGTGTGAATTATGGGGGCAGTGGCAACAAGCTCATC	ALGVNYGGSGNKLI	221	6	TRBV2*01		TRBJ2-4*01	Trbc1-Trbc2	GCCAGCAGCCAAGACAGTCAAAACACCTTGTAC	ASSQDSQNTLY	260	4	TRUE	T
183615	563	16	TRAV7D-5*01	TRAJ23*01	Trac	GCAGTGAAGGATAACCAGGGGAAGCTTATC	AVKDNQGKLI	120	4	TRBV16*01	TRBD2*01	TRBJ2-7*01	Trbc1-Trbc2	GCAAGCAGCTTGATGGACTGGGGGGCCTATGAACAGTAC	ASSLMDWGAYEQY	443	12	TRUE	T
183633	53	2	TRAV7-2*02	TRAJ15*01	Trac	GCAGCAAGCGACCAGGGAGGCAGAGCTCTGATA	AASDQGGRALI	53	2							0	0	FALSE	T
183957	20	2	TRAV14D-1*02	TRAJ9*01	Trac	GCAGCAAGTCCCAACATGGGCTACAAACTTACC	AASPNMGYKLT	20	2							0	0	FALSE	T
183976	433	25	TRAV9-1*01	TRAJ22*01	Trac	GCTGTGAGCCCCGCATCTTCTGGCAGCTGGCAACTCATC	AVSPASSGSWQLI	323	14	TRBV13-1*02	TRBD1*01	TRBJ1-1*01	Trbc1-Trbc2	GCCAGCAGTGGCGACAGAAACACAGAAGTCTTC	ASSGDRNTEVF	110	11	TRUE	T
184002	164	6	TRAV9D-1*01	TRAJ15*01	Trac	GCTGCGAGCAGGGGAGGCAGAGCTCTGATA	AASRGGRALI	57	3	TRBV15*01	TRBD2*01	TRBJ2-4*01	Trbc1-Trbc2	GCCAGCAGTTTAGGGGGGGAAAACACCTTGTAC	ASSLGGENTLY	107	3	TRUE	T
184007	9	1						0	0	TRBV16*01	TRBD2*01	TRBJ2-5*01	Trbc1-Trbc2	GCAAGCAGCTTAGATGGGGGCCAAGACACCCAGTAC	ASSLDGGQDTQY	9	1	FALSE	T
184008	8	2						0	0	TRBV26*01		TRBJ2-1*01	Trbc1-Trbc2	GCCAGCAGTCTGGACAACTATGCTGAGCAGTTC	ASSLDNYAEQF	8	2	FALSE	T
184017	369	11	TRAV3-3*01	TRAJ53*01	Trac	GCAGTCAGTGCAGGCAGTGGAGGCAGCAATTACAAACTGACA	AVSAGSGGSNYKLT	202	3	TRBV5*01	TRBD1*01	TRBJ2-2*01	Trbc1-Trbc2	GCCAGCAGCCGGGACAGGGACACCGGGCAGCTCTAC	ASSRDRDTGQLY	167	8	TRUE	T
184019	180	4						0	0	TRBV16*01	TRBD2*01	TRBJ2-4*01	Trbc1-Trbc2	GCAAGCAGCGACTGGGGGGACACCTTGTAC	ASSDWGDTLY	180	4	FALSE	T
294920	21	2						0	0	TRBV13-1*02		TRBJ2-3*01	Trbc1-Trbc2	GCCAGCAGACAGGCAGAAACGCTGTAT	ASRQAETLY	21	2	FALSE	T
294935	194	3	TRAV9D-3*01	TRAJ13*01	Trac	GCTGTGAGCGCGGGAAATTCTGGGACTTACCAGAGG	AVSAGNSGTYQR	32	1	TRBV13-2*01		TRBJ2-4*01	Trbc1-Trbc2	GCCAGCGGTGAGGCTAGTCAAAACACCTTGTAC	ASGEASQNTLY	162	2	TRUE	T
294953	53	4	TRAV9-1*01	TRAJ32*02	Trac	GCTGTGAGCGCGTATTATGGGGGCAGTGGCAACAAGCTCATC	AVSAYYGGSGNKLI	48	3	TRBV3*01	TRBD2*01	TRBJ2-4*01	Trbc1-Trbc2	GCCAGCAGCTGGACTGGGGGTCAAAAACACCTTGTAC	ASSWTGGQKHLV	5	1	TRUE	T
294964	132	2						0	0	TRBV19*01	TRBD2*01	TRBJ2-7*01	Trbc1-Trbc2	GCCAGCAGTATGGGACTGGGGGGGCGAGAACAGTAC	ASSMGLGGREQY	132	2	FALSE	T
294993	357	5	TRAV16*02	TRAJ31*02	Trac	GCTATGCGGAATAACAATAACAGAATCTTC	AMRNNNNRIF	357	5							0	0	FALSE	T
295297	52	5	TRAV13-4/DV7*03	TRAJ53*01	Trac	GCTACCAACAGTGGAGGCAGCAATTACAAACTGACA	ATNSGGSNYKLT	36	3	TRBV13-1*02	TRBD1*01	TRBJ1-5*01	Trbc1-Trbc2	GCCAGCAGTCACAGGGTGGACAACCAGGCTCCGCTT	ASSHRVDNQAPL	16	2	TRUE	T
295338	375	4	TRAV5D-4*01	TRAJ22*01	Trac	GCTGCAAGTGCATCTTCTGGCAGCTGGCAACTCATC	AASASSGSWQLI	364	3	TRBV16*01	TRBD1*01	TRBJ1-1*01	Trbc1-Trbc2	GCAAGCAGCTCGACAGCAAACACAGAAGTCTTC	ASSSTANTEVF	11	1	TRUE	T
295386	0	0						0	0							0	0	FALSE	Unknown
295715	25	3	TRAV6-7/DV9*04	TRAJ32*01	Trac	GCTCTCTTTTATGGGAGCAGTGGCAACAAGCTCATC	ALFYGSSGNKLI	19	1	TRBV13-2*01		TRBJ1-2*01	Trbc1-Trbc2	GCCAGCGGTGATACAAACTCCGACTACACC	ASGDTNSDYT	6	2	TRUE	T
295733	117	9	TRAV6D-5*01	TRAJ31*01	Trac	GCTCTGGGGGGGGGGGCAATACCAGAATCTTC	ALGGGAIPESS	34	6	TRBV5*01		TRBJ2-5*01	Trbc1-Trbc2	GCCAGCAGCGAGGGCCAAGACACCCAGTAC	ASSEGQDTQY	83	3	TRUE	T
295759	322	7	TRAV19*03	TRAJ57*01	Trac	GCAGCAGGGAATCAAGGAGGGTCTGCGAAGCTCATC	AAGNQGGSAKLI	267	4	TRBV12-2*01	TRBD1*01	TRBJ1-5*01	Trbc1-Trbc2	GCCAGCTCTCCCAGGGGGCACCAGGCTCCGCTT	ASSPRGHQAPL	55	3	TRUE	T
296094	364	6	TRAV9-1*02	TRAJ44*01	Trac	GCTGTGAGCTTTACTGGCAGTGGTGGAAAACTCACT	AVSFTGSGGKLT	355	4	TRBV23*01	TRBD2*01	TRBJ2-7*01	Trbc1-Trbc2	TCCAGCAGTCAATCGGGTGGGGTGGAACAGTAC	SSSQSGGVEQY	9	2	TRUE	T
296856	71	2	TRAV3-3*01	TRAJ18*01		GCAGTCAGTGCAGGTTCAGCCTTAGGGAGGCTGCAT	AVSAGSALGRLH	71	2							0	0	FALSE	T
296867	727	15	TRAV12D-3*02	TRAJ26*01	Trac	GCTTTGAGGGCTAACTATGCCCAGGGATTAACC	ALRANYAQGLT	433	9	TRBV3*01	TRBD2*01	TRBJ2-2*01	Trbc1-Trbc2	GCCAGCAGGCCCGGGACTGGGAACACCGGGCAGCTCTAC	ASRPGTGNTGQLY	294	6	TRUE	T
297269	217	4	TRAV7D-6*02	TRAJ39*01	Trac	GCAGTGAGAGGGAATGCAGGTGCCAAGCTCACA	AVRGNAGAKLT	155	2	TRBV5*01	TRBD1*01	TRBJ2-4*01	Trbc1-Trbc2	GCCAGCAGCCAGACAGCTAGTCAAAACACCTTGTAC	ASSQTASQNTLY	62	2	TRUE	T
297296	206	7	TRAV14-1*01	TRAJ42*01	Trac	GCAGCAAGTGGAGGAAGCAATGCAAAGCTAACC	AASGGSNAKLT	146	2	TRBV3*01		TRBJ1-1*01	Trbc1-Trbc2	GCCAGCAGCTTAGGGGACACAGAAGTCTTC	ASSLGDTEVF	60	5	TRUE	T
297302	129	5	TRAV4-4/DV10*02	TRAJ35*01	Trac	GCTGCCCAGACAGGCTTTGCAAGTGCGCTGACA	AAQTGFASALT	129	5							0	0	FALSE	T
297612	231	3	TRAV7-2*02	TRAJ15*01	Trac	GCAGCAAGCATCCAGGGAGGCAGAGCTCTGATA	AASIQGGRALI	231	3							0	0	FALSE	T
297616	16	1						0	0	TRBV4*01	TRBD2*01	TRBJ2-7*01	Trbc1-Trbc2	GCCAGCAGCGGGGGGGGGTCCTATGAACAGTAC	ASSGGGSYEQY	16	1	FALSE	T
297673	194	6	TRAV9-2*02	TRAJ43*01	Trac	GTTTTGAGCCGGGGGAGGGGACGA	VLSRGRGR	164	4	TRBV13-2*01		TRBJ2-7*01	Trbc1-Trbc2	GCCAGCGGTGTCCCCGAGTATGAACAGTAC	ASGVPEYEQY	30	2	TRUE	T
297678	161	3						0	0	TRBV5*01	TRBD2*01	TRBJ2-1*01	Trbc1-Trbc2	GCCAGCAGCCATCCCGGGACTGGGGGTGCTGAGCAGTTC	ASSHPGTGGAEQF	161	3	FALSE	T
298062	276	3	TRAV9D-4*01	TRAJ13*01	Trac	GCTCTGAGTTCAAATTCTGGGACTTACCAGAGG	ALSSNSGTYQR	276	3							0	0	FALSE	T
298398	13	1	TRAV4-2*01	TRAJ43*01	Trac	GCTGCCCTGCGCAATAACAACAATGCCCCACGA	AALRNNNNAPR	13	1							0	0	FALSE	T
298433	222	11	TRAV4-2*02	TRAJ27*01	Trac	GCTGTTGAAAATACAGGCAAATTAACC	AVENTGKLT	126	3	TRBV5*01	TRBD1*01	TRBJ1-2*01	Trbc1-Trbc2	GCCAGCAGCCAAGAGGGGACAGGGGGCTCCGACTACACC	ASSQEGTGGSDYT	96	8	TRUE	T
298440	165	6						0	0	TRBV12-2*01	TRBD2*01	TRBJ2-7*01	Trbc1-Trbc2	GCCAGCTCTCGGGACTGGGGGTATGAACAGTAC	ASSRDWGYEQY	165	6	FALSE	T
298792	20	1	TRAV4D-4*03	TRAJ15*01	Trac	GCTGCTGTCTACCAGGGAGGCAGAGCTCTGATA	AAVYQGGRALI	20	1							0	0	FALSE	T
298806	24	2	TRAV14-1*02	TRAJ32*02	Trac	GCAGCAAGTCCTCGTTATGGGGGCAGTGGCAACAAGCTCATC	AASPRYGGSGNKLI	24	2							0	0	FALSE	T
298832	245	6	TRAV9D-3*02	TRAJ15*01	Trac	GCTCTGAGCCGCCAGGGAGGCAGAGCTCTGATA	ALSRQGGRALI	165	2	TRBV12-1*01	TRBD1*01	TRBJ2-7*01	Trbc1-Trbc2	GCCAGCTCTCACAGGGGGCGGGAACAGTAC	ASSHRGREQY	80	4	TRUE	T
299142	0	0						0	0							0	0	FALSE	Unknown
299199	318	10	TRAV7-2*02	TRAJ32*02	Trac	GCAGCAAGCATGGGGTATGGGGGCAGTGGCAACAAGCTCATC	AASMGYGGSGNKLI	134	2	TRBV26*01	TRBD1*01	TRBJ2-4*01	Trbc1-Trbc2	GCCAGCAGTCCCGGACAGGAAAACACCTTGTAC	ASSPGQENTLY	184	8	TRUE	T
299943	85	4	TRAV12-2*01	TRAJ49*01		GCTCTGAGTGAAAACACGGGTTACCAGAACTTCTAT	ALSENTGYQNFY	24	2	TRBV12-1*01	TRBD2*01	TRBJ2-7*01	Trbc1-Trbc2	GCCAGCTCCCGGACTGGGGCCGTTGAACAGTAC	ASSRTGAVEQY	61	2	TRUE	T
299951	227	9	TRAV6D-5*01	TRAJ7*01	Trac	GCTCTGGGGGACTACAGCAACAACAGACTTACT	ALGDYSNNRLT	93	2	TRBV5*01		TRBJ2-7*01	Trbc1-Trbc2	GCCAGCAGCCAAGAATCGGGGAGTGAACAGTAC	ASSQESGSEQY	134	7	TRUE	T
299956	282	15	TRAV7-1*02	TRAJ43*01	Trac	GCAGTGAACAATAACAACAATGCCCCACGA	AVNNNNNAPR	75	4	TRBV2*01	TRBD2*01	TRBJ2-3*01	Trbc1-Trbc2	GCCAGCAGCCCGACTGGGAGTGCAGAAACGCTGTAT	ASSPTGSAETLY	207	11	TRUE	T
299957	358	11	TRAV13-1*02	TRAJ21*01	Trac	GCTTTGGGCATGTCTAATTACAACGTGCTTTAC	ALGMSNYNVLY	210	2	TRBV1*01	TRBD1*01	TRBJ2-3*01	Trbc1-Trbc2	ACCTGCAGTGCAGCCAGGGACAGGGGGGCAGAAACGCTGTAT	TCSAARDRGAETLY	148	9	TRUE	T
299963	155	8	TRAV3-3*01	TRAJ27*01	Trac	GCAGTCAACACCAATACAGGCAAATTAACC	AVNTNTGKLT	23	1	TRBV31*01	TRBD1*01	TRBJ1-2*01	Trbc1-Trbc2	GCCTGGAGGCGGGACAGGGACTCCGACTACACC	AWRRDRDSDYT	132	7	TRUE	T
299966	47	1						0	0	TRBV19*01	TRBD1*01	TRBJ1-1*01	Trbc1-Trbc2	GCCAGCAGTATACAAGGGACCAGAGTCTTC	ASSIQGTRVF	47	1	FALSE	T
299992	545	13	TRAV9D-1*01	TRAJ53*01	Trac	GCTGCGAGCAAGAACAGTGGAGGCAGCAATTACAAACTGACA	AASKNSGGSNYKLT	187	4	TRBV2*01	TRBD2*01	TRBJ2-7*01	Trbc1-Trbc2	GCCAGCAGCCAAGTCGGCTGGGGGGTGTATGAACAGTAC	ASSQVGWGVYEQY	358	9	TRUE	T
300295	8	2	TRAV14D-2*01	TRAJ49*01	Trac	GCAGTTTCGAACACGGGTTACCAGAACTTCTAT	AVSNTGYQNFY	8	2							0	0	FALSE	T
300369	261	9	TRAV4D-4*03	TRAJ18*01	Trac	GCTGCTGTGATAGAGGTTCAGCCTTAGGGAGGCTGCAT	AAVIEVQP*GGC	138	1	TRBV12-1*01	TRBD1*01	TRBJ1-1*01	Trbc1-Trbc2	GCCAGCTCTCCGGGACAGGGGGAAGTCTTC	ASSPGQGEVF	123	8	TRUE	T
300371	554	18	TRAV6-4*01	TRAJ56*01	Trac	GCTCTGGTTGAAGCTACTGGAGGCAATAATAAGCTGACT	ALVEATGGNNKLT	447	14	TRBV13-2*01		TRBJ1-6*01	Trbc1-Trbc2	GCCAGCGGTCGGTATTCCTATAATTCGCCCCTCTAC	ASGRYSYNSPLY	107	4	TRUE	T
300379	40	4						0	0	TRBV31*01	TRBD1*01	TRBJ2-1*01	Trbc1-Trbc2	GCCTGGAGTCCGGACAGGGCTGAGCAGTTC	AWSPDRAEQF	40	4	FALSE	T
300748	324	8	TRAV5-4*02	TRAJ31*01	Trac	GCTGCAAGGCGGAATAGCAATAACAGAATCTTC	AARRNSNNRIF	319	5	TRBV5*01	TRBD2*01	TRBJ2-7*01	Trbc1-Trbc2	GCCAGCAGCCAAGAGTACTGGGGAGGGTGGTAC	ASSQEYWGGWY	5	3	TRUE	T
301109	0	0						0	0							0	0	FALSE	Unknown
301465	133	4	TRAV6D-7*04	TRAJ23*01	Trac	GCTCTGGGTGAATATAACCAGGGGAAGCTTATC	ALGEYNQGKLI	133	4							0	0	FALSE	T
301524	37	1	TRAV6-7/DV9*04	TRAJ56*01	Trac	GCTCTGAGTGAAGCTACTGGAGGCAATAATAAGCTGACT	ALSEATGGNNKLT	37	1							0	0	FALSE	T
302641	232	3	TRAV12D-3*02	TRAJ28*01	Trac	GCTTTGAGGGGACCAGGCACTGGGAGTAACAGGCTCACT	ALRGPGTGSNRLT	232	3							0	0	FALSE	T
302650	32	4	TRAV14D-1*01	TRAJ40*01	Trac	GCAGCAAGTGAGGGAGGAAACTACAAATACGTC	AASEGGNYKYV	12	2	TRBV13-2*01	TRBD2*01	TRBJ1-5*01	Trbc1-Trbc2	GCCAGCGGTGATGCTGGGAACCAGGCTCCGCTT	ASGDAGNQAPL	20	2	TRUE	T
302668	0	0						0	0							0	0	FALSE	Unknown
302985	29	1						0	0	TRBV3*01		TRBJ2-7*01	Trbc1-Trbc2	GCCAGCAGCTTACGCAAGTATGAACAGTAC	ASSLRKYEQY	29	1	FALSE	T
303007	168	4	TRAV6-2*02	TRAJ39*01	Trac	GTTCTGGGTGATCATAATGCAGGTGCCAAGCTCACA	VLGDHNAGAKLT	152	2	TRBV12-2*01	TRBD1*01	TRBJ2-1*01	Trbc1-Trbc2	GCCAGCTCTCGGGACAACTATGCTGAGCAGTTC	ASSRDNYAEQF	16	2	TRUE	T
303020	76	2						0	0	TRBV12-1*01	TRBD1*01	TRBJ2-5*01	Trbc1-Trbc2	GCCAGCTCCCGACAGGGAAACACCCAGTAC	ASSRQGNTQY	76	2	FALSE	T
303067	240	4	TRAV14D-3/DV8*06	TRAJ52*01	Trac	GCAGCAAGGACCTTTAACACTGGAGCTAACACTGGAAAGCTCACG	AARTFNTGANTGKLT	240	4							0	0	FALSE	T
303388	237	4	TRAV14-2*02	TRAJ56*01	Trac	GCAGCAAGTACTGGAGGCAATAATAAGCTGACC	AASTGGNNKLT	87	2	TRBV12-1*01		TRBJ1-1*01	Trbc1-Trbc2	GCCAGCTGGCGGGGAGGTAAAGTCTTC	ASWRGGKVF	150	2	TRUE	T
303426	15	3	TRAV14D-3/DV8*01	TRAJ31*01	Trac	GCAGCAAGCGACAATAGCAATAACAGAATCTTC	AASDNSNNRIF	9	1	TRBV26*01		TRBJ2-5*01	Trbc1-Trbc2	GCCAGCAGTGACAACCAAGACACCCAGTAC	ASSDNQDTQY	6	2	TRUE	T
303762	76	4	TRAV13D-1*01	TRAJ35*01	Trac	GCTATGGTACCTGCAGGCTTTGCAAGTGCGCTGACA	AMVPAGFASALT	35	3	TRBV1*01		TRBJ2-7*01	Trbc1-Trbc2	ACCTGCAGTGCAGATCCAGGCCTGAGCTCCTATGAACAGTAC	TCSADPGLSSYEQY	41	1	TRUE	T
303771	199	3	TRAV4D-4*01	TRAJ23*01	Trac	GCTGCGTATTATAACCAGGGGAAGCTTATC	AAYYNQGKLI	199	3							0	0	FALSE	T
304146	403	7	TRAV7-4*01	TRAJ32*02	Trac	GCAGCTAGTGAGCCTGGGGGCAGTGGCAACAAGCTCATC	AASEPGGSGNKLI	283	4	TRBV19*01	TRBD2*01	TRBJ2-4*01	Trbc1-Trbc2	GCCAGCACCCGGCTGGGGGGAGGTCAAAACACCTTGTAC	ASTRLGGGQNTLY	120	3	TRUE	T
304182	315	4						0	0	TRBV4*01		TRBJ1-1*01	Trbc1-Trbc2	GCCAGCAGCTATACAAACACAGAAGTCTTC	ASSYTNTEVF	315	4	FALSE	T
304195	485	5	TRAV17*01	TRAJ57*01	Trac	GCACTGGAGGGGAGACAAGGAGGGTCTGCGAAGCTCATC	TGGETRRVCEAH	372	2	TRBV19*01	TRBD2*01	TRBJ2-5*01	Trbc1-Trbc2	GCCAGCAGTATCGACTGGGGCCTCCAAGACACCCAGTAC	ASSIDWGLQDTQY	113	3	TRUE	T
304926	7	1						0	0	TRBV15*01		TRBJ2-3*01	Trbc1-Trbc2	GCCAGCAGTTTGGGCAGTGCAGAAACGCTGTAT	ASSLGSAETLY	7	1	FALSE	T
304949	500	12	TRAV7N-4*01	TRAJ26*01	Trac	GCAGTTAGTGAGCAGAACTATGCCCAGGGATTAACC	AVSEQNYAQGLT	279	2	TRBV17*01	TRBD2*01	TRBJ2-5*01	Trbc1-Trbc2	GCTAGCACCCCGACTGGGGGCCAAGACACCCAGTAC	ASTPTGGQDTQY	221	10	TRUE	T
305706	56	2	TRAV4-2*01	TRAJ38*01	Trac	GCTGCTGAAACTGCTGGTGACAACAGTAAGCTGATT	AAETAGDNSKLI	26	1	TRBV19*01	TRBD1*01	TRBJ1-1*01	Trbc1-Trbc2	GCCAGCAGTATCCGGACAGCAAACACAGAAGTCTTC	ASSIRTANTEVF	30	1	TRUE	T
305746	740	14	TRAV8-1*01	TRAJ23*01	Trac	GCTACTGATTATAACCAGGGGAAGCTTATC	ATDYNQGKLI	523	9	TRBV4*01	TRBD2*01	TRBJ2-5*01	Trbc1-Trbc2	GCCAGCAGTCTGGGGGGGCGGGACACCCAGTAC	ASSLGGRDTQY	217	5	TRUE	T
305757	127	7	TRAV13D-1*01	TRAJ26*01	Trac	GCTACCTTAAATAACTATGCCCAGGGATTAACC	ATLNNYAQGLT	90	6	TRBV20*01	TRBD1*01	TRBJ2-2*01	Trbc1-Trbc2	GGTGCTAGACAGGGGAGCACCGGGCAGCTCTAC	GARQGSTGQLY	37	1	TRUE	T
306065	0	0						0	0							0	0	FALSE	Unknown
306073	116	1						0	0	TRDV1*01		TRAJ57*01	Trac	GGAGGGAAAGGAGGGTCTGCGAAGCTCATC	GGKGGSAKLI	116	1	FALSE	T
306492	157	6	TRAV1*01	TRAJ18*01	Trac	GCTGTGAGGCCAAATAGAGGTTCAGCCTTAGGGAGGCTGCAT	AVRPNRGSALGRLH	15	1	TRBV3*01	TRBD1*01	TRBJ2-5*01	Trbc1-Trbc2	GCCAGCAGCTTAGGGGGGCAAGACACCCAGTAC	ASSLGGQDTQY	142	5	TRUE	T
306521	134	2						0	0	TRBV5*01	TRBD2*01	TRBJ2-2*01	Trbc1-Trbc2	GCCAGCAGCCAAGACTGGGCAAACACCGGGCAGCTCTAC	ASSQDWANTGQLY	134	2	FALSE	T
306858	677	19	TRAV4D-4*03	TRAJ30*01	Trac	GCTGCTGAGGGCACAAATGCTTACAAAGTCATC	AAEGTNAYKVI	466	6	TRBV3*01	TRBD1*01	TRBJ1-2*01	Trbc1-Trbc2	GCCAGCAGCGGACAGGGGGGCTCCGACTACACC	ASSGQGGSDYT	211	13	TRUE	T
306887	178	5	TRAV4-2*01	TRAJ12*01	Trac	GCTGCTGAGACTGGAGGCTATAAAGTGGTC	AAETGGYKVV	149	2	TRBV19*01		TRBJ2-4*01	Trbc1-Trbc2	GCCAGCCTCAATAGTCAAAACACCTTGTAC	ASLNSQNTLY	29	3	TRUE	T
306907	6	2						0	0	TRBV13-3*01		TRBJ1-4*02	Trbc1-Trbc2	GCCAGCAGTGATGCGACAATTTCCAACGAAAGATTATTT	ASSDATISNERLF	6	2	FALSE	T
307254	492	9	TRAV7-5*03	TRAJ33*01	Trac	GCAGTGAGCAGGGGGGATAGCAACTATCAGTTGATC	AVSRGDSNYQLI	385	8	TRBV13-2*01	TRBD1*01	TRBJ1-1*01	Trbc1-Trbc2	GCCAGCGGTGATGCACAGGGGGCAAACACAGAAGTCTTC	ASGDAQGANTEVF	107	1	TRUE	T
307279	238	5	TRAV9D-1*03	TRAJ37*01	Trac	GCTGTGAGCGTAACAGGCAATACCGGAAAACTCATC	AVSVTGNTGKLI	238	5							0	0	FALSE	T
307295	370	9	TRAV9-1*02	TRAJ39*01	Trac	GCTGTGAGGAGGAATAATAATGCAGGTGCCAAGCTCACA	AVRRNNNAGAKLT	153	1	TRBV13-1*02	TRBD1*01	TRBJ1-4*02	Trbc1-Trbc2	GCCAGCAGCGGACAGGTTTTTTCCAACGAAAGATTATTT	ASSGQVFSNERLF	217	8	TRUE	T
307609	10	2						0	0	TRBV13-3*01	TRBD1*01	TRBJ2-7*01	Trbc1-Trbc2	GCCAGCAGTCTGACAGGGGGCGATGAACAGTAC	ASSLTGGDEQY	10	2	FALSE	T
307623	61	6	TRAV7-3*01	TRAJ27*01	Trac	GCAGTCTACACCAATACAGGCAAATTAACC	AVYTNTGKLT	61	6							0	0	FALSE	T
307669	903	10	TRAV7D-4*02	TRAJ15*01	Trac	GCAGCTAGTGAGCACCAGGGAGGCAGAGCTCTGATA	AASEHQGGRALI	874	8	TRBV5*01	TRBD2*01	TRBJ2-4*01	Trbc1-Trbc2	GCCAGCAGCCAGGGACTGGGGGGAGGGAACACCTTGTAC	ASSQGLGGGNTLY	29	2	TRUE	T
308437	426	11	TRAV5D-4*01	TRAJ45*01	Trac	GCTGCAAAGAGGACAGGAGGTGCAGATAGACTCACC	AAKRTGGADRLT	257	6	TRBV17*01	TRBD2*01	TRBJ2-5*01	Trbc1-Trbc2	GCTAGCAGTAGACTGGGGGGAGAGGACACCCAGTAC	ASSRLGGEDTQY	169	5	TRUE	T
308745	135	7	TRAV4-4/DV10*02	TRAJ49*01	Trac	GCTGCTGACTCGGGTTACCAGAACTTCTAT	AADSGYQNFY	104	5	TRBV13-2*01		TRBJ2-2*01	Trbc1-Trbc2	GCCAGCGGTGGACATTCAAACACCGGGCAGCTCTAC	ASGGHSNTGQLY	31	2	TRUE	T
308776	173	6	TRAV6D-4*01	TRAJ32*01	Trac	GCTCTGGTCTCCTTTTATGGGAGCAGTGGCAACAAGCTCATC	ALVSFYGSSGNKLI	79	1	TRBV26*01	TRBD1*01	TRBJ2-7*01	Trbc1-Trbc2	GCCAGCAGTTGGGGGACAGGGTCCTATGAACAGTAC	ASSWGTGSYEQY	94	5	TRUE	T
309176	125	2	TRAV7-4*01	TRAJ15*01	Trac	GCAGCTAGTGGTCAGGGAGGCAGAGCTCTGATA	AASGQGGRALI	125	2							0	0	FALSE	T
309539	0	0						0	0							0	0	FALSE	Unknown
309576	0	0						0	0							0	0	FALSE	Unknown
309900	304	1	TRAV14D-2*01	TRAJ31*02	Trac	GCAGCAAGAAACAATAACAGAATCTTC	AARNNNRIF	304	1							0	0	FALSE	T
310273	0	0						0	0							0	0	FALSE	Unknown
310328	117	5	TRAV3-3*01	TRAJ30*01	Trac	GCAGTCAGTGCATGGACAAATGCTTACAAAGTCATC	AVSAWTNAYKVI	18	1	TRBV15*01	TRBD1*01	TRBJ1-2*01	Trbc1-Trbc2	GCCAGCAGACACCGGGACAACTCCGACTACACC	ASRHRDNSDYT	99	4	TRUE	T
310683	67	4	TRAV14-2*01	TRAJ21*01	Trac	GCAGCAGGGACTAATTACAACGTGCTTTAC	AAGTNYNVLY	15	2	TRBV31*01		TRBJ1-5*01	Trbc1-Trbc2	GCCTGGAATGCCCATAACAACCAGGCTCCGCTT	AWNAHNNQAPL	52	2	TRUE	T
310688	106	2	TRAV4-3*03	TRAJ31*01	Trac	GCTGCGGGCAATAACAGAATCTTC	AAGNNRIF	106	2							0	0	FALSE	T
310721	129	1	TRAV16D/DV11*01	TRAJ31*01	Trac	GCTATGAGAGGGAATAGCAATAACAGAATCTTC	AMRGNSNNRIF	129	1							0	0	FALSE	T
311077	0	0						0	0							0	0	FALSE	Unknown
311843	148	7	TRAV12D-3*02	TRAJ6*01	Trac	GCTTTGAGTGATAGGGCCTCAGGAGGAAACTACAAACCTACG	ALSDRASGGNYKPT	24	2	TRBV12-1*01	TRBD1*01	TRBJ1-4*02	Trbc1-Trbc2	GCCAGCTCTCTCGGACAGGGGACCAACGAAAGATTATTT	ASSLGQGTNERLF	124	5	TRUE	T
311875	378	12	TRAV8-1*01	TRAJ43*01	Trac	GCTACTGACAACAACAATGCCCCACGA	ATDNNNAPR	311	10	TRBV17*01	TRBD1*01	TRBJ2-1*01	Trbc1-Trbc2	GCTAGCAGTAGAGATCAGGGTGCTGAGCAGTTC	ASSRDQGAEQF	67	2	TRUE	T
312218	414	10	TRAV7-4*01	TRAJ18*01	Trac	GCAGCTCATAGAGGTTCAGCCTTAGGGAGGCTGCAT	AAHRGSALGRLH	245	5	TRBV3*01	TRBD1*01	TRBJ1-3*01	Trbc1-Trbc2	GCCAGCAGCCACGACAGGGCTGGAAATACGCTCTAT	ASSHDRAGNTLY	169	5	TRUE	T
312283	130	4	TRAV6D-7*01	TRAJ9*01	Trac	GCTCTGAGTGATCGGGGCATGGGCTACAAACTTACC	ALSDRGMGYKLT	9	2	TRBV3*01	TRBD1*01	TRBJ2-1*01	Trbc1-Trbc2	GCCAGCAGCCTGGACAGGGGGAACTATGCTGAGCAGTTC	ASSLDRGNYAEQF	121	2	TRUE	T
312598	309	8	TRAV7-2*02	TRAJ27*01	Trac	GCAGCAAGCAACACCAATACAGGCAAATTAACC	AASNTNTGKLT	205	4	TRBV1*01		TRBJ1-5*01	Trbc1-Trbc2	ACCTGCAGTGCAGGACACAACCAGGCTCCGCTT	TCSAGHNQAPL	104	4	TRUE	T
312669	367	7	TRAV6D-3*03	TRAJ47*02	Trac	GCTATGAGTCGGGACTATGCAAACAAGATGATC	AMSRDYANKMI	345	6	TRBV26*01	TRBD1*01	TRBJ1-5*01	Trbc1-Trbc2	GCCAGCAGTCTACAGGGGGCGGCTCCGCTT	ASSLQGAAPL	22	1	TRUE	T
312981	534	14	TRAV3-3*01	TRAJ22*01	Trac	GCAGTCAGATCTTCTGGCAGCTGGCAACTCATC	AVRSSGSWQLI	253	7	TRBV13-2*01	TRBD2*01	TRBJ2-5*01	Trbc1-Trbc2	GCCAGCGGTGATGCAGGACTGGGGGACCAAGACACCCAGTAC	ASGDAGLGDQDTQY	281	7	TRUE	T
313001	44	1	TRAV9-3*01	TRAJ32*02	Trac	GCTGTGAATGGGGGCAGTGGCAACAAGCTCATC	AVNGGSGNKLI	44	1							0	0	FALSE	T
313002	166	4	TRAV9-4*02	TRAJ44*01	Trac	GCTGTGAGCCTTACTGGCAGTGGTGGAAAACTCACT	AVSLTGSGGKLT	122	2	TRBV19*01	TRBD1*01	TRBJ1-1*01	Trbc1-Trbc2	GCCAGCAGTATTCAGGGGGCAGGCACAGAAGTCTTC	ASSIQGAGTEVF	44	2	TRUE	T
313028	750	10	TRAV14-3*04	TRAJ58*01	Trac	GCAGCAAGTGCCCCAGGCACTGGGTCTAAGCTGTCA	AASAPGTGSKLS	670	8	TRBV3*01	TRBD2*01	TRBJ2-4*01	Trbc1-Trbc2	GCCAGCAGCTTGGGGGGGCGCACCTTGTAC	ASSLGGRTLY	80	2	TRUE	T
313753	224	2	TRAV9D-3*01	TRAJ9*01	Trac	GCTGTGAGGGGGATGGGCTACAAACTTACC	AVRGMGYKLT	202	1	TRBV19*01		TRBJ2-7*01	Trbc1-Trbc2	GCCCTCGGCACATATGAACAGTAC	ALGTYEQY	22	1	TRUE	T
313800	29	1	TRAV12-2*01	TRAJ22*01	Trac	GCTCTGAGTGATCCATCTTCTGGCAGCTGGCAACTCATC	ALSDPSSGSWQLI	29	1							0	0	FALSE	T
314127	0	0						0	0							0	0	FALSE	Unknown
314128	11	1						0	0	TRBV19*01	TRBD1*01	TRBJ2-5*01	Trbc1-Trbc2	GCCAGCAGTATAGAGCCGGACAGGAGGGGCCAAGACACCCAGTAC	ASSIEPDRRGQDTQY	11	1	FALSE	T
314162	415	8	TRAV7D-4*02	TRAJ37*01	Trac	GCAGCTAAAGGCAATACTAGAAAACTCATC	AAKGNTRKLI	258	2	TRBV1*01		TRBJ1-2*01	Trbc1-Trbc2	ACCTGCAGTGCAGCAAACTCCGACTACACC	TCSAANSDYT	157	6	TRUE	T
314180	0	0						0	0							0	0	FALSE	Unknown
314513	87	5	TRAV4D-3*04	TRAJ13*01	Trac	GCTGCGTCAAATTCTGGGACTTACCAGAGG	AASNSGTYQR	29	2	TRBV26*01	TRBD1*01	TRBJ1-1*01	Trbc1-Trbc2	GCCAGCAGTCTGGCCAGGGACACAGAAGTCTTC	ASSLARDTEVF	58	3	TRUE	T
314590	10	2	TRAV3-3*01	TRAJ9*01	Trac	GCAGTCAGTGCTGGGAACATGGGCTACAAACTTACC	SQCWEHGLQTY	10	2							0	0	FALSE	T
314889	43	1						0	0	TRBV4*01	TRBD1*01	TRBJ1-2*01	Trbc1-Trbc2	GCCAGCTCCCGGGACAGTGCAAACTCCGACTACACC	ASSRDSANSDYT	43	1	FALSE	T
314915	231	8	TRAV7-4*01	TRAJ23*01	Trac	GCAGCTAGTGAGCCCCATGAATTATAACCAGGGGAAGCTTATC	AASEPHEL*PGEAY	94	2	TRBV15*01		TRBJ2-7*01	Trbc1-Trbc2	GCCAGCAGTTTAGGACACTCCTATGAACAGTAC	ASSLGHSYEQY	137	6	TRUE	T
314939	451	12	TRAV4-3*03	TRAJ27*01	Trac	GCTGCTGACACCAATACAGGCAAATTAACC	AADTNTGKLT	297	4	TRBV19*01		TRBJ2-4*01	Trbc1-Trbc2	GCCAGCAGTCCCACTAGTCAAAACACCTTGTAC	QQSH*SKHLV	154	8	TRUE	T
314956	334	6	TRAV7-3*01	TRAJ12*01	Trac	GCAGTGAGCAAGCCTGGAGGCTATAAAGTGGTC	AVSKPGGYKVV	320	4	TRBV5*01	TRBD1*01	TRBJ2-7*01	Trbc1-Trbc2	GCCAGCAGCCAAGAGGGACGGGGGGACTCCTATGAACAGTAC	ASSQEGRGDSYEQY	14	2	TRUE	T
315330	52	2						0	0	TRBV2*01		TRBJ2-7*01	Trbc1-Trbc2	GCCAGCAGCCAAGACTGGTATGAACAGTAC	ASSQDWYEQY	52	2	FALSE	T
315358	848	16	TRAV7D-5*02	TRAJ52*01	Trac	GCAGTGAGCAGGGGAGCTAACACTGGAAAGCTCACG	AVSRGANTGKLT	571	11	TRBV2*01	TRBD1*01	TRBJ2-5*01	Trbc1-Trbc2	GCCAGCAGCCAACCGGGACAGGGAGACACCCAGTAC	ASSQPGQGDTQY	277	5	TRUE	T
315699	14	1	TRAV7-2*02	TRAJ21*01	Trac	GCAGCAAGCTCTAATTACAACGTGCTTTAC	AASSNYNVLY	14	1							0	0	FALSE	T
316039	207	4	TRAV13-4/DV7*03	TRAJ56*01	Trac	GCCATGGCTACTGGAGGCAATAATAAGCTGACT	AMATGGNNKLT	142	3	TRBV19*01		TRBJ2-2*01	Trbc1-Trbc2	GCCACCGGGACAGGGAACACCGGGCAGCTCTAC	ATGTGNTGQLY	65	1	TRUE	T
316080	255	12	TRAV4-2*01	TRAJ30*01	Trac	GGGGGGGGCACAAATGCTTACAAAGTCATC	GGGTNAYKVI	42	2	TRBV5*01		TRBJ2-5*01	Trbc1-Trbc2	GCCAGCAGCCAAGACAGGCAAGACACCCAGTAC	ASSQDRQDTQY	213	10	TRUE	T
316438	329	10	TRAV6-4*01	TRAJ26*01	Trac	GCTCTGGTTGAAAACTATGCCCAGGGATTAACC	ALVENYAQGLT	147	4	TRBV3*01		TRBJ2-4*01	Trbc1-Trbc2	GCCAGCAGCTTAGGAGGTAGTCAAAACACCTTGTAC	ASSLGGSQNTLY	182	6	TRUE	T
316467	247	11	TRAV9-1*02	TRAJ34*02	Trac	GCTGTGAGGCCATCTTCCAATACCAACAAAGTCGTC	AVRPSSNTNKVV	164	4	TRBV14*01	TRBD1*01	TRBJ2-1*01	Trbc1-Trbc2	GCCAGCAGTCCGGGACAGGGTGCTGAGCAGTTC	ASSPGQGAEQF	83	7	TRUE	T
316491	190	7	TRAV19*01	TRAJ57*01	Trac	GCAGCAGGTGCATCACAAGGAGGGTCTGCGAAGCTCATC	SRCITRRVCEAH	58	2	TRBV2*01	TRBD1*01	TRBJ2-4*01	Trbc1-Trbc2	GCCAGCAGCCTGAGGGGGACAAACACCTTGTAC	ASSLRGTNTLY	132	5	TRUE	T
316829	121	10						0	0	TRBV1*01		TRBJ1-2*01	Trbc1-Trbc2	ACCTGCAGTGCATGGGCAAACTCCGACTACACC	TCSAWANSDYT	121	10	FALSE	T
316853	45	2						0	0	TRBV1*01	TRBD2*01	TRBJ2-7*01	Trbc1-Trbc2	ACCTGCAGTGCAGACCTGGGGGACTATGAACAGTAC	TCSADLGDYEQY	45	2	FALSE	T
316894	373	12	TRAV12-1*02	TRAJ18*01	Trac	GCTTTGAGTGGGGAGGTTCAGCCTTAGGGAGGCTGCAT	ALSGEVQP*GGC	48	4	TRBV20*01	TRBD2*01	TRBJ2-5*01	Trbc1-Trbc2	GGTGCTAGGTGGGGGGGCGGAGACACCCAGTAC	GARWGGGDTQY	325	8	TRUE	T
317264	231	10	TRAV7D-4*02	TRAJ23*01	Trac	GCAGCTAGTCCTTATAACCAGGGGAAGCTTATC	AASPYNQGKLI	99	3	TRBV1*01		TRBJ1-1*01	Trbc1-Trbc2	ACCTGCAGTGCAGGGGCCACAGAAGTCTTC	TCSAGATEVF	132	7	TRUE	T
317268	57	5	TRAV16*02	TRAJ57*01	Trac	GCTATGAGAGGTCAAGGAGGGTCTGCGAAGCTCATC	AMRGQGGSAKLI	22	2	TRBV23*01		TRBJ2-4*01	Trbc1-Trbc2	TCCAGCAGTCAAGACAGTCAAAACACCTTGTAC	SSSQDSQNTLY	35	3	TRUE	T
317270	71	2	TRAV12-1*01	TRAJ37*01	Trac	GCTCTGAAGGCAGGCAATACCGGAAAACTCATC	ALKAGNTGKLI	71	2							0	0	FALSE	T
317271	42	10	TRAV7-5*01	TRAJ56*01	Trac	GCAATGGGTCACTGGAGGCAATAATAAGCTGACT	AMGHWRQ**AD	15	2	TRBV19*01	TRBD1*01	TRBJ2-5*01	Trbc1-Trbc2	GCCAGCAGTATTGAGGGGAACCAAGACACCCAGTAC	ASSIEGNQDTQY	27	8	TRUE	T
317278	176	4	TRAV8D-2*03	TRAJ50*01	Trac	GCTACAGATCCATCCTCCTCCTTCAGCAAGCTGGTG	ATDPSSSFSKLV	150	3	TRBV20*01	TRBD1*01	TRBJ1-1*01	Trbc1-Trbc2	GGTGCTAGGGGACAGGGGGCGCACACAGAAGTCTTC	GARGQGAHTEVF	26	1	TRUE	T
317605	60	4	TRAV7-2*02	TRAJ28*01	Trac	GCAGCAAGCGGGGCAGGCACTGGGAGTAACAGGCTCACT	AASGAGTGSNRLT	43	2	TRBV3*01		TRBJ1-3*01	Trbc1-Trbc2	GCCAGCAGCTCAGGGACTGGAAATACGCTCTAT	ASSSGTGNTLY	17	2	TRUE	T
317647	6	1	TRAV3D-3*02	TRAJ6*01	Trac	GCAGCCCCCACCTCAGGAGGAAACTACAAACCTACG	AAPTSGGNYKPT	6	1							0	0	FALSE	T
317977	338	6	TRAV7-4*01	TRAJ18*01	Trac	GCAGCTGGGGGTTCAGCCTTAGGGAGGCTGCAT	AAGGSALGRLH	311	4	TRBV13-3*01	TRBD2*01	TRBJ2-1*01	Trbc1-Trbc2	GCCAGCAGTGATGCAATGGGGGGTCACTATGCTGAGCAGTTC	ASSDAMGGHYAEQF	27	2	TRUE	T
318000	15	1	TRAV10*01	TRAJ23*01	Trac	GCAGCAAGCACAGAATTATAACCAGGGGAAGCTTATC	AASTEL*PGEAY	15	1							0	0	FALSE	T
318021	492	10	TRAV10*02	TRAJ33*01	Trac	GCAGCAAGCATGTGGAGCAACTATCAGTTGATC	AASMWSNYQLI	80	3	TRBV13-3*01		TRBJ1-2*01	Trbc1-Trbc2	GCCAGCAGTGATGCAGCAAACTCCGACTACACC	ASSDAANSDYT	412	7	TRUE	T
318034	0	0						0	0							0	0	FALSE	Unknown
318045	91	3	TRAV13D-1*04	TRAJ12*01	Trac	GCTATGGAACAAACTGGAGGCTATAAAGTGGTC	AMEQTGGYKVV	47	1	TRBV20*01	TRBD1*01	TRBJ2-1*01	Trbc1-Trbc2	GGTGCTGGGACAGGGGGCGCTGAGCAGTTC	GAGTGGAEQF	44	2	TRUE	T
318391	63	1	TRAV6D-7*01	TRAJ23*01	Trac	GCTCTGAGTGTGAATTATAACCAGGGGAAGCTTATC	ALSVNYNQGKLI	63	1							0	0	FALSE	T
318409	349	7	TRAV7-4*01	TRAJ40*01	Trac	GCAGCTAGTTTTAATACAGGAAACTACAAATACGTC	AASFNTGNYKYV	349	7							0	0	FALSE	T
318767	0	0						0	0							0	0	FALSE	Unknown
318816	114	2	TRAV4-4/DV10*02	TRAJ27*01	Trac	GCTGCTGAGGCGGCCAATACAGGCAAATTAACC	AAEAANTGKLT	114	2							0	0	FALSE	T
319155	28	3	TRAV7-2*02	TRAJ30*01	Trac	GCAGCAAGCAAAGACACAAATGCTTACAAAGTCATC	AASKDTNAYKVI	8	1	TRBV20*01	TRBD1*01	TRBJ2-7*01	Trbc1-Trbc2	GGTGCTAGGTTCACAGGGTATGAACAGTAC	GARFTGYEQY	20	2	TRUE	T
319952	180	6	TRAV7-3*01	TRAJ15*01	Trac	GCAGTGAGGCACCAGGGAGGCAGAGCTCTGATA	AVRHQGGRALI	134	4	TRBV16*01	TRBD2*01	TRBJ2-1*01	Trbc1-Trbc2	GCAAGCAGCTGGACTGGGGGGGCTGAGCAGTTC	ASSWTGGAEQF	46	2	TRUE	T
320257	150	5	TRAV6-5*04	TRAJ15*01	Trac	GCTCTGAGGGACCAGGGAGGCAGAGCTCTGATA	ALRDQGGRALI	81	4	TRBV5*01	TRBD1*01	TRBJ2-4*01	Trbc1-Trbc2	GCCAGCAGCCAAGAAGGGGACACCTTGTAC	ASSQEGDTLY	69	1	TRUE	T
320326	32	2						0	0	TRBV13-2*01	TRBD2*01	TRBJ2-1*01	Trbc1-Trbc2	GCCAGCGACCGGGGGGGCTATGCTGAGCAGTTC	ASDRGGYAEQF	32	2	FALSE	T
320641	265	5	TRAV9-1*01	TRAJ15*01	Trac	GCTGTGAGGGCCTACCAGGGAGGCAGAGCTCTGATA	AVRAYQGGRALI	223	2	TRBV16*01		TRBJ2-4*01	Trbc1-Trbc2	GCAAGCAGCTTAGACAGTCAAAACACCTTGTAC	ASSLDSQNTLY	42	3	TRUE	T
321097	397	5	TRAV16D/DV11*01	TRAJ30*01	Trac	GCTATGATCACAAATGCTTACAAAGTCATC	AMITNAYKVI	397	5							0	0	FALSE	T
321823	258	7	TRAV12D-3*02	TRAJ33*01	Trac	GCTTTGAGTCGGAGCAACTATCAGTTGATC	ALSRSNYQLI	96	3	TRBV20*01	TRBD1*01	TRBJ2-5*01	Trbc1-Trbc2	GGTGCTAGGGACAGGGGGCAAGACACCCAGTAC	GARDRGQDTQY	162	4	TRUE	T
321838	139	5	TRAV14D-1*01	TRAJ18*01	Trac	GCAGCAAGTAGAGGTTCAGCCTTAGGGAGGCTGCAT	AASRGSALGRLH	59	2	TRBV3*01	TRBD2*01	TRBJ2-5*01	Trbc1-Trbc2	GCCAGCAGCTTAGGGGGGGGGCAGGACACCCAGTAC	ASSLGGGQDTQY	80	3	TRUE	T
321863	681	6	TRAV9-1*01	TRAJ15*01	Trac	GCTGTGAGCGCGCCCCAGGGAGGCAGAGCTCTGATA	AVSAPQGGRALI	539	3	TRBV13-2*01	TRBD1*01	TRBJ2-1*01	Trbc1-Trbc2	GCCAGCGGTGCAGGGAACTATGCTGAGCAGTTC	ASGAGNYAEQF	142	3	TRUE	T
322264	252	8	TRAV9-1*01	TRAJ27*01	Trac	GCTGTGAGCGCAAATACAGGCAAATTAACC	CERKYRQIN	190	7	TRBV16*01		TRBJ2-1*01	Trbc1-Trbc2	GCAAGCAGCTTAGGCAGGGCTGAGCAGTTC	ASSLGRAEQF	62	1	TRUE	T
322573	135	5						0	0	TRBV13-3*01	TRBD1*01	TRBJ1-1*01	Trbc1-Trbc2	GCCAGCAGTGTCCCGGGACAGGGGGCAGAACACAGAAGTCTTC	ASSVPGQGAEHRSL	135	5	FALSE	T
322590	251	10	TRAV14-1*01	TRAJ23*01	Trac	GCAGCAAGAACTTATAACCAGGGGAAGCTTATC	AARTYNQGKLI	201	7	TRBV12-2*01	TRBD2*01	TRBJ2-7*01	Trbc1-Trbc2	GCCAGCCCGGGACTGGGGGCTTATGAACAGTAC	ASPGLGAYEQY	50	3	TRUE	T
322621	106	5	TRAV10*02	TRAJ39*01	Trac	GCAGCAAGCATGAATGCAGGTGCCAAGCTCACA	AASMNAGAKLT	9	1	TRBV1*01	TRBD1*01	TRBJ1-1*01	Trbc1-Trbc2	ACCTGCAGTGCAGCGGGGGCCGGCACAGAAGTCTTC	TCSAAGAGTEVF	97	4	TRUE	T
322634	129	7	TRAV13D-4*01	TRAJ39*01	Trac	GCTAGGAATAATGCAGGTGCCAAGCTCACA	ARNNAGAKLT	115	5	TRBV20*01	TRBD2*01	TRBJ2-3*01	Trbc1-Trbc2	GGTGCTAGGACTGGGGGGGCGCCAGAAACGCTGTAT	GARTGGAPETLY	14	2	TRUE	T
322653	0	0						0	0							0	0	FALSE	Unknown
322973	91	3	TRAV4D-3*04	TRAJ23*01	Trac	GCTGCTGAGGCCCCTCCAATTATAACCAGGGGAAGCTTATC	C*GPSNYNQGKLI	38	1	TRBV5*01	TRBD1*01	TRBJ1-6*01	Trbc1-Trbc2	GCCAGCAGCCAAGAGGACAGTCGATCGCCCCTCTAC	ASSQEDSRSPLY	53	2	TRUE	T
322981	163	4	TRAV17*02	TRAJ58*01	Trac	GCACTGGAGGGGCAAGGCACTGGGTCTAAGCTGTCA	ALEGQGTGSKLS	151	3	TRBV13-1*02	TRBD2*01	TRBJ2-1*01	Trbc1-Trbc2	GCCAGCAGTGATGGACTGGGGGGATATAACTATGCTGAGCAGTTC	ASSDGLGGYNYAEQF	12	1	TRUE	T
323353	11	1	TRAV7-2*02	TRAJ40*01	Trac	GCAGAACATACAGAAAACTACAAATACGTC	AEHTENYKYV	11	1							0	0	FALSE	T
323724	507	9	TRAV7-4*01	TRAJ4*02	Trac	GCAGCTGCATCTGGTAGCTTCAATAAGTTGACC	AAASGSFNKLT	301	3	TRBV17*01	TRBD1*01	TRBJ2-3*01	Trbc1-Trbc2	GCTAGCAGAAGGACAGGGGGTGCAGAAACGCTGTAT	ASRRTGGAETLY	206	6	TRUE	T
323796	182	5	TRAV8-1*01	TRAJ27*01	Trac	GCTACTGATGCCAATACAGGCAAATTAACC	ATDANTGKLT	182	5							0	0	FALSE	T
324131	553	17	TRAV14D-3/DV8*01	TRAJ21*01	Trac	GCAGCAATAATGTCTAATTACAACGTGCTTTAC	AAIMSNYNVLY	248	5	TRBV31*01		TRBJ2-7*01	Trbc1-Trbc2	GCCTGGAGTCTGTCGTATGAACAGTAC	AWSLSYEQY	305	12	TRUE	T
324502	0	0						0	0							0	0	FALSE	Unknown
324917	129	4	TRAV16D/DV11*01	TRAJ15*01	Trac	GCTATGAGAGAGGGCCGGGGAGGCAGAGCTCTGATA	AMREGRGGRALI	90	2	TRBV5*01	TRBD1*01	TRBJ1-1*01	Trbc1-Trbc2	GCCAGCAGCCAAGCAGGGACAGCAAACACAGAAGTCTTC	ASSQAGTANTEVF	39	2	TRUE	T
325332	0	0						0	0							0	0	FALSE	Unknown
325660	351	14	TRAV7-1*02	TRAJ18*01	Trac	GCAGTGGAGGGAGGTTCAGCCTTAGGGAGGCTGCAT	AVEGGSALGRLH	22	1	TRBV20*02		TRBJ2-5*01	Trbc1-Trbc2	GGTGCGGGACACCAAGACACCCAGTAC	GAGHQDTQY	329	13	TRUE	T
325701	241	14	TRAV9-1*02	TRAJ33*01	Trac	GCTGTGAGCCATAGCAACTATCAGTTGATC	AVSHSNYQLI	84	6	TRBV5*01	TRBD1*01	TRBJ2-4*01	Trbc1-Trbc2	GCCAGCAGCCAAGAGGGCGGGGGCCAAAACACCTTGTAC	ASSQEGGGQNTLY	157	8	TRUE	T
325707	67	3						0	0	TRBV12-2*01	TRBD2*01	TRBJ2-7*01	Trbc1-Trbc2	GCCAGCTCTCTAGGGGGGGACTCCTATGAACAGTAC	ASSLGGDSYEQY	67	3	FALSE	T
325721	22	1	TRAV9-4*02	TRAJ44*01	Trac	GCTGTGAGAGTTACTGGCAGTGGTGGAAAACTCACT	AVRVTGSGGKLT	22	1							0	0	FALSE	T
326043	397	7	TRAV5D-4*01	TRAJ56*01	Trac	GCTGCAAGTGGGAGAACTGGAGGCAATAATAAGCTGACT	AASGRTGGNNKLT	262	3	TRBV3*01	TRBD2*01	TRBJ2-4*01	Trbc1-Trbc2	GCCAGCAGCTTACTGGGTAGTCAAAACACCTTGTAC	ASSLLGSQNTLY	135	4	TRUE	T
326437	31	1	TRAV5-4*02	TRAJ38*01	Trac	GCTGCAAGTTATGTTGGTGACAACAGTAAGCTGATT	AASYVGDNSKLI	31	1							0	0	FALSE	T
326465	157	7	TRAV10*01	TRAJ13*01	Trac	GCAGCAAGCATGGAAAATTCTGGGACTTACCAGAGG	AASMENSGTYQR	137	3	TRBV3*01	TRBD1*01	TRBJ1-2*01	Trbc1-Trbc2	GCCAGCAGCCGGGACAACTCCGACTACACC	ASSRDNSDYT	20	4	TRUE	T
326490	36	1	TRAV12-3*05	TRAJ31*01	Trac	GCTCTGAGTGAGGAAATAGCAATAACAGAATCTTC	ALSEEIAITESS	36	1							0	0	FALSE	T
326809	374	4	TRAV14D-3/DV8*01	TRAJ12*01	Trac	GCAGCAAGTGGGACTGGAGGCTATAAAGTGGTC	AASGTGGYKVV	296	3	TRBV1*01	TRBD2*01	TRBJ2-3*01	Trbc1-Trbc2	ACCTGCAGTGCAGGGCTGGGGGGGCGGGGTGCAGAAACGCTGTAT	TCSAGLGGRGAETLY	78	1	TRUE	T
326810	104	3	TRAV8-1*01	TRAJ37*01	Trac	GCTACTGATGAGACAGGCAATACTAGAAAACTCATC	ATDETGNTRKLI	96	1	TRBV19*01	TRBD1*01	TRBJ2-7*01	Trbc1-Trbc2	GCCAGCAGTACGGAGGGGGAACAGTAC	ASSTEGEQY	8	2	TRUE	T
326830	138	2	TRAV4-4/DV10*02	TRAJ27*01	Trac	GCTGCTGAGGCGGCCAATACAGGCAAATTAACC	AAEAANTGKLT	127	1	TRBV5*01		TRBJ1-3*01	Trbc1-Trbc2	GCCAGCAGCCACAATTCTGGAAATACGCTCTAT	ASSHNSGNTLY	11	1	TRUE	T
327200	24	1	TRAV7-5*01	TRAJ32*02	Trac	GCAATGAGCATGAATTATGGGGCAGTGGCAACAAGCTCATC	AMSMNYGAVATSSS	24	1							0	0	FALSE	T
327201	68	4	TRAV14D-1*01	TRAJ13*01	Trac	GCAGCGAATTCTGGGACTTACCAGAGG	AANSGTYQR	62	2	TRBV3*01	TRBD1*01	TRBJ1-4*02	Trbc1-Trbc2			6	2	TRUE	T
327215	0	0						0	0							0	0	FALSE	Unknown
327235	54	3	TRAV7-6*02	TRAJ43*01	Trac	GCAGTGGGGGGTAACAACAATGCCCCACGA	AVGGNNNAPR	42	1	TRBV1*01	TRBD2*01	TRBJ2-7*01	Trbc1-Trbc2	ACCTGCAGTGCAGGACTGGGGGGTGAACAGTAC	TCSAGLGGEQY	12	2	TRUE	T
327244	183	5	TRAV7-3*01	TRAJ37*01	Trac	GCAGTTATAACAGGCAATACTAGAAAACTCATC	AVITGNTRKLI	183	5							0	0	FALSE	T
327569	501	4	TRAV16D/DV11*01	TRAJ7*01	Trac	GCTATGAGCCACTACAGCAACAACAGACTTACT	AMSHYSNNRLT	501	4							0	0	FALSE	T
327583	164	1	TRAV12-1*02	TRAJ30*01	Trac	GCTTTGAGTGAAGCCACAAATGCTTACAAAGTCATC	ALSEATNAYKVI	164	1							0	0	FALSE	T
327619	25	3	TRAV16D/DV11*01	TRAJ30*01	Trac	GCTATGAGAGCCGACACAAATGCTTACAAAGTCATC	AMRADTNAYKVI	16	1	TRBV13-1*02	TRBD2*01	TRBJ2-5*01	Trbc1-Trbc2	GCCAGCAGTGATGACTGGGGGGGAGACACCCAGTAC	ASSDDWGGDTQY	9	2	TRUE	T
327635	245	4	TRAV7D-5*01	TRAJ50*01	Trac	GCAGTTCCATCCTCCTCCTTCAGCAAGCTGGTG	AVPSSSFSKLV	245	4							0	0	FALSE	T
327976	433	6	TRAV7-5*03	TRAJ57*01	Trac	GCAGTGAGCAGACAAGGAGGGTCTGCGAAGCTCATC	AVSRQGGSAKLI	433	6							0	0	FALSE	T
328028	405	4	TRAV7D-4*02	TRAJ12*01	Trac	GCAGCTAGTGGGGAGACTGGAGGCTATAAAGTGGTC	AASGETGGYKVV	382	3	TRBV26*01		TRBJ2-4*01	Trbc1-Trbc2	GCCAGCAGTCCGAATAGTCAAAACACCTTGTAC	ASSPNSQNTLY	23	1	TRUE	T
328333	121	5	TRAV6D-5*02	TRAJ48*01	Trac	GTTCTGGGTCTCTATGGAAATGAGAAAATAACT	VLGLYGNEKIT	53	1	TRBV1*01	TRBD2*01	TRBJ2-2*01	Trbc1-Trbc2	ACCTGCAGTGCAGATTACTGGGGGGGCGCTGACACCGGGCAGCTCTAC	TCSADYWGGADTGQLY	68	4	TRUE	T
328406	218	2	TRAV5D-4*01	TRAJ44*01	Trac	GCTGCAAGTAGCACTGGCAGTGGTGGAAAACTCACT	AASSTGSGGKLT	171	1	TRBV13-2*01	TRBD1*01	TRBJ1-4*02	Trbc1-Trbc2	GCCAGCGGACGGGACAGCAACGAAAGATTATTT	ASGRDSNERLF	47	1	TRUE	T
328743	347	6	TRAV7-3*04	TRAJ30*01	Trac	GCAGTGAGCCCAAATGCTTACAAAGTCATC	AVSPNAYKVI	333	3	TRBV15*01	TRBD2*01	TRBJ2-1*01	Trbc1-Trbc2	GCCAGCAGTTTAGACTGGGGGGGCGCTGAGCAGTTC	ASSLDWGGAEQF	14	3	TRUE	T
329094	263	7	TRAV4-4/DV10*02	TRAJ21*01	Trac	GCTGCTGAGATGTCTAATTACAACGTGCTTTAC	AAEMSNYNVLY	225	6	TRBV3*01	TRBD1*01	TRBJ2-3*01	Trbc1-Trbc2	GCCAGCAGACAGGGGGCGGCAGAAACGCTGTAT	ASRQGAAETLY	38	1	TRUE	T
329113	57	2						0	0	TRBV3*01	TRBD1*01	TRBJ1-1*01	Trbc1-Trbc2	GCCAGCAGACGACAGGGCACAGAAGTCTTC	ASRRQGTEVF	57	2	FALSE	T
329146	0	0						0	0							0	0	FALSE	Unknown
329152	0	0						0	0							0	0	FALSE	Unknown
329503	292	7	TRAV9D-1*01	TRAJ34*01	Trac	GCTGCGAGCTCCTATTCCAATACCGACAAAGTCGTC	AASSYSNTDKVV	183	5	TRBV20*01		TRBJ2-5*01	Trbc1-Trbc2	GGTGCTAGGGATGTTAACCAAGACACCCAGTAC	GARDVNQDTQY	109	2	TRUE	T
329525	5	1	TRAV3-3*01	TRAJ43*01		GCAGTCAGTGGTGCTAACAACAATGCCCCACGA	AVSGANNNAPR	5	1							0	0	FALSE	T
329551	415	9	TRAV7N-4*01	TRAJ43*01	Trac	GCAGTTAGGGGTAACAACAATGCCCCACGA	S*G*QQCPT	278	5	TRBV5*01	TRBD1*01	TRBJ1-1*01	Trbc1-Trbc2	GCCAGCAGCCAAGACAGGGCAAACACAGAAGTCTTC	ASSQDRANTEVF	137	4	TRUE	T
329860	541	10	TRAV5D-4*01	TRAJ43*01	Trac	GCTGCAAGTGATAACAACAATGCCCCACGA	AASDNNNAPR	241	4	TRBV30*01		TRBJ2-7*01	Trbc1-Trbc2	AGCGCAGGATTAGGGGAACAGTAC	SAGLGEQY	300	6	TRUE	T
330243	182	2	TRAV6D-7*01	TRAJ50*01	Trac	GCTCTGAGTGAAGCCTCCTCCTTCAGCAAGCTGGTG	ALSEASSFSKLV	87	1	TRBV19*01		TRBJ2-1*01	Trbc1-Trbc2	GCCAGCAGTATAGGGACTAACTATGCTGAGCAGTTC	QQYRD*LC*AV	95	1	TRUE	T
330257	290	11	TRAV7-1*02	TRAJ38*01	Trac	GCAGTGAGGGTGGTTGGTGACAACAGTAAGCTGATT	AVRVVGDNSKLI	166	5	TRBV13-2*01	TRBD1*01	TRBJ2-7*01	Trbc1-Trbc2	GCCAGCGGTGGTACAGGGGGCGAACAGTAC	ASGGTGGEQY	124	6	TRUE	T
330293	193	4	TRAV4-2*01	TRAJ42*01	Trac	GCTGCGGGAGGAAGCAATGCAAAGCTAACC	AAGGSNAKLT	124	3	TRBV12-1*01		TRBJ2-7*01	Trbc1-Trbc2	GCCAGCTCTCAGAACTATGAACAGTAC	ASSQNYEQY	69	1	TRUE	T
330314	104	4	TRAV10*02	TRAJ50*01	Trac	GCAGCAAGCCGGGCATCCTCCTCCTTCAGCAAGCTGGTG	AASRASSSFSKLV	104	4							0	0	FALSE	T
330676	176	3	TRAV12D-2*02	TRAJ13*01	Trac	GCTTTGAGTAGGAATTCTGGGACTTACCAGAGG	ALSRNSGTYQR	81	2	TRBV20*01	TRBD1*01	TRBJ1-2*01	Trbc1-Trbc2	GGTGCTAGGAGGCAGGGCAACTCCGACTACACC	GARRQGNSDYT	95	1	TRUE	T
330688	372	10	TRAV4D-4*03	TRAJ12*01	Trac	GCTGCTGAGGGGGGTGGAGGCTATAAAGTGGTC	AAEGGGGYKVV	165	5	TRBV3*01	TRBD1*01	TRBJ1-2*01	Trbc1-Trbc2	GCCAGCAGCTTACAGGGAGACTCCGACTACACC	ASSLQGDSDYT	207	5	TRUE	T
331433	734	12	TRAV16D/DV11*01	TRAJ9*01	Trac	GCTATGAGAGAGGGCTGGAACATGGGCTACAAACTTACC	AMREGWNMGYKLT	629	11	TRBV12-1*01	TRBD1*01	TRBJ2-5*01	Trbc1-Trbc2	GCCAGCTCTCAACGGGACAAAGACACCCAGTAC	ASSQRDKDTQY	105	1	TRUE	T
442390	141	3	TRAV3D-3*02	TRAJ26*01	Trac	GCAGTCAGTGAGGGTAACTATGCCCAGGGATTAACC	AVSEGNYAQGLT	141	3							0	0	FALSE	T
443154	306	9	TRAV3-3*01	TRAJ52*01	Trac	GCAGTCAGTAACACTGGAGCTAACACTGGAAAGCTCACG	AVSNTGANTGKLT	154	2	TRBV16*01		TRBJ1-1*01	Trbc1-Trbc2	GCAAGCAGCTTGACATCAAACACAGAAGTCTTC	ASSLTSNTEVF	152	7	TRUE	T
443538	537	10	TRAV7D-4*02	TRAJ26*01	Trac	GCAGCTAGTGAGCCCAATAACTATGCCCAGGGATTAACC	AASEPNNYAQGLT	523	6	TRBV26*01	TRBD2*01	TRBJ2-2*01	Trbc1-Trbc2	GCCAGCAGTCTGTCGGTGGGGAACACCGGGCAGCTCTAC	ASSLSVGNTGQLY	14	4	TRUE	T
443558	752	15	TRAV7D-3*01	TRAJ6*01	Trac	GCAGTGAGCCCAACCTCAGGAGGAAACTACAAACCTACG	AVSPTSGGNYKPT	586	11	TRBV15*01	TRBD1*01	TRBJ1-1*01	Trbc1-Trbc2	GCCAGCAGTTTAGGGACAGCAAACACAGAAGTCTTC	ASSLGTANTEVF	166	4	TRUE	T
443988	438	9	TRAV6-2*02	TRAJ48*01	Trac	GTTCTGGGTGATACCAACTATGGAAATGAGAAAATAACT	VLGDTNYGNEKIT	359	6	TRBV12-2*01	TRBD2*01	TRBJ2-7*01	Trbc1-Trbc2	GCCAGCTCTCGGACTGGGGGGTATGAACAGTAC	ASSRTGGYEQY	79	3	TRUE	T
444341	921	28	TRAV6D-7*04	TRAJ30*01	Trac	GCTCTGGGTGTAACAAATGCTTACAAAGTCATC	ALGVTNAYKVI	514	9	TRBV13-2*01		TRBJ2-7*01	Trbc1-Trbc2	GCCAGCGGTGATGCCGGGTATGAACAGTAC	ASGDAGYEQY	407	19	TRUE	T
444352	78	4	TRAV9-2*02	TRAJ27*01	Trac	GTTTTGACCCATAACACCAATACAGGCAAATTAACC	VLTHNTNTGKLT	62	2	TRBV1*01		TRBJ2-7*01	Trbc1-Trbc2	ACCTGCAGTGCAGATGGTGAACAGTAC	TCSADGEQY	16	2	TRUE	T
444365	701	27	TRAV9-1*01	TRAJ49*01	Trac	GCTGTGAGCGCTCCGGGTTACCAGAACTTCTAT	AVSAPGYQNFY	293	7	TRBV5*01	TRBD1*01	TRBJ2-1*01	Trbc1-Trbc2	GCCAGCAGCCCGACAGGGAACTATGCTGAGCAGTTC	ASSPTGNYAEQF	408	20	TRUE	T
444691	71	3	TRAV12D-2*02	TRAJ16*01	Trac	GCTGCAACTTCAAGTGGCCAGAAGCTGGTT	AATSSGQKLV	30	1	TRBV12-2*01	TRBD2*01	TRBJ2-7*01	Trbc1-Trbc2	GCCAGCTCTCTCGAGGTGGGGGGTCCCTATGAACAGTAC	ASSLEVGGPYEQY	41	2	TRUE	T
444767	218	9	TRAV6-2*02	TRAJ32*01	Trac	GTTCTGGGGCCGTATGGGAGCAGTGGCAACAAGCTCATC	VLGPYGSSGNKLI	176	4	TRBV13-2*01	TRBD2*01	TRBJ2-7*01	Trbc1-Trbc2	GCCAGCGGTGATGCGGGGGGGCGCGAACAGTAC	ASGDAGGREQY	42	5	TRUE	T
445453	221	7	TRAV6-1*03	TRAJ33*01	Trac	GTTCTGGGTGATGTGGATAGCAACTATCAGTTGATC	VLGDVDSNYQLI	51	3	TRBV2*01	TRBD1*01	TRBJ2-2*01	Trbc1-Trbc2	GCCAGCAGCCAAGATCCAGGGAACACCGGGCAGCTCTAC	ASSQDPGNTGQLY	170	4	TRUE	T
445846	20	2						0	0	TRBV26*01		TRBJ2-4*01	Trbc1-Trbc2	GCCAGCAGTCTAGGGAGTCAAAACACCTTGTAC	ASSLGSQNTLY	20	2	FALSE	T
445847	11	1						0	0	TRBV19*01	TRBD1*01	TRBJ1-1*01	Trbc1-Trbc2	GCCAGCAGTGTACAGGGGGCTGGAGTCTTC	ASSVQGAGVF	11	1	FALSE	T
445910	7	2	TRAV6-5*01	TRAJ37*01	Trac	GCTCTGTCAATAACAGGCAATACTAGAAAACTCATC	ALSITGNTRKLI	7	2							0	0	FALSE	T
446278	87	3						0	0	TRBV20*01	TRBD2*01	TRBJ2-7*01	Trbc1-Trbc2	GGTGCTAGGGAGGCTGGGGGGGCGCGTGAACAGTAC	GAREAGGAREQY	87	3	FALSE	T
446614	188	7						0	0	TRBV5*01	TRBD1*01	TRBJ1-4*02	Trbc1-Trbc2	GCCAGCAGCCAAGAAGGGACAGGGGACGAAAGATTATTT	ASSQEGTGDERLF	188	7	FALSE	T
446634	674	14	TRAV14D-1*02	TRAJ18*01	Trac	GCAGCAAGTGCAAGAGGTTCAGCCTTAGGGAGGCTGCAT	AASARGSALGRLH	635	10	TRBV15*01	TRBD1*01	TRBJ1-4*02	Trbc1-Trbc2	GCCAGCAGTTGGGACAGGGGGCACGAAAGATTATTT	ASSWDRGHERLF	39	4	TRUE	T
446654	14	1	TRAV14-1*02	TRAJ31*02	Trac	GCAGCAAGTGCGGGACAATAACAGAATCTTC	AASAGQ*QNL	14	1							0	0	FALSE	T
447052	108	7	TRAV12-2*01	TRAJ31*01	Trac	GCTCTGCAAAGGGGCAGAATCTTC	ALQRGRIF	80	4	TRBV13-2*01	TRBD1*01	TRBJ1-6*01	Trbc1-Trbc2	GCCAGCGGGGACAGGGATAATTCGCCCCTCTAC	ASGDRDNSPLY	28	3	TRUE	T
447061	198	3						0	0	TRBV1*01	TRBD2*01	TRBJ1-1*01	Trbc1-Trbc2	ACCTGCAGGCGGGGGGGAGACACAGAAGTCTTC	TCRRGGDTEVF	198	3	FALSE	T
447361	334	7	TRAV12-3*05	TRAJ23*01	Trac	GCTCTGAGGATGAATTATAACCAGGGGAAGCTTATC	ALRMNYNQGKLI	280	5	TRBV5*01	TRBD1*01	TRBJ2-5*01	Trbc1-Trbc2	GCCAGCAGCCGGGACAGGGACCAAGACACCCAGTAC	ASSRDRDQDTQY	54	2	TRUE	T
447375	179	6	TRAV14D-3/DV8*01	TRAJ31*01	Trac	GCAGCAAGTGCAGGCAATAACAGAATCTTC	AASAGNNRIF	97	4	TRBV26*01	TRBD1*01	TRBJ1-1*01	Trbc1-Trbc2	GCCAGCACAGGGAACACAGAAGTCTTC	ASTGNTEVF	82	2	TRUE	T
447745	228	6	TRAV14-3*01	TRAJ37*01	Trac	GCAGCAAGTGCGGCAGGCAATACCGGAAAACTCATC	AASAAGNTGKLI	209	3	TRBV26*01		TRBJ1-1*01	Trbc1-Trbc2	GCCAGCAGTCTGTCGCAGGCTAACACAGAAGTCTTC	ASSLSQANTEVF	19	3	TRUE	T
447826	112	5	TRAV6-1*03	TRAJ39*01	Trac	GTTCTGGGTGACAGAATAATAATGCAGGTGCCAAGCTCACA	VLGDRIIMQVPSS	58	2	TRBV13-1*02		TRBJ1-2*01	Trbc1-Trbc2	GCCAGCAGTGACAACTCCGACTACACC	ASSDNSDYT	54	3	TRUE	T
448130	113	3	TRAV16*01	TRAJ45*01	Trac	GCTATGAGAGAGGGCACAGGAGGTGCAGATAGACTCACC	AMREGTGGADRLT	67	1	TRBV13-2*01	TRBD2*01	TRBJ2-7*01	Trbc1-Trbc2	GCCAGCGGTGAGCAGGTGCTGGGGGGGAGGGAACAGTAC	ASGEQVLGGREQY	46	2	TRUE	T
448205	51	8	TRAV5D-4*01	TRAJ38*01	Trac	GCTGCAAGCCGTGTTGGTGACAACAGTAAGCTGATT	AASRVGDNSKLI	19	4	TRBV13-3*01		TRBJ1-3*01	Trbc1-Trbc2	GCCAGCAGTGATGCAAGCACTGGAAATACGCTCTAT	ASSDASTGNTLY	32	4	TRUE	T
448520	371	5	TRAV14D-1*02	TRAJ33*01	Trac	GCAGCAAGTGCAGCTGGTAGCAACTATCAGTTGATC	AASAAGSNYQLI	318	3	TRBV5*01		TRBJ2-1*01	Trbc1-Trbc2	GCCAGCAGCCAAGACTACTTCTATGCTGAGCAGTTC	ASSQDYFYAEQF	53	2	TRUE	T
448540	174	8	TRAV13D-1*04	TRAJ15*01	Trac	GCTATGGAACAGGGAGGCAGAGCTCTGATA	AMEQGGRALI	149	6	TRBV13-3*01	TRBD1*01	TRBJ1-4*02	Trbc1-Trbc2	GCCAGCAGGACAGGCGAAAGATTATTT	ASRTGERLF	25	2	TRUE	T
448600	400	7	TRAV13D-1*01	TRAJ58*01	Trac	GCTATGGAACGAGGGCAGCAAGGCACTGGGTCTAAGCTGTCA	AMERGQQGTGSKLS	400	7							0	0	FALSE	T
448909	0	0						0	0							0	0	FALSE	Unknown
449345	50	3						0	0	TRBV13-2*01	TRBD2*01	TRBJ2-7*01	Trbc1-Trbc2	GCCAGCGGTGAATGGGGGGCTGAACAGTAC	ASGEWGAEQY	50	3	FALSE	T
449686	132	1	TRAV7-4*01	TRAJ38*01	Trac	GCAGCTAGTACGAATGTTGGTGACAACAGTAAGCTGATT	AASTNVGDNSKLI	132	1							0	0	FALSE	T
450131	469	13	TRAV9D-1*01	TRAJ48*01	Trac	GCTGCGAGCAACTATGGAAATGAGAAAATAACT	AASNYGNEKIT	287	5	TRBV1*01	TRBD2*01	TRBJ2-3*01	Trbc1-Trbc2	ACCTGCAGTGCAGACTGGGGGGGTGCAGAAACGCTGTAT	TCSADWGGAETLY	182	8	TRUE	T
450515	244	8	TRAV4D-4*01	TRAJ23*01	Trac	GCTGCTGAGACGAATTATAACCAGGGGAAGCTTATC	AAETNYNQGKLI	244	8							0	0	FALSE	T
451226	117	4	TRAV6D-7*02	TRAJ34*01	Trac	GCCTTCCCTTCCAATACCGACAAAGTCGTC	AFPSNTDKVV	104	3	TRBV16*01	TRBD2*01	TRBJ2-4*01	Trbc1-Trbc2	GCAAGCAGCACTGGGGGGGCGCACACCTTGTAC	ASSTGGAHTLY	13	1	TRUE	T
451293	14	3	TRAV4D-4*03	TRAJ33*01	Trac	GCTGCTGAGGCACGGAGCAACTATCAGTTGATC	AAEARSNYQLI	14	3							0	0	FALSE	T
451610	190	4	TRAV14D-2*01	TRAJ12*01	Trac	GCAGCAAGTGCAGCTGGAGGCTATAAAGTGGTC	AASAAGGYKVV	98	2	TRBV19*01	TRBD1*01	TRBJ1-2*01	Trbc1-Trbc2	GCCAGCAGTCAGGGGGCAAACTCCGACTACACC	ASSQGANSDYT	92	2	TRUE	T
451620	71	1	TRAV12D-2*02	TRAJ22*01	Trac	GCTTTGAGTGCCCTAGCATCTTCTGGCAGCTGGCAACTCATC	ALSALASSGSWQLI	71	1							0	0	FALSE	T
451662	170	4	TRAV4-2*01	TRAJ30*01	Trac	GCTGCTGAAACAAATGCTTACAAAGTCATC	AAETNAYKVI	138	2	TRBV5*01	TRBD1*01	TRBJ2-1*01	Trbc1-Trbc2	GCCAGCAGCCAGGACAGGGTTGCTGAGCAGTTC	ASSQDRVAEQF	32	2	TRUE	T
451986	145	6	TRAV14-1*01	TRAJ37*01	Trac	GCAGCAAGTGAGGCAGGCAATACCGGAAAACTCATC	AASEAGNTGKLI	83	3	TRBV13-2*01	TRBD2*01	TRBJ2-7*01	Trbc1-Trbc2	GCCAGCGGTGATGCTGGGGGGTCTTATGAACAGTAC	ASGDAGGSYEQY	62	3	TRUE	T
452014	248	2	TRAV21/DV12*03	TRAJ58*01	Trac	ATCCTGAGAGGGCAAGGCACTGGGTCTAAGCTGTCA	ILRGQGTGSKLS	248	2							0	0	FALSE	T
452053	330	6	TRAV9-1*01	TRAJ21*01	Trac	GCTGTGGTCATGCCTAATTACAACGTGCTTTAC	AVVMPNYNVLY	215	2	TRBV31*01	TRBD2*01	TRBJ2-4*01	Trbc1-Trbc2	GCCTGGAGTCTAGGCCTGGGGGGTAGTCAAAAACACCTTGTAC	AWSLGLGGSQKHLV	115	4	TRUE	T
452365	199	5	TRAV3-1*01	TRAJ39*01	Trac	GCAGTCAGTGCAGCTAATGCAGGTGCCAAGCTCACA	AVSAANAGAKLT	71	3	TRBV5*01	TRBD1*01	TRBJ2-5*01	Trbc1-Trbc2	GCCAGCAGCCAAGAGGGACAGGGATGGGACACCCAGTAC	ASSQEGQGWDTQY	128	2	TRUE	T
452380	57	2						0	0	TRBV13-3*01	TRBD1*01	TRBJ2-3*01	Trbc1-Trbc2	GCCAGCAACCGGGACAGTGCAGAAACGCTGTAT	ASNRDSAETLY	57	2	FALSE	T
452767	230	5	TRAV7N-4*01	TRAJ39*01	Trac	GCAGTTAGTGAGGAGAGTAATGCAGGTGCCAAGCTCACA	AVSEESNAGAKLT	216	3	TRBV3*01	TRBD1*01	TRBJ2-1*01	Trbc1-Trbc2	GCCAGCAGCCGGGACAACTATGCTGAGCAGTTC	ASSRDNYAEQF	14	2	TRUE	T
452805	231	2	TRAV12D-2*02	TRAJ4*02	Trac	GCTTTGACCTTATCTGGTAGCTTCAATAAGTTGACC	ALTLSGSFNKLT	94	1	TRBV3*01	TRBD1*01	TRBJ1-3*01	Trbc1-Trbc2	GCCAGCAGCTCGGGACAGGGGGCTGGAAATACGCTCTAT	ASSSGQGAGNTLY	137	1	TRUE	T
453131	16	1	TRAV10D*02	TRAJ50*01	Trac	GCAGCAGGAGCATCCTCCTCCTTCAGCAAGCTGGTG	AAGASSSFSKLV	16	1							0	0	FALSE	T
453143	182	7	TRAV7-2*02	TRAJ22*01	Trac	GCAGCAAGCCGATCTTCTGGCAGCTGGCAACTCATC	AASRSSGSWQLI	127	4	TRBV31*01	TRBD2*01	TRBJ2-5*01	Trbc1-Trbc2	GCCTGGAGCAAACTGGGTAACCAAGACACCCAGTAC	AWSKLGNQDTQY	55	3	TRUE	T
453197	296	4	TRAV7-5*03	TRAJ42*01	Trac	GCACCCCTTTCTGGAGGAAGCAATGCAAAGCTAACC	APLSGGSNAKLT	296	4							0	0	FALSE	T
453546	883	17	TRAV9-1*02	TRAJ31*01	Trac	GCTGTGAACCTTAATAGCAATAACAGAATCTTC	AVNLNSNNRIF	569	7	TRBV13-3*01		TRBJ2-2*01	Trbc1-Trbc2	GCCAGCAGTGGACAAAACACCGGGCAGCTCTAC	ASSGQNTGQLY	314	10	TRUE	T
453588	138	7	TRAV7-2*02	TRAJ30*01	Trac	GCAGCCGACACAAATGCTTACAAAGTCATC	AADTNAYKVI	93	1	TRBV29*01	TRBD1*01	TRBJ2-7*01	Trbc1-Trbc2	GCTAGCAGTTTATCAGGGGGCTCCTATGAACAGTAC	ASSLSGGSYEQY	45	6	TRUE	T
453904	705	20	TRAV7D-3*01	TRAJ49*01	Trac	GCAGTGCACAACACGGGTTACCAGAACTTCTAT	AVHNTGYQNFY	638	15	TRBV13-2*01	TRBD1*01	TRBJ1-1*01	Trbc1-Trbc2	GCCAGCGGTGATACAGGGGGCACAGAAGTCTTC	ASGDTGGTEVF	67	5	TRUE	T
453957	70	3	TRAV19*01	TRAJ57*01	Trac	GCAGCAGGTACTCAAGGAGGGTCTGCGAAGCTCATC	AAGTQGGSAKLI	31	2	TRBV5*01	TRBD1*01	TRBJ2-2*01	Trbc1-Trbc2	GCCAGCAGCCAAGAAGGACAGGGCACCGGGCAGCTCTAC	ASSQEGQGTGQLY	39	1	TRUE	T
454726	190	8	TRAV8-1*03	TRAJ45*01	Trac	GCTACTGGGGGCAAAGGTGCAGATAGACTCACC	ATGGKGADRLT	64	2	TRBV15*01	TRBD2*01	TRBJ2-3*01	Trbc1-Trbc2	GCCAGCAGTTTGGACTGGGGGGGTGCAGAAACGCTGTAT	ASSLDWGGAETLY	126	6	TRUE	T
455052	128	12	TRAV14D-3/DV8*03	TRAJ43*01	Trac	GCAGCAAGTCCTAACAACAATGCCCCACGA	AASPNNNAPR	42	5	TRBV16*01	TRBD1*01	TRBJ2-7*01	Trbc1-Trbc2	GCAAGCAGCTTAGACAGGGAAGAACAGTAC	ASSLDREEQY	86	7	TRUE	T
455101	89	7	TRAV7-2*02	TRAJ2*01	Trac	GCGGGGGGGAATACTGGAGGACTAAGTGGTAAATTAACA	AGGNTGGLSGKLT	53	5	TRBV5*01	TRBD1*01	TRBJ1-4*02	Trbc1-Trbc2	GCCAGCAGCCAGGGGGAAGGCAACGAAAGATTATTT	ASSQGEGNERLF	36	2	TRUE	T
455102	186	7	TRAV13-4/DV7*03	TRAJ42*01	Trac	GCTATGGAACGGGGAGGAAGCAATGCAAAGCTAACC	AMERGGSNAKLT	86	2	TRBV29*01	TRBD2*01	TRBJ2-4*01	Trbc1-Trbc2	GCTAGCAGTTTAGTGGGGGGCACCTTGTAC	ASSLVGGTLY	100	5	TRUE	T
455435	139	7	TRAV13-1*02	TRAJ42*01	Trac	GCTTTGGAACGGGGAGGAAGCAATGCAAAGCTAACC	ALERGGSNAKLT	10	2	TRBV19*01		TRBJ1-4*02	Trbc1-Trbc2	GCCAGCAGTCCGATTAACGAAAGATTATTT	ASSPINERLF	129	5	TRUE	T
456209	43	1						0	0	TRBV19*01		TRBJ2-5*01	Trbc1-Trbc2	GCCAGCAGTATCGGGGACACCCAGTAC	QQYRGHPV	43	1	FALSE	T
456972	242	8	TRAV6D-7*01	TRAJ40*01	Trac	GCTCTGAGTGGAAGGAATACAGGAAACTACAAATACGTC	ALSGRNTGNYKYV	71	3	TRBV4*01	TRBD1*01	TRBJ1-4*02	Trbc1-Trbc2	GCCAGCAGCCGGACAATTTCCAACGAAAGATTATTT	ASSRTISNERLF	171	5	TRUE	T
457395	196	3	TRAV7N-4*01	TRAJ27*01	Trac	GCAGTTAGCCGCCTCAATACAGGCAAATTAACC	AVSRLNTGKLT	154	2	TRBV5*01	TRBD2*01	TRBJ2-7*01	Trbc1-Trbc2	GCCAGCAGCCAAGAGGACTGGGGGGGTGAACAGTAC	ASSQEDWGGEQY	42	1	TRUE	T
457402	26	2						0	0	TRBV1*01	TRBD2*01	TRBJ2-7*01	Trbc1-Trbc2	ACCTGCAGTGCTGGGGGGCGCCAGGAACAGTAC	TCSAGGRQEQY	26	2	FALSE	T
457432	275	13	TRAV4-4/DV10*02	TRAJ4*02	Trac	GCTGCTGAGGGGCTATCTGGTAGCTTCAATAAGTTGACC	AAEGLSGSFNKLT	116	3	TRBV3*01		TRBJ2-3*01	Trbc1-Trbc2	GCCAGCAGCTTACGTGCAGAAACGCTGTAT	ASSLRAETLY	159	10	TRUE	T
457734	136	3	TRAV12D-3*04	TRAJ27*01	Trac	GCTCTGAGCCATAACACCAATACAGGCAAATTAACC	ALSHNTNTGKLT	112	2	TRBV1*01	TRBD1*01	TRBJ2-4*01	Trbc1-Trbc2	ACCTGCAGTCCCGGGACAAACACCTTGTAC	TCSPGTNTLY	24	1	TRUE	T
457741	547	8	TRAV9-1*02	TRAJ48*01	Trac	GCTGTGAGTTCCAACTATGGAAATGAGAAAATAACT	AVSSNYGNEKIT	509	3	TRBV20*01	TRBD2*01	TRBJ2-4*01	Trbc1-Trbc2	GGTGCTAGGGTTGGGGGGGCACAAAACACCTTGTAC	GARVGGAQNTLY	38	5	TRUE	T
458121	136	5						0	0	TRBV5*01	TRBD1*01	TRBJ1-4*02	Trbc1-Trbc2	GCCAGCAGCCAAGACAGGGGTGAAAGATTATTT	ASSQDRGERLF	136	5	FALSE	T
458140	163	4	TRAV7-4*01	TRAJ31*02	Trac	GCAGCTAGTCGGAATAACAATAACAGAATCTTC	AASRNNNNRIF	112	1	TRBV13-2*01		TRBJ1-1*01	Trbc1-Trbc2	GCCAGCGGTGAGGGGAACACAGAAGTCTTC	ASGEGNTEVF	51	3	TRUE	T
458147	0	0						0	0							0	0	FALSE	Unknown
458152	53	1	TRAV13-1*02	TRAJ37*01	Trac	GCTTTGGTAACAGGCAATACCGGAAAACTCATC	ALVTGNTGKLI	53	1							0	0	FALSE	T
458518	267	9	TRAV6-4*03	TRAJ31*01	Trac	GCTCTGGTTGCCCGGAATAGCAATAACAGAATCTTC	ALVARNSNNRIF	18	2	TRBV5*01	TRBD2*01	TRBJ2-7*01	Trbc1-Trbc2	GCCAGCAGCCAAGATCCACTGGGGGGTGAACAGTAC	ASSQDPLGGEQY	249	7	TRUE	T
458524	85	4	TRAV6-6*01	TRAJ52*01	Trac	GCTCTGGGTGGAGGAGCTAACACTGGAAAGCTCACG	ALGGGANTGKLT	73	3	TRBV24*02	TRBD2*01	TRBJ2-7*01	Trbc1-Trbc2	GCCAGCAGTCTGGGACTGGGAGAGCTCCTATGAACAGTAC	ASSLGLGELL*TV	12	1	TRUE	T
458540	412	7	TRAV7D-4*02	TRAJ13*01	Trac	GCAGCTAGTGAAGGGAATTCTGGGACTTACCAGAGG	AASEGNSGTYQR	412	7							0	0	FALSE	T
458559	948	34	TRAV4D-4*03	TRAJ17*01	Trac	GCTGCTGAGAGTGCAGGGAACAAGCTAACT	AAESAGNKLT	402	10	TRBV1*01		TRBJ1-4*02	Trbc1-Trbc2	ACCTGCAGTGCAGACAGCAACGAAAGATTATTT	TCSADSNERLF	546	24	TRUE	T
458588	0	0						0	0							0	0	FALSE	Unknown
458928	197	6	TRAV16D/DV11*01	TRAJ23*01	Trac	GCTATGAGACCCTATTATAACCAGGGGAAGCTTATC	AMRPYYNQGKLI	114	5	TRBV14*01	TRBD1*01	TRBJ2-3*01	Trbc1-Trbc2	GCCAGCAGTTTGGGGGGTGCAGAAACGCTGTAT	ASSLGGAETLY	83	1	TRUE	T
459279	50	4	TRAV15D-1/DV6D-1*01	TRAJ12*01	Trac	GCTCTCTGGGAGGTGACTGGAGGCTATAAAGTGGTC	ALWEVTGGYKVV	38	1	TRBV16*01		TRBJ2-7*01	Trbc1-Trbc2	GCAAGCAGCTTAGGGGGCTCCTATGAACAGTAC	ASSLGGSYEQY	12	3	TRUE	T
459282	276	3	TRAV3-1*01	TRAJ52*01	Trac	GCAGTCAGTGGGACTGGAGCTAACACTGGAAAGCTCACG	AVSGTGANTGKLT	250	2	TRBV2*01	TRBD2*01	TRBJ2-5*01	Trbc1-Trbc2	GCCAGCAGCCAAGATCGCTGGGGGGGCCAAGACACCCAGTAC	ASSQDRWGGQDTQY	26	1	TRUE	T
459681	98	2	TRAV5D-4*01	TRAJ53*01	Trac	GCTGCAATTTGTGGAGGCAGCAATTACAAACTGACA	AAICGGSNYKLT	87	1	TRBV16*01		TRBJ2-4*01	Trbc1-Trbc2	GCAAGCAGCCCCTCGGGCGGGAACACCTTGTAC	ASSPSGGNTLY	11	1	TRUE	T
459716	396	7	TRAV12D-2*02	TRAJ57*01	Trac	GCTTTGTCCAATCAAGGAGGGTCTGCGAAGCTCATC	ALSNQGGSAKLI	226	3	TRBV16*01	TRBD1*01	TRBJ1-1*01	Trbc1-Trbc2	GCAAGCAGCTTAGCAGGGGGCACAGAAGTCTTC	ASSLAGGTEVF	170	4	TRUE	T
459736	276	17	TRAV7-3*01	TRAJ34*01	Trac	GCAGTGAGCCGATCTTCCAATACCGACAAAGTCGTC	AVSRSSNTDKVV	223	11	TRBV1*01		TRBJ1-1*01	Trbc1-Trbc2	ACCTGCAGTGCGGCAACAGAAGTCTTC	TCSAATEVF	53	6	TRUE	T
460429	45	1						0	0	TRBV3*01	TRBD1*01	TRBJ1-1*01	Trbc1-Trbc2	GCCAGCAGCTTAAGGCAGGGGACAGAAGTCTTC	ASSLRQGTEVF	45	1	FALSE	T
460447	0	0						0	0							0	0	FALSE	Unknown
460813	305	12	TRAV9-1*01	TRAJ11*01	Trac	GCTGTGTACTCGGGATACAACAAACTCACT	AVYSGYNKLT	277	9	TRBV5*01		TRBJ2-7*01	Trbc1-Trbc2	GCCAGCAGCCAAGAGGGTGAACAGTAC	ASSQEGEQY	28	3	TRUE	T
460821	79	5	TRAV7-5*01	TRAJ26*01	Trac	GCACCGAGGGGGATAACTATGCCCAGGGATTAACC	APRGITMPRD*P	66	4	TRBV15*01	TRBD1*01	TRBJ2-2*01	Trbc1-Trbc2	GCCAGCAGTTTCACAGGGGGCGGCACCGGGCAGCTCTAC	ASSFTGGGTGQLY	13	1	TRUE	T
461209	194	6	TRAV8-1*03	TRAJ40*01	Trac	GCTACAACTAATACAGGAAACTACAAATACGTC	ATTNTGNYKYV	103	3	TRBV13-3*01	TRBD2*01	TRBJ2-1*01	Trbc1-Trbc2	GCCAGCAGCCCCTTGGGGGGCTATGCTGAGCAGTTC	ASSPLGGYAEQF	91	3	TRUE	T
461580	0	0						0	0							0	0	FALSE	Unknown
461639	315	14	TRAV12-2*01	TRAJ22*01	Trac	GCTCTGAGTGATCGAGCATCTTCTGGCAGCTGGCAACTCATC	ALSDRASSGSWQLI	141	9	TRBV31*01		TRBJ2-4*01	Trbc1-Trbc2	GCCTGGAGTCTGGACAGTCAAAACACCTTGTAC	AWSLDSQNTLY	174	5	TRUE	T
461975	0	0						0	0							0	0	FALSE	Unknown
462005	757	21	TRAV4D-4*01	TRAJ9*01	Trac	GCTGCTGAAGGCATGGGCTACAAACTTACC	AAEGMGYKLT	514	12	TRBV26*01		TRBJ1-2*01	Trbc1-Trbc2	GCCAGCAGTCTACAAAACTCCGACTACACC	ASSLQNSDYT	243	9	TRUE	T
462337	141	5	TRAV6D-6*01	TRAJ23*01	Trac	GCTCTGAGTAATTATAACCAGGGGAAGCTTATC	ALSNYNQGKLI	13	1	TRBV20*01		TRBJ1-3*01	Trbc1-Trbc2	GGTGCTAGGGATCAGGTTTCTGGAAATACGCTCTAT	VLGIRFLEIRS	128	4	TRUE	T
462357	736	9	TRAV7-4*01	TRAJ30*01	Trac	GCAGCTAGTGACACAAATGCTTACAAAGTCATC	AASDTNAYKVI	736	9							0	0	FALSE	T
462358	142	7						0	0	TRBV13-2*01	TRBD2*01	TRBJ2-3*01	Trbc1-Trbc2	GCCAGCGGTGGGGACTGGGGTGCAGAAACGCTGTAT	ASGGDWGAETLY	142	7	FALSE	T
462751	172	5	TRAV9-4*02	TRAJ39*01	Trac	GCTGTGAGTTATAATAATGCAGGTGCCAAGCTCACA	AVSYNNAGAKLT	117	2	TRBV1*01		TRBJ2-7*01	Trbc1-Trbc2	ACCTGCAGTGCAGAACGGTATGAACAGTAC	TCSAERYEQY	55	3	TRUE	T
463108	119	4						0	0	TRBV13-2*01		TRBJ1-3*01	Trbc1-Trbc2	GCCAGCGCAAATTCTGGAAATACGCTCTAT	ASANSGNTLY	119	4	FALSE	T
463177	231	11	TRAV13N-1*01	TRAJ7*01	Trac	GCTATGGACTACAGCAACAACAGACTTACT	AMDYSNNRLT	71	6	TRBV19*01	TRBD2*01	TRBJ2-7*01	Trbc1-Trbc2	GCCAGCATGGGGGGCTATGAACAGTAC	ASMGGYEQY	160	5	TRUE	T
463530	163	7	TRAV14D-3/DV8*03	TRAJ13*01	Trac	GCAGCAAGCTTAAATTCTGGGACTTACCAGAGG	AASLNSGTYQR	26	3	TRBV3*01		TRBJ2-4*01	Trbc1-Trbc2	GCCAGCAGCTTTGACAGTCAAAACACCTTGTAC	ASSFDSQNTLY	137	4	TRUE	T
463901	190	5	TRAV1*01	TRAJ22*01	Trac	GCTGTGAGGGTTGCATCTTCTGGCAGCTGGCAACTCATC	AVRVASSGSWQLI	180	2	TRBV31*01	TRBD2*01	TRBJ2-7*01	Trbc1-Trbc2	GCCTGGAGTCTCGGACTGGGGGGTCTTGAACAGTAC	AWSLGLGGLEQY	10	3	TRUE	T
463939	315	4	TRAV8-1*01	TRAJ17*01	Trac	GCTACTGACACTAACAGTGCAGGGAACAAGCTAACT	ATDTNSAGNKLT	33	1	TRBV1*01		TRBJ2-2*01	Trbc1-Trbc2	ACCTGCAGTGCAGATATCACCGGGCAGCTCTAC	TCSADITGQLY	282	3	TRUE	T
463940	78	4	TRAV6-5*01	TRAJ6*01	Trac	GCTCTGAGCAACCTCAGGAGGAAAACTACAAACCTACG	ALSNLRRKTTNLR	66	2	TRBV16*01		TRBJ2-7*01	Trbc1-Trbc2	GCAAGCAGCTTAGAGGGGTATGAACAGTAC	ASSLEGYEQY	12	2	TRUE	T
464272	17	2						0	0	TRBV12-1*01		TRBJ1-3*01	Trbc1-Trbc2	GCCAGCTCACAGGGAAATACGCTCTAT	ASSQGNTLY	17	2	FALSE	T
464284	76	5	TRAV4-2*01	TRAJ11*01	Trac	GCCGGGGACTCGGGATACAACAAACTCACT	AGDSGYNKLT	11	2	TRBV13-1*02	TRBD1*01	TRBJ2-3*01	Trbc1-Trbc2	GCCAGCAGTGATGCAGGCAGGGGTGCAGAAACGCTGTAT	ASSDAGRGAETLY	65	3	TRUE	T
464319	108	1	TRAV5D-4*01	TRAJ39*01	Trac	GCTGCAACTCATAATAATGCAGGTGCCAAGCTCACA	AATHNNAGAKLT	108	1							0	0	FALSE	T
464651	541	12	TRAV12-3*05	TRAJ32*01	Trac	GCTCTGACTGAATTATGGGAGCAGTGGCAACAAGCTCATC	ALTELWEQWQQAH	230	5	TRBV3*01	TRBD1*01	TRBJ1-2*01	Trbc1-Trbc2	GCCAGCAGCGGGGACAACTCCGACTACACC	ASSGDNSDYT	311	7	TRUE	T
464656	79	4	TRAV16*02	TRAJ30*01	Trac	GCTATGAGAGGGGACACAAATGCTTACAAAGTCATC	AMRGDTNAYKVI	37	3	TRBV13-2*01	TRBD1*01	TRBJ1-4*02	Trbc1-Trbc2	GCCAGCGGTGAAGACAGGGCCATTTCCAACGAAAGATTATTT	ASGEDRAISNERLF	42	1	TRUE	T
464703	30	2						0	0	TRBV5*01	TRBD2*01	TRBJ1-1*01	Trbc1-Trbc2	GCCAGCAGCCAAGATTGGGGCACAGAAGTCTTC	ASSQDWGTEVF	30	2	FALSE	T
464704	57	3						0	0	TRBV20*01	TRBD1*01	TRBJ1-2*01	Trbc1-Trbc2	GGTGGTCTTGGCGGGGGCTCCGACTACACC	GGLGGGSDYT	57	3	FALSE	T
464718	124	11	TRAV13D-2*01	TRAJ42*01	Trac	GCCATCAATTCTGGAGGAAGCAATGCAAAGCTAACC	AINSGGSNAKLT	30	1	TRBV13-2*01	TRBD2*01	TRBJ2-5*01	Trbc1-Trbc2	GCCAGCGGTGATGGACTGGGGGGGCGCGACACCCAGTAC	ASGDGLGGRDTQY	94	10	TRUE	T
464727	461	13	TRAV4D-4*01	TRAJ30*01	Trac	GCTGCTGAGGGTGCTTACAAAGTCATC	AAEGAYKVI	136	1	TRBV20*01		TRBJ1-1*01	Trbc1-Trbc2	GGTGCTAGGGACGGAACAAACACAGAAGTCTTC	GARDGTNTEVF	325	12	TRUE	T
465025	893	12	TRAV7N-4*01	TRAJ45*01	Trac	GCAGTTAGTGACCATACAGGAGGTGCAGATAGACTCACC	AVSDHTGGADRLT	839	10	TRBV26*01	TRBD1*01	TRBJ1-4*02	Trbc1-Trbc2	GCCAGCAGTCAGGGGGCCAACGAAAGATTATTT	ASSQGANERLF	54	2	TRUE	T
465044	23	2						0	0	TRBV13-2*01		TRBJ2-7*01	Trbc1-Trbc2	GCCAGCGGTGATGAACAGTAC	ASGDEQY	23	2	FALSE	T
465045	502	6	TRAV14-3*04	TRAJ57*01	Trac	GCAGCAAGTCCGAATCAAGGAGGGTCTGCGAAGCTCATC	AASPNQGGSAKLI	502	6							0	0	FALSE	T
465075	29	4	TRAV8D-2*03	TRAJ40*01	Trac	GCTACAGATGAGACACAGGAAACTACAAATACGTC	ATDETQETTNTS	15	2	TRBV19*01	TRBD1*01	TRBJ1-1*01	Trbc1-Trbc2	GCCAGCAGTGGGGACAGGGACACAGAAGTCTTC	ASSGDRDTEVF	14	2	TRUE	T
465094	235	13	TRAV7-2*02	TRAJ26*01	Trac	GCAGCAAGCATACATAACTATGCCCAGGGATTAACC	AASIHNYAQGLT	108	4	TRBV19*01		TRBJ1-4*02	Trbc1-Trbc2	GCCAGCAGTATAATTTCCAACGAAAGATTATTT	ASSIISNERLF	127	9	TRUE	T
465102	10	2	TRAV13-2*01	TRAJ18*01	Trac	GCTATAGAGGGAGGTTCAGCCTTAGGGAGGCCGCAT	AIEGGSALGRPH	10	2							0	0	FALSE	T
465109	15	1	TRAV3-3*01	TRAJ42*01	Trac	GCAGTCAGGAATTCTGGAGGAAGCAATGCAAAGCTAACC	AVRNSGGSNAKLT	15	1							0	0	FALSE	T
465444	120	4	TRAV14-1*02	TRAJ15*01	Trac	GCAGCAAGTCGCTACCAGGGAGGCAGAGCTCTGATA	AASRYQGGRALI	81	2	TRBV16*01		TRBJ2-4*01	Trbc1-Trbc2	GCAAGCAGCTTCACTCCAAGTCAAAACACCTTGTAC	ASSFTPSQNTLY	39	2	TRUE	T
465455	35	1	TRAV5D-4*01	TRAJ23*01	Trac	GCTGCAAGTGAGAATTATAACCAGGGGAAGCTTATC	AASENYNQGKLI	35	1							0	0	FALSE	T
465473	0	0						0	0							0	0	FALSE	Unknown
465476	0	0						0	0							0	0	FALSE	Unknown
465817	92	3	TRAV14-1*01	TRAJ22*01	Trac	GCAGCATCTTCTGGCAGCTGGCAACTCATC	AASSGSWQLI	50	1	TRBV15*01	TRBD1*01	TRBJ2-7*01	Trbc1-Trbc2	GCCAGCAGTTTACAGGGTGAACAGTAC	ASSLQGEQY	42	2	TRUE	T
465863	380	4	TRAV12D-3*02	TRAJ23*01	Trac	GCTTTGAGTGAAGGATATAACCAGGGGAAGCTTATC	ALSEGYNQGKLI	364	2	TRBV3*01		TRBJ1-1*01	Trbc1-Trbc2	GCCAGCAGCTTAGGGGCAGAAGTCTTC	ASSLGAEVF	16	2	TRUE	T
466197	177	3	TRAV4D-4*03	TRAJ40*01	Trac	GCTGCTGAGGATACAGGAAACTACAAATACGTC	AAEDTGNYKYV	97	2	TRBV20*01	TRBD2*01	TRBJ2-4*01	Trbc1-Trbc2	GGTGCTAGGGATTTTGGGGGTAGTCAAAACACACTTGTAC	GARDFGGSQNTLV	80	1	TRUE	T
466258	216	5	TRAV9D-4*01	TRAJ12*01	Trac	GCTCTGAGGGGGACTGGAGGCTATAAAGTGGTC	ALRGTGGYKVV	197	3	TRBV3*01	TRBD1*01	TRBJ1-3*01	Trbc1-Trbc2	GCCAGCAGCCAGGGGGCTGGAAATACGCTCTAT	ASSQGAGNTLY	19	2	TRUE	T
466576	210	9	TRAV6D-3*03	TRAJ44*01	Trac	GCTATGAGTGATGAGGTTACTGGCAGTGGTGGAAAACTCACT	AMSDEVTGSGGKLT	94	5	TRBV19*01	TRBD1*01	TRBJ1-2*01	Trbc1-Trbc2	GCCAGCAGTATTGCAGGGGGCTCCGACTACACC	ASSIAGGSDYT	116	4	TRUE	T
466605	368	12	TRAV7-2*02	TRAJ16*01	Trac	GCAGCAAGCATGACTTCAAGTGGCCAGAAGCTGGTT	AASMTSSGQKLV	280	6	TRBV13-2*01	TRBD1*01	TRBJ2-2*01	Trbc1-Trbc2	GCCAGCGGTGACAGGGGCACCGGGCAGCTCTAC	ASGDRGTGQLY	88	6	TRUE	T
466616	418	3	TRAV7D-4*02	TRAJ22*01		GCAGCTAGTCGGGGTGGCAGCTGGCAACTCATC	AASRGGSWQLI	418	3							0	0	FALSE	T
466635	0	0						0	0							0	0	FALSE	Unknown
466997	40	2						0	0	TRBV13-3*01	TRBD1*01	TRBJ1-4*02	Trbc1-Trbc2	GCCAGCAGTGAGACAGGGGGCGCTTCCAACGAAAGATTATTT	ASSETGGASNERLF	40	2	FALSE	T
467019	78	2	TRAV16*06	TRAJ44*01	Trac	GCTATGAGTGTTACTGGCAGTGGTGGAAAACTCACT	AMSVTGSGGKLT	78	2							0	0	FALSE	T
467037	265	5	TRAV3-1*01	TRAJ45*01		GCAGTCAGTGTTAGGACAGGAGGTGCAGATAGACTCACC	AVSVRTGGADRLT	214	3	TRBV13-3*01	TRBD2*01	TRBJ2-3*01	Trbc1-Trbc2	GCCAGCAGTGGGTGGGACTGGAGTGCAGAAACGCTGTAT	ASSGWDWSAETLY	51	2	TRUE	T
467364	136	9	TRAV7D-5*02	TRAJ42*01	Trac	GCAGTGAGCGGAGGAAGCAATGCAAAGCTAACC	AVSGGSNAKLT	113	7	TRBV13-2*01		TRBJ1-6*01	Trbc1-Trbc2	GCCAGCGGTGATATCATCTATAATTCGCCCCTCTAC	ASGDIIYNSPLY	23	2	TRUE	T
467369	193	4	TRAV9-1*01	TRAJ40*01	Trac	GCTGTGAGCGTTAATACAGGAAACTACAAATACGTC	AVSVNTGNYKYV	107	2	TRBV2*01	TRBD1*01	TRBJ2-7*01	Trbc1-Trbc2	GCCAGCAGCCGCCCGACAGGGTATGAACAGTAC	ASSRPTGYEQY	86	2	TRUE	T
467411	261	11	TRAV6-1*03	TRAJ17*01	Trac	GTTCTGGGTGAAGACTAACAGTGCAGGGAACAAGCTAACT	VLGED*QCREQAN	50	2	TRBV15*01	TRBD2*01	TRBJ2-5*01	Trbc1-Trbc2	GCCAGCAGTTTACTGGGGGAAGACACCCAGTAC	ASSLLGEDTQY	211	9	TRUE	T
467802	110	1	TRAV12-3*05	TRAJ31*01	Trac	GCTCTGAGTGAGAGCAATAACAGAATCTTC	ALSESNNRIF	110	1							0	0	FALSE	T
468181	133	2	TRAV9D-2*02	TRAJ16*01	Trac	GCTGTGATAGAAGTGGCCAGAAGCTGGTT	AVIEVARSW	133	2							0	0	FALSE	T
468502	928	21	TRAV14D-3/DV8*06	TRAJ35*02	Trac	GCAGCAAGTGCGCAGACAGGCTTTGCAAGTGCGCTGACA	AASAQTGFASALT	377	7	TRBV26*01		TRBJ1-1*01	Trbc1-Trbc2	GCCAGCAGTGTCAGTGCAAACACAGAAGTCTTC	ASSVSANTEVF	551	14	TRUE	T
468903	58	4	TRAV12D-3*04	TRAJ31*01	Trac	GCTCTGAGGAATAGCAATAACAGAATCTTC	ALRNSNNRIF	58	4							0	0	FALSE	T
468920	235	9	TRAV4-2*01	TRAJ49*01	Trac	GCTGCTGAGGCCCCGGGTTACCAGAACTTCTAT	AAEAPGYQNFY	141	4	TRBV16*01	TRBD2*01	TRBJ2-7*01	Trbc1-Trbc2	GCAAGCAGCTTAGGGACTGGGGCGTATGAACAGTAC	ASSLGTGAYEQY	94	5	TRUE	T
468937	97	4	TRAV21/DV12*03	TRAJ58*01	Trac	ATCCTGAGAGTAGGGGGCACTGGGTCTAAGCTGTCA	ILRVGGTGSKLS	97	4							0	0	FALSE	T
469342	0	0						0	0							0	0	FALSE	Unknown
469675	258	5	TRAV7-4*01	TRAJ16*01	Trac	GCAGCTAAGGGGGCTTCAAGTGGCCAGAAGCTGGTT	AAKGASSGQKLV	84	2	TRBV13-2*01	TRBD1*01	TRBJ2-7*01	Trbc1-Trbc2	GCCAGCGAGGCAGGGGGCGAACAGTAC	ASEAGGEQY	174	3	TRUE	T
469686	117	6	TRAV8D-2*02	TRAJ37*01	Trac	GCTCTTATAACAGGCAATACCGGAAAACTCATC	SYNRQYRKTH	68	2	TRBV2*01	TRBD2*01	TRBJ2-7*01	Trbc1-Trbc2	GCCAGCAGCCAAGACTGGGGCTCCTATGAACAGTAC	ASSQDWGSYEQY	49	4	TRUE	T
469718	28	3	TRAV8-1*01	TRAJ18*01	Trac	GCTACTGTTAATAGAGGTTCAGCCTTAGGGAGGCTGCAT	ATVNRGSALGRLH	23	1	TRBV16*01		TRBJ2-4*01	Trbc1-Trbc2	GCAAGCAGCTTAGACAGTCAAAACACCTTGTAC	ASSLDSQNTLY	5	2	TRUE	T
470090	275	9	TRAV6D-7*04	TRAJ6*01	Trac	GCTCTGGGTGATCCCTTAACCTCAGGAGGAAACTACAAACCTACG	ALGDPLTSGGNYKPT	101	1	TRBV3*01	TRBD1*01	TRBJ1-2*01	Trbc1-Trbc2	GCCAGCAGCTTACGGGACAGGGACTCCGACTACACC	ASSLRDRDSDYT	174	8	TRUE	T
470425	86	3	TRAV7D-4*02	TRAJ5*01	Trac	GCAGCGAGAAGGGGGACACAGGTTGTGGGGCAGCTCACT	AARRGTQVVGQLT	67	1	TRBV13-1*02	TRBD1*01	TRBJ1-1*01	Trbc1-Trbc2	GCCAGCAGTCCCCGGGACAGCACAGAAGTCTTC	ASSPRDSTEVF	19	2	TRUE	T
470442	108	5						0	0	TRBV4*01	TRBD2*01	TRBJ2-3*01	Trbc1-Trbc2	GCCAGCAGCCGACTGGGGGGGAGTGCAGAAACGCTGTAT	ASSRLGGSAETLY	108	5	FALSE	T
470493	29	2						0	0	TRBV31*01	TRBD1*01	TRBJ1-2*01	Trbc1-Trbc2	GCCTGGAGTCCTGACAGGGGCTCCGACTACACC	AWSPDRGSDYT	29	2	FALSE	T
470820	30	2						0	0	TRBV1*01		TRBJ1-3*01	Trbc1-Trbc2	ACCTGCAGTGCGCCATTCTGGAAATACGCTCTAT	TCSAPFWKYAL	30	2	FALSE	T
470833	8	1						0	0	TRBV3*01	TRBD2*01	TRBJ2-4*01	Trbc1-Trbc2	GCCAGCAGCTTAGGACTGGGTCAAAACACCTTGTAC	ASSLGLGQNTLY	8	1	FALSE	T
470840	77	5	TRAV6D-7*04	TRAJ18*01	Trac	GCTCTGGGGGATAGAGGTTCAGCCTTAGGGAGGCTGCAT	ALGDRGSALGRLH	10	2	TRBV5*01	TRBD2*01	TRBJ2-4*01	Trbc1-Trbc2	GCCAGCAGCCAAGACTGGGGTCAAAACACCTTGTAC	ASSQDWGQNTLY	67	3	TRUE	T
470874	295	5	TRAV7D-3*01	TRAJ12*01	Trac	GCAGTGAGGCCTGGAGGCTATAAAGTGGTC	AVRPGGYKVV	276	2	TRBV19*01	TRBD1*01	TRBJ2-7*01	Trbc1-Trbc2	GCCAGCATCACAGGGGGCGAACAGTAC	ASITGGEQY	19	3	TRUE	T
470879	823	23	TRAV17*02	TRAJ12*01		GCACTGGAGGGGACTGGAGGCTATAAAGTGGTC	ALEGTGGYKVV	350	5	TRBV31*01	TRBD2*01	TRBJ2-7*01	Trbc1-Trbc2	GCCTGGAGTCTAGGACTGGGGGGGCTGGAACAGTAC	AWSLGLGGLEQY	473	18	TRUE	T
471236	126	8	TRAV21/DV12*03	TRAJ42*01	Trac	ATCCTGAGAGACAATTCTGGAGGAAGCAATGCAAAGCTAACC	ILRDNSGGSNAKLT	126	8							0	0	FALSE	T
471245	61	2						0	0	TRBV13-1*02		TRBJ2-5*01	Trbc1-Trbc2	GCCAGCAGTGATGCACCAAGACACCCAGTAC	ASSDAPRHPV	61	2	FALSE	T
471581	62	5	TRAV7D-4*02	TRAJ34*01	Trac	GCAGCTAGGTCTTCCAATACCGACAAAGTCGTC	AARSSNTDKVV	34	2	TRBV26*01	TRBD1*01	TRBJ2-7*01	Trbc1-Trbc2	GCCAGCAGTCTGTCGACAGGGAGCTCCTATGAACAGTAC	ASSLSTGSSYEQY	28	3	TRUE	T
471592	829	21	TRAV9-4*02	TRAJ24*02	Trac	GCTGTGAGCGCGACAACTGCCAGTTTGGGGAAACTGCAG	AVSATTASLGKLQ	466	7	TRBV31*01	TRBD1*01	TRBJ2-7*01	Trbc1-Trbc2	GCCTGGAGTCTAGGGACACAGTAC	AWSLGTQY	363	14	TRUE	T
471976	205	2	TRAV6D-4*01	TRAJ17*01	Trac	GCTCTGGTTGATCGTAACAGTGCAGGGAACAAGCTAACT	ALVDRNSAGNKLT	162	1	TRBV5*01	TRBD2*01	TRBJ2-3*01	Trbc1-Trbc2	GCCAGCAGCCAAGATGGGGGTGCAGAAACGCTGTAT	ASSQDGGAETLY	43	1	TRUE	T
472010	802	17	TRAV6D-4*01	TRAJ21*01	Trac	GCTCTGGTCATGTCTAATTACAACGTGCTTTAC	ALVMSNYNVLY	671	12	TRBV13-1*02	TRBD1*01	TRBJ2-4*01	Trbc1-Trbc2	GCCAGCAGTGATGGACAGGGTCAAAACACCTTGTAC	ASSDGQGQNTLY	131	5	TRUE	T
472028	47	1						0	0	TRBV31*01	TRBD2*01	TRBJ2-5*01	Trbc1-Trbc2	GCCTGGGACTGGGGAGACACCCAGTAC	AWDWGDTQY	47	1	FALSE	T
472378	517	20	TRAV14D-2*01	TRAJ38*01	Trac	GCAGCAAGTTATGTTGGTGACAACAGTAAGCTGATT	AASYVGDNSKLI	154	5	TRBV13-2*01	TRBD2*01	TRBJ2-3*01	Trbc1-Trbc2	GCCAGCGTTCTGGGGGGGTATGCAGAAACGCTGTAT	ASVLGGYAETLY	363	15	TRUE	T
472774	26	2	TRAV10*02	TRAJ31*01	Trac	GCAGCAAGCAAGGGCAATAACAGAATCTTC	AASKGNNRIF	20	1	TRBV2*01		TRBJ1-1*01	Trbc1-Trbc2	GCCAGCAGCCAAGAAGGGTCAAACACAGAAGTCTTC	ASSQEGSNTEVF	6	1	TRUE	T
472782	125	5						0	0	TRBV15*01	TRBD2*01	TRBJ2-4*01	Trbc1-Trbc2	GCCAGCAGTTCTGGGAGTCAAAACACCTTGTAC	ASSSGSQNTLY	125	5	FALSE	T
473128	783	29	TRAV10D*01	TRAJ12*01	Trac	GCAGCAAGCCGGACTGGAGGCTATAAAGTGGTC	AASRTGGYKVV	282	11	TRBV12-2*01	TRBD1*01	TRBJ2-7*01	Trbc1-Trbc2	GCCAGCTCTCTCGCAGGGGGCTCCTATGAACAGTAC	ASSLAGGSYEQY	501	18	TRUE	T
473154	196	2	TRAV6-2*02	TRAJ22*01	Trac	GTTCTGGGTGGGTCTTCTGGCAGCTGGCAACTCATC	VLGGSSGSWQLI	196	2							0	0	FALSE	T
473158	119	7	TRAV14D-1*01	TRAJ23*01	Trac	GCAGCAAGTGCGGGTTATAACCAGGGGAAGCTTATC	AASAGYNQGKLI	7	1	TRBV5*01	TRBD2*01	TRBJ2-5*01	Trbc1-Trbc2	GCCAGCAGCCAAGGGGGACTCCAAGACACCCAGTAC	ASSQGGLQDTQY	112	6	TRUE	T
473509	154	12	TRAV7-4*01	TRAJ9*01	Trac	GCAGCCAGGAACATGGGCTACAAACTTACC	AARNMGYKLT	48	5	TRBV15*01		TRBJ2-3*01	Trbc1-Trbc2	GCCAGCAGTTTAGACGGGGCAGAAACGCTGTAT	ASSLDGAETLY	106	7	TRUE	T
473858	112	10	TRAV4D-4*03	TRAJ34*02	Trac	GCTGCTGTTTCCAATACCAACAAAGTCGTC	LLFPIPTKSS	64	6	TRBV2*01		TRBJ1-3*01	Trbc1-Trbc2	GCCAGCAGCCAAGAAGCCACTGGAAATACGCTCTAT	ASSQEATGNTLY	48	4	TRUE	T
473862	269	14	TRAV4-3*03	TRAJ31*01	Trac	GCTGCTGAGGCTTGGGCAATAACAGAATCTTC	AAEAWAITESS	19	1	TRBV20*01	TRBD2*01	TRBJ2-1*01	Trbc1-Trbc2	GGTGCTAGGCGGGACTGGCATGCTGAGCAGTTC	GARRDWHAEQF	250	13	TRUE	T
473908	351	3	TRAV4-3*03	TRAJ43*01	Trac	GCTGCTGAGGCGGATAACAACAATGCCCCACGA	AAEADNNNAPR	351	3							0	0	FALSE	T
474259	208	6	TRAV12D-1*02	TRAJ12*01	Trac	GCTCTGAGGGACTGGAGGCTATAAAGTGGTC	ALRDWRL*SG	175	3	TRBV19*01	TRBD1*01	TRBJ2-7*01	Trbc1-Trbc2	GCCAGCAGTAAAACAGGGTCCTATGAACAGTAC	ASSKTGSYEQY	33	3	TRUE	T
474315	0	0						0	0							0	0	FALSE	Unknown
474667	0	0						0	0							0	0	FALSE	Unknown
474685	206	5	TRAV2*01	TRAJ13*01	Trac	ATTGTGACTGCCTTTGCAAATTCTGGGACTTACCAGAGG	IVTAFANSGTYQR	206	5							0	0	FALSE	T
474697	45	2						0	0	TRBV20*01	TRBD2*01	TRBJ2-7*01	Trbc1-Trbc2	GGTGCTAGACTGGACTCCTATGAACAGTAC	GARLDSYEQY	45	2	FALSE	T
475046	151	5	TRAV8-1*03	TRAJ49*01	Trac	GCTACAGGCACGGGTTACCAGAACTTCTAT	ATGTGYQNFY	90	3	TRBV1*01	TRBD1*01	TRBJ2-3*01	Trbc1-Trbc2	ACCTGCAGTGCAGGGGGACAGGGTGCAGAAACGCTGTAT	TCSAGGQGAETLY	61	2	TRUE	T
475411	387	10	TRAV12-2*01	TRAJ40*01	Trac	GCTCTGAGTGCCCCTAATACAGGAAACTACAAATACGTC	ALSAPNTGNYKYV	288	6	TRBV13-2*01	TRBD2*01	TRBJ1-1*01	Trbc1-Trbc2	GCCAGCGGTGATGCTGGGGTCTTC	ASGDAGVF	99	4	TRUE	T
475464	257	9	TRAV6-7/DV9*03	TRAJ23*01	Trac	GCTCTGGGTCTGAATTATAACCAGGGGAAGCTTATC	ALGLNYNQGKLI	88	3	TRBV3*01	TRBD2*01	TRBJ2-3*01	Trbc1-Trbc2	GCCAGCAGCTGGGGGACTGGGGTAACGCTGTAT	ASSWGTGVTLY	169	6	TRUE	T
476242	130	2	TRAV12-2*01	TRAJ27*01	Trac	GCTCTGAGGGGACACCAATACAGGCAAATTAACC	ALRGHQYRQIN	89	1	TRBV1*01	TRBD1*01	TRBJ2-4*01	Trbc1-Trbc2	ACCTGCAGTGCAGAAGGGGGGAGTCAAAACACCTTGTAC	TCSAEGGSQNTLY	41	1	TRUE	T
476556	86	5	TRAV4-2*01	TRAJ34*01	Trac	GCTGCTGGGGCTTCCAATACCGACAAAGTCGTC	AAGASNTDKVV	86	5							0	0	FALSE	T
477012	395	4	TRAV7D-4*02	TRAJ17*01	Trac	GCAGCTAGTGAGACTAACAGTGCAGGGAACAAGCTAACT	AASETNSAGNKLT	390	3	TRBV16*01		TRBJ2-3*01	Trbc1-Trbc2	GCAAGCAGCTTAGGGGCAGAAACGCTGTAT	ASSLGAETLY	5	1	TRUE	T
477019	256	16	TRAV12D-1*02	TRAJ34*01	Trac	GCTCTGAGGGCCAATACCGACAAAGTCGTC	ALRANTDKVV	172	8	TRBV13-3*01		TRBJ1-2*01	Trbc1-Trbc2	GCCAGCAGTGATCGGAACTCCGACTACACC	ASSDRNSDYT	84	8	TRUE	T
477378	103	2	TRAV6-7/DV9*04	TRAJ37*01	Trac	GCTCTGAGTGATCGTATAACAGGCAATACCGGAAAACTCATC	ALSDRITGNTGKLI	22	1	TRBV3*01	TRBD1*01	TRBJ2-4*01	Trbc1-Trbc2	GCCAGCAGCTTCACAGGGAACACCTTGTAC	ASSFTGNTLY	81	1	TRUE	T
477392	130	6						0	0	TRBV31*01		TRBJ1-1*01	Trbc1-Trbc2	GCCTGGAGTCTGGCGGAAGTCTTC	AWSLAEVF	130	6	FALSE	T
477705	133	9	TRAV7-2*02	TRAJ22*01	Trac	GCAGCATCTTCTGGCAGCTGGCAACTCATC	AASSGSWQLI	101	6	TRBV23*01	TRBD1*01	TRBJ1-2*01	Trbc1-Trbc2	TCCAGCAGTCAATCGGGACACTCCGACTACACC	SSSQSGHSDYT	32	3	TRUE	T
477728	394	10	TRAV6D-4*01	TRAJ15*01	Trac	GCTCTGGTTGAGAGCAGGGAGGCAGAGCTCTGATA	ALVESREAEL*	173	4	TRBV1*01	TRBD1*01	TRBJ2-7*01	Trbc1-Trbc2	ACCTGCAGTGCAGGGGGGAGCTCCTATGAACAGTAC	TCSAGGSSYEQY	221	6	TRUE	T
477741	23	2	TRAV4-4/DV10*02	TRAJ49*01	Trac	GCTGCTGAGCCCTCGAACACGGGTTACCAGAACTTCTAT	AAEPSNTGYQNFY	13	1	TRBV3*01	TRBD2*01	TRBJ2-5*01	Trbc1-Trbc2	GCCAGCAGCCAACTGGGAGACACCCAGTAC	ASSQLGDTQY	10	1	TRUE	T
477765	36	1						0	0	TRBV2*01		TRBJ1-4*02	Trbc1-Trbc2	GCCAGCAGCCAAGACATTTCCAACGAAAGATTATTT	ASSQDISNERLF	36	1	FALSE	T
478137	37	4	TRAV6N-6*01	TRAJ21*01		GCTCTGAGTTCCAATTACAACGTGCTTTAC	ALSSNYNVLY	11	1	TRBV26*01	TRBD2*01	TRBJ2-7*01	Trbc1-Trbc2	GCCAGCAGTCCCGGGACTGGGGGGGCCTATGAACAGTAC	ASSPGTGGAYEQY	26	3	TRUE	T
478473	13	4	TRAV14D-3/DV8*05	TRAJ45*01	Trac	GCAGCAAGGGATACAGGAGGTGCAGATAGACTCACC	AARDTGGADRLT	13	4							0	0	FALSE	T
478491	102	3						0	0	TRBV23*01		TRBJ1-4*02	Trbc1-Trbc2	TCCAGCAGTCAATGGGACAACGAAAGATTATTT	SSSQWDNERLF	102	3	FALSE	T
478525	52	2						0	0	TRBV19*01		TRBJ2-3*01	Trbc1-Trbc2	GCCAGCAGTATAGACAGTGCAGAAACGCTGTAT	ASSIDSAETLY	52	2	FALSE	T
478853	0	0						0	0							0	0	FALSE	Unknown
478895	64	1	TRAV6-4*03	TRAJ17*01	Trac	GCTCTGGTGACTAACAGTGCAGGGAACAAGCTAACT	ALVTNSAGNKLT	64	1							0	0	FALSE	T
589850	152	7	TRAV7-3*01	TRAJ22*01	Trac	GCAGTGAGCCCTGCATCTTCTGGCAGCTGGCAACTCATC	AVSPASSGSWQLI	140	5	TRBV2*01	TRBD2*01	TRBJ1-4*02	Trbc1-Trbc2	GCAGTGGGGGGCGAAAGATTATTT	AVGGERLF	12	2	TRUE	T
590626	95	8	TRAV7-1*02	TRAJ6*01	Trac	GCAGTAACCTCAGGAGGAAACTACAAACCTACG	AVTSGGNYKPT	76	5	TRBV26*01	TRBD2*01	TRBJ2-7*01	Trbc1-Trbc2	GCCAGCAGTCTCCTGGGGGGGCCCTATGAACAGTAC	ASSLLGGPYEQY	19	3	TRUE	T
591018	8	2	TRAV16D/DV11*01	TRAJ42*01	Trac	GCTATGAGAGAGGGCGGAGGAAGCAATGCAAAGCTAACC	AMREGGGSNAKLT	8	2							0	0	FALSE	T
591063	361	21	TRAV4D-3*06	TRAJ11*01	Trac	GCTGCTGCTGACTCGGGATACAACAAACTCACT	AAADSGYNKLT	130	3	TRBV3*01	TRBD1*01	TRBJ2-4*01	Trbc1-Trbc2	GCCAGCAGCTACAGGGACACCTTGTAC	ASSYRDTLY	231	18	TRUE	T
591381	501	10	TRAV16*02	TRAJ40*01	Trac	GCTATGAGAGGCCTCTGGACAGGAAACTACAAATACGTC	YERPLDRKLQIR	294	3	TRBV26*01	TRBD1*01	TRBJ2-7*01	Trbc1-Trbc2	GCCAGCAGTCTGGGGGGTGAACAGTAC	ASSLGGEQY	207	7	TRUE	T
591423	46	3	TRAV14-1*02	TRAJ34*01	Trac	GCAGCAAGCTCCTCTTCCAATACCGACAAAGTCGTC	AASSSSNTDKVV	24	2	TRBV1*01	TRBD1*01	TRBJ2-7*01	Trbc1-Trbc2	ACCTGCAGTGCAGGGACAGGGGGCTATGAACAGTAC	TCSAGTGGYEQY	22	1	TRUE	T
591430	5	1						0	0	TRBV19*01		TRBJ2-7*01	Trbc1-Trbc2	GCCAGCAGTATGGGCTATGAACAGTAC	ASSMGYEQY	5	1	FALSE	T
591443	328	7	TRAV6-4*03	TRAJ39*01	Trac	GCTCTGGTCCATAATAATGCAGGTGCCAAGCTCACA	ALVHNNAGAKLT	266	5	TRBV26*01	TRBD1*01	TRBJ2-2*01	Trbc1-Trbc2	GCCAGCAGTCTGGGGGGCAACACCGGGCAGCTCTAC	ASSLGGNTGQLY	62	2	TRUE	T
591781	230	6	TRAV12D-2*03	TRAJ26*01	Trac	GCTTTGAGTAATAACTATGCCCAGGGATTAACC	ALSNNYAQGLT	133	2	TRBV26*01	TRBD2*01	TRBJ2-5*01	Trbc1-Trbc2	GCCAGCAGTCTTCTGGGGGGAGACACCCAGTAC	ASSLLGGDTQY	97	4	TRUE	T
592546	0	0						0	0							0	0	FALSE	Unknown
593285	228	6	TRAV7-4*01	TRAJ30*01	Trac	GCAGCTAGTCGCGCAAATGCTTACAAAGTCATC	AASRANAYKVI	213	4	TRBV12-1*01	TRBD1*01	TRBJ1-1*01	Trbc1-Trbc2	GCCAGCTCTCTCGGGGCGCGAGGCACAGAAGTCTTC	ASSLGARGTEVF	15	2	TRUE	T
593713	360	9	TRAV12D-2*02	TRAJ12*01	Trac	GCTTTGAGTATAGCTGGAGGCTATAAAGTGGTC	ALSIAGGYKVV	293	7	TRBV19*01	TRBD1*01	TRBJ1-1*01	Trbc1-Trbc2	GCCAGCAGTATAAAGGGGGCCACAGAAGTCTTC	ASSIKGATEVF	67	2	TRUE	T
593741	126	7						0	0	TRBV16*01	TRBD2*01	TRBJ2-4*01	Trbc1-Trbc2	GCAAGCAGCTTAGGCTGGGGGGCCCCCCCCTTGTAC	ASSLGWGAPPLY	126	7	FALSE	T
594101	141	3	TRAV7-2*02	TRAJ9*02	Trac	GCAGCAACTAGCAACATGGGCTACAAACTTACC	AATSNMGYKLT	110	2	TRBV5*01		TRBJ1-1*01	Trbc1-Trbc2	GCCAGCAGCCAAGAGTCACAGACAAACACAGAAGTCTTC	ASSQESQTNTEVF	31	1	TRUE	T
594494	348	13	TRAV14-1*02	TRAJ38*01	Trac	GCATCGAATGTTGGTGACAACAGTAAGCTGATT	ASNVGDNSKLI	250	9	TRBV19*01	TRBD1*01	TRBJ1-3*01	Trbc1-Trbc2	GCCAGCAGTATCGGGACTTCTGGAAATACGCTCTAT	ASSIGTSGNTLY	98	4	TRUE	T
594517	149	6	TRAV4D-4*03	TRAJ15*01	Trac	GCTGCTGAGGCCGCGAGGCAGAGCTCTGATA	AAEAARQSSD	65	1	TRBV4*01		TRBJ2-7*01	Trbc1-Trbc2	GCCAGCAGCGAAATTCCCGGGCTGTATGAACAGTAC	ASSEIPGLYEQY	84	5	TRUE	T
594835	411	5	TRAV7N-4*01	TRAJ40*01	Trac	GCAGTTAGTGAGCAGGGTACAGGAAACTACAAATACGTC	AVSEQGTGNYKYV	411	5							0	0	FALSE	T
595232	28	4						0	0	TRBV2*01		TRBJ2-4*01	Trbc1-Trbc2	GCCAGCAGCCAGGACAAAAACACCTTGTAC	QQPGQKHLV	28	4	FALSE	T
595245	35	1	TRAV7-2*02	TRAJ22*01	Trac	GCAGCAAGCTCTTCTGGCAGCTGGCAACTCATC	AASSSGSWQLI	35	1							0	0	FALSE	T
595263	15	3	TRAV16*02	TRAJ35*02	Trac	GCTATGAGAGAGTGGGGCTTTGCAAGTGCGCTGACA	L*ESGALQVR*	9	2	TRBV20*01	TRBD1*01	TRBJ2-3*01	Trbc1-Trbc2	GGTGCTAGTACGGGGGCGAGTGCAGAAACGCTGTAT	VLVRGRVQKRC	6	1	TRUE	T
595647	19	2	TRAV5D-4*01	TRAJ4*02	Trac	GCTGCAATATCTGGTAGCTTCAATAAGTTGACC	AAISGSFNKLT	19	2							0	0	FALSE	T
595651	85	3	TRAV14-2*02	TRAJ31*01	Trac	GCAGCAAGTGCAAGTAGCAATAACAGAATCTTC	AASASSNNRIF	58	2	TRBV1*01	TRBD1*01	TRBJ1-3*01	Trbc1-Trbc2	ACCTGCAGTCAGGGGGCTGGAAATACGCTCTAT	TCSQGAGNTLY	27	1	TRUE	T
595982	26	3	TRAV14-2*02	TRAJ49*01	Trac	GCAGCAAGTGCGGGTTACCAGAACTTCTAT	AASAGYQNFY	16	2	TRBV1*01	TRBD2*01	TRBJ2-7*01	Trbc1-Trbc2	ACCTGCAGTGCTGGGGGGGAACAGTAC	TCSAGGEQY	10	1	TRUE	T
596358	691	21	TRAV21/DV12*03	TRAJ58*01	Trac	ATCCTGAGAGTGGGGGGCACTGGGTCTAAGCTGTCA	ILRVGGTGSKLS	273	7	TRBV4*01	TRBD2*01	TRBJ2-1*01	Trbc1-Trbc2	GCCAGCAGCTACTGGGGGGGCTATGCTGAGCAGTTC	ASSYWGGYAEQF	418	14	TRUE	T
596788	311	6	TRAV7D-3*01	TRAJ6*01	Trac	GCAGTGACCTCAGGAGGAAACTACAAACCTACG	AVTSGGNYKPT	253	3	TRBV5*01	TRBD1*01	TRBJ2-7*01	Trbc1-Trbc2	GCCAGCAGCCAAGATCATCCGGGACAGGGAGGGGGGAACAGTAC	ASSQDHPGQGGGNST	58	3	TRUE	T
597175	35	1	TRAV9-1*01	TRAJ45*01	Trac	GCTGTGAGCGCAAATACAGGAGGTGCAGATAGACTCACC	AVSANTGGADRLT	35	1							0	0	FALSE	T
597177	350	9	TRAV9D-1*01	TRAJ18*01	Trac	GCTGCGAACAGAGGTTCAGCCTTAGGGAGGCTGCAT	AANRGSALGRLH	311	5	TRBV3*01	TRBD1*01	TRBJ1-1*01	Trbc1-Trbc2	GCCAGCAGCCAGGGGGCAAACACAGAAGTCTTC	ASSQGANTEVF	39	4	TRUE	T
597205	6	1	TRAV9-3*01	TRAJ37*01	Trac	GCTGTGACCCCAATAACAGGCAATACTAGAAAACTCATC	AVTPITGNTRKLI	6	1							0	0	FALSE	T
597551	403	4	TRAV9-1*01	TRAJ56*01	Trac	GCTGTGAGAACTGGAGGCAATAATAAGCTGACT	AVRTGGNNKLT	403	4							0	0	FALSE	T
597556	38	3						0	0	TRBV31*01		TRBJ2-7*01	Trbc1-Trbc2	GCCTGGAGTCTAGGTGAACAGTAC	AWSLGEQY	38	3	FALSE	T
597912	148	3	TRAV4D-4*03	TRAJ17*01	Trac	GCTGCTGAGGCAAGTGCAGGGAACAAGCTAACT	AAEASAGNKLT	61	2	TRBV17*01	TRBD1*01	TRBJ1-1*01	Trbc1-Trbc2	GCTAGCAGTAGACAGGGGGCAAACACAGAAGTCTTC	ASSRQGANTEVF	87	1	TRUE	T
597964	390	6	TRAV10D*01	TRAJ32*01	Trac	GCAGCAAGCAGCTATGGGAGCAGTGGCAACAAGCTCATC	AASSYGSSGNKLI	189	2	TRBV13-2*01		TRBJ2-2*01	Trbc1-Trbc2	GCCAGCGGTGGCTACACCGGGCAGCTCTAC	ASGGYTGQLY	201	4	TRUE	T
598289	9	1	TRAV8-1*01	TRAJ44*01	Trac	GCTCCTTGTTACTGGCAGTGGTGGAAAACTCACT	APCYWQWWKTH	9	1							0	0	FALSE	T
598297	0	0						0	0							0	0	FALSE	Unknown
598662	72	5	TRAV9D-1*01	TRAJ16*01	Trac	GCTGCGAGGATCAACTTCAAGTGGCCAGAAGCTGGTT	AARINFKWPEAG	48	1	TRBV12-1*01	TRBD1*01	TRBJ1-3*01	Trbc1-Trbc2	GCCAGCTCTCTCGGGGGTGGAAATACGCTCTAT	ASSLGGGNTLY	24	4	TRUE	T
598750	152	9	TRAV7-3*01	TRAJ12*01	Trac	GCAGTGAGCCCCCGGGACTGGAGGCTATAAAGTGGTC	AVSPRDWRL*SG	95	4	TRBV15*01	TRBD2*01	TRBJ1-1*01	Trbc1-Trbc2	GCCAGCAGTTTAGGGGGGGCAGAAGTCTTC	ASSLGGAEVF	57	5	TRUE	T
599044	275	2	TRAV14D-1*02	TRAJ13*01	Trac	GCAGCAAGTGCAAATTCTGGGACTTACCAGAGG	SKCKFWDLPE	275	2							0	0	FALSE	T
599091	67	5						0	0	TRBV29*01	TRBD1*01	TRBJ2-7*01	Trbc1-Trbc2	GCTAGCAGTTCGGGACAGGGGAGGGAACAGTAC	ASSSGQGREQY	67	5	FALSE	T
599427	106	2	TRAV6D-7*04	TRAJ18*01	Trac	GCTCTGGGTGGAGGTTCAGCCTTAGGGAGGCTGCAT	ALGGGSALGRLH	106	2							0	0	FALSE	T
599440	707	8	TRAV14-3*01	TRAJ34*02	Trac	GCAGCAAGTGCCAATACCAACAAAGTCGTC	AASANTNKVV	646	6	TRBV15*01	TRBD1*01	TRBJ1-1*01	Trbc1-Trbc2	GCCAGCAGTTTACAGGGAAACACAGAAGTCTTC	ASSLQGNTEVF	61	2	TRUE	T
599851	62	7	TRAV7-4*01	TRAJ53*01	Trac	GCAGCTAGTGACAACAGTGGAGGCAGCAATTACAAACTGACA	AASDNSGGSNYKLT	20	1	TRBV17*01	TRBD2*01	TRBJ2-7*01	Trbc1-Trbc2	GCTAGCAGTGACTGGGGGAGCTCCTATGAACAGTAC	ASSDWGSSYEQY	42	6	TRUE	T
599856	179	4						0	0	TRBV3*01	TRBD1*01	TRBJ2-4*01	Trbc1-Trbc2	GCCAGCAGCTCGGGACAGCAAAACACCTTGTAC	ASSSGQQNTLY	179	4	FALSE	T
599866	360	12	TRAV7-3*04	TRAJ12*01	Trac	GCAGTGAGCATAGCTGGAGGCTATAAAGTGGTC	AVSIAGGYKVV	236	7	TRBV15*01	TRBD2*01	TRBJ2-5*01	Trbc1-Trbc2	GCCAGCAGTCTGGGGGGCCAAGACACCCAGTAC	ASSLGGQDTQY	124	5	TRUE	T
600202	25	1						0	0	TRBV13-3*01		TRBJ2-7*01	Trbc1-Trbc2	GCCAGCAGTGAAGGGAGCTCCTATGAACAGTAC	ASSEGSSYEQY	25	1	FALSE	T
600207	284	4	TRAV7-1*02	TRAJ40*01	Trac	GCAGTGGGGGTTAATACAGGAAACTACAAATACGTC	AVGVNTGNYKYV	240	2	TRBV31*01		TRBJ1-4*02	Trbc1-Trbc2	GCCTGGAGGGACAACGAAAGATTATTT	AWRDNERLF	44	2	TRUE	T
600217	360	8	TRAV7-4*01	TRAJ17*01	Trac	GCAGCTAGTGAGCATGGGAGTGCAGGGAACAAGCTAACT	AASEHGSAGNKLT	353	6	TRBV31*01	TRBD1*01	TRBJ1-4*02	Trbc1-Trbc2	GCCTGGACTCCGGGACAGGGGAACGAAAGATTATTT	AWTPGQGNERLF	7	2	TRUE	T
600970	503	9	TRAV14-3*01	TRAJ17*01	Trac	GCAGCAAGAATGACTAACAGTGCAGGGAACAAGCTAACT	AARMTNSAGNKLT	471	6	TRBV13-2*01	TRBD1*01	TRBJ1-1*01	Trbc1-Trbc2	GCCAGCGGTGATGCGAACAGGGCAAACACAGAAGTCTTC	ASGDANRANTEVF	32	3	TRUE	T
601003	174	8	TRAV4-4/DV10*02	TRAJ56*01	Trac	GCTGCTGAGGCCACTGGAGGCAATAATAAGCTGACT	AAEATGGNNKLT	27	3	TRBV17*01	TRBD2*01	TRBJ2-3*01	Trbc1-Trbc2	GCTAGCAGTAGCTGGGGGGGCGAAACGCTGTAT	ASSSWGGETLY	147	5	TRUE	T
601380	134	6	TRAV9-1*01	TRAJ44*01	Trac	GCTGTGAGCGTTACTGGCAGTGGTGGAAAACTCACT	AVSVTGSGGKLT	111	3	TRBV3*01	TRBD2*01	TRBJ2-1*01	Trbc1-Trbc2	GCCAGCAGCTTAGGGGGGGGCGGTGCTGAGCAGTTC	QQLRGGRC*AV	23	3	TRUE	T
601386	177	7	TRAV14D-2*01	TRAJ12*01	Trac	GCAGCAAGGGGGACTGGAGGCTATAAAGTGGTC	AARGTGGYKVV	131	5	TRBV15*01		TRBJ1-3*01	Trbc1-Trbc2	GCCAGCAGTTCACAGGGAAATACGCTCTAT	ASSSQGNTLY	46	2	TRUE	T
601409	80	4	TRAV14D-3/DV8*03	TRAJ43*01		GCAGCAAGCCACAATAACAACAATGCCCCACGA	AASHNNNNAPR	80	4							0	0	FALSE	T
601822	13	3	TRAV13N-3*01	TRAJ45*01	Trac	GCTATGGAACGGGATACAGGAGGTGCAGATAGACTCACC	AMERDTGGADRLT	13	3							0	0	FALSE	T
602125	120	6	TRAV14D-2*01	TRAJ26*01	Trac	GCAGCAATGAACTATGCCCAGGGATTAACC	AAMNYAQGLT	42	2	TRBV5*01	TRBD2*01	TRBJ2-3*01	Trbc1-Trbc2	GCCAGCAGCCAAGATGGGGGTGCAGAAACGCTGTAT	ASSQDGGAETLY	78	4	TRUE	T
602207	92	5	TRAV6D-7*04	TRAJ23*01	Trac	GCTCTGGGTGATTATAACCAGGGGAAGCTTATC	ALGDYNQGKLI	66	3	TRBV5*01	TRBD1*01	TRBJ2-4*01	Trbc1-Trbc2	GCCAGCAGCCGACAGGGGGCTAGTCAAAACACCTTGTAC	ASSRQGASQNTLY	26	2	TRUE	T
602508	319	4	TRAV12-1*06	TRAJ12*01		GCTCTGAGTGGAGGCTATAAAGTGGTC	ALSGGYKVV	283	3	TRBV3*01		TRBJ1-1*01	Trbc1-Trbc2	GCCAGCAGCTCAAACACAGAAGTCTTC	ASSSNTEVF	36	1	TRUE	T
602530	751	15	TRAV9-1*02	TRAJ17*01	Trac	GCTGTGAGCCTGACTAACAGTGCAGGGAACAAGCTAACT	AVSLTNSAGNKLT	432	10	TRBV4*01	TRBD2*01	TRBJ2-1*01	Trbc1-Trbc2	GCCAGCACCTGGGACTGGAACTATGCTGAGCAGTTC	ASTWDWNYAEQF	319	5	TRUE	T
602562	47	4						0	0	TRBV2*01	TRBD1*01	TRBJ2-2*01	Trbc1-Trbc2	GCCAGCAGCCAAGAAGGGGGCACCGGGCAGCTCTAC	ASSQEGGTGQLY	47	4	FALSE	T
602567	145	8	TRAV12D-2*02	TRAJ13*01	Trac	GCTTTGAGTGCGACAAATTCTGGGACTTACCAGAGG	ALSATNSGTYQR	20	2	TRBV1*01		TRBJ1-3*01	Trbc1-Trbc2	ACCTGCAGTGCAGGACATTCTGGAGATACGCTCTAT	TCSAGHSGDTLY	125	6	TRUE	T
602904	79	5	TRAV12-2*01	TRAJ6*01	Trac	GCTCTGAGTCTGAACCTCAGGAGGAAACTACAAACCTACG	ALSLNLRRKLQTY	67	3	TRBV16*01	TRBD1*01	TRBJ2-5*01	Trbc1-Trbc2	GCAAGCAGCTTACAGGGCCAAGACACCCAGTAC	ASSLQGQDTQY	12	2	TRUE	T
602918	382	4	TRAV9D-1*01	TRAJ15*01	Trac	GCTGCGAGCAACCAGGGAGGCAGAGCTCTGATA	AASNQGGRALI	382	4							0	0	FALSE	T
603666	0	0						0	0							0	0	FALSE	Unknown
603688	6	2						0	0	TRBV5*01	TRBD1*01	TRBJ2-5*01	Trbc1-Trbc2	GCCAGCAGCCCGGGACACCAAGACACCCAGTAC	ASSPGHQDTQY	6	2	FALSE	T
603738	523	15	TRAV4D-4*03	TRAJ2*01	Trac	GCTGCTGAGGCGAATACTGGAGGACTAAGTGGTAAATTAACA	AAEANTGGLSGKLT	471	10	TRBV3*01		TRBJ1-1*01	Trbc1-Trbc2	GCCAGCAGCTTTGGGACAGAAGTCTTC	ASSFGTEVF	52	5	TRUE	T
604121	358	21	TRAV4-4/DV10*02	TRAJ40*01	Trac	GCTGCTGAAGATACAGGAAACTACAAATACGTC	AAEDTGNYKYV	26	2	TRBV12-1*01	TRBD1*01	TRBJ1-4*02	Trbc1-Trbc2	GCCAGCTCTCTACAGGGGGCCAACGAAAGATTATTT	ASSLQGANERLF	332	19	TRUE	T
604864	118	5	TRAV7-4*01	TRAJ38*01	Trac	GCAGCTAGTGGGATAATGTTGGTGACAACAGTAAGCTGATT	AASGIMLVTTVS*	12	1	TRBV15*01		TRBJ2-5*01	Trbc1-Trbc2	GCCAGCAGTTTTGCAGACACCCAGTAC	ASSFADTQY	106	4	TRUE	T
604885	876	16	TRAV7-4*01	TRAJ4*02	Trac	GCAGCTGCATCTGGTAGCTTCAATAAGTTGACC	AAASGSFNKLT	773	12	TRBV17*01	TRBD1*01	TRBJ2-3*01	Trbc1-Trbc2	GCTAGCAGAAGGACAGGGGGTGCAGAAACGCTGTAT	ASRRTGGAETLY	103	4	TRUE	T
605201	25	3						0	0	TRBV12-1*01	TRBD2*01	TRBJ2-7*01	Trbc1-Trbc2	GCCAGCTCTAAGGACTGGGGATATGAACAGTAC	ASSKDWGYEQY	25	3	FALSE	T
605233	137	2						0	0	TRBV5*01	TRBD2*01	TRBJ2-4*01	Trbc1-Trbc2	GCCAGCAGCCAAGATCCCTGGGGGGGACAAAACACCTTGTAC	ASSQDPWGGQNTLY	137	2	FALSE	T
605569	93	5	TRAV9-4*02	TRAJ40*01	Trac	GCTGTGAGCGCGGCAGGAAACTACAAATACGTC	AVSAAGNYKYV	82	3	TRBV13-3*01	TRBD1*01	TRBJ2-1*01	Trbc1-Trbc2	GCCAGCAGGGACAGGGATGCTGAGCAGTTC	ASRDRDAEQF	11	2	TRUE	T
605578	155	4	TRAV9-1*01	TRAJ22*01	Trac	GCTGTGAGCGTAGCATCTTCTGGCAGCTGGCAACTCATC	AVSVASSGSWQLI	155	4							0	0	FALSE	T
605595	0	0						0	0							0	0	FALSE	Unknown
605632	24	1	TRAV6-5*04	TRAJ26*01	Trac	GCTCTGAGTGATTTCGGTAACTATGCCCAGGGATTAACC	ALSDFGNYAQGLT	24	1							0	0	FALSE	T
605636	198	4	TRAV19*03	TRAJ58*01	Trac	GCAGCAGTTCAGCAAGGCACTGGGTCTAAGCTGTCA	AAVQQGTGSKLS	132	3	TRBV13-2*01		TRBJ2-5*01	Trbc1-Trbc2	GCCAGCGGTGATCCGGGGAAAGACACCCAGTAC	ASGDPGKDTQY	66	1	TRUE	T
605961	81	3	TRAV7-2*02	TRAJ13*01	Trac	GCAGCAAGCATGAACTCTGGGACTTACCAGAGG	AASMNSGTYQR	72	2	TRBV13-2*01		TRBJ1-1*01	Trbc1-Trbc2	GCCAGCGGTGATGGACACTCAAACACAGAAGTCTTC	ASGDGHSNTEVF	9	1	TRUE	T
606343	149	3	TRAV5D-4*01	TRAJ31*02	Trac	GCTGCAAGTTATAACAATAACAGAATCTTC	AASYNNNRIF	62	1	TRBV13-1*02	TRBD1*01	TRBJ1-3*01	Trbc1-Trbc2	GCCAGCAGTGGACAGGGGGCTGGAAATACGCTCTAT	ASSGQGAGNTLY	87	2	TRUE	T
606413	67	4	TRAV21/DV12*03	TRAJ53*01	Trac	ATCCTGAGAGTAGGAGAGAGTGGAGGCAGCAATTACAAACTGACA	ILRVGESGGSNYKLT	12	3	TRBV1*01	TRBD2*01	TRBJ2-5*01	Trbc1-Trbc2	ACCTGCAGTGCACTGGGGGGGCGCCAAGACACCCAGTAC	TCSALGGRQDTQY	55	1	TRUE	T
606432	246	5	TRAV7-5*03	TRAJ9*02	Trac	GCAGTGAGTCCCTCTAGCAACATGGGCTACAAACTTACC	AVSPSSNMGYKLT	163	2	TRBV12-2*01		TRBJ1-2*01	Trbc1-Trbc2	GCCAGCTCTCAACAAAACTCCGACTACACC	ASSQQNSDYT	83	3	TRUE	T
606762	22	3						0	0	TRBV12-1*01	TRBD1*01	TRBJ1-5*01	Trbc1-Trbc2	GCCAGCTCTCCTCCGGGACGCCAGGCTCCGCTT	ASSPPGRQAPL	22	3	FALSE	T
607109	42	2	TRAV9D-3*01	TRAJ6*01	Trac	GCTGTGAGGACCTCAGGAGGAAACTACAAACCTACG	AVRTSGGNYKPT	42	2							0	0	FALSE	T
607112	202	11	TRAV21/DV12*01	TRAJ37*01	Trac	TGGACAGGCAATACTAGAAAACTCATC	WTGNTRKLI	180	8	TRBV1*01		TRBJ2-4*01	Trbc1-Trbc2	ACCTGCAGTGCACAAAACACCTTGTAC	TCSAQNTLY	22	3	TRUE	T
607166	119	2	TRAV21/DV12*01	TRAJ56*01	Trac	ATCCTGAGAGTAGCTGGAGGCAATAATAAGCTGACT	ILRVAGGNNKLT	119	2							0	0	FALSE	T
607170	66	3	TRAV13D-4*01	TRAJ16*01	Trac	GCTATGGAACCGACTTCAAGTGGCCAGAAGCTGGTT	AMEPTSSGQKLV	66	3							0	0	FALSE	T
607505	190	7	TRAV6-6*01	TRAJ40*01	Trac	GCTCTGGGTGATATTACAGGAAACTACAAATACGTC	ALGDITGNYKYV	152	2	TRBV1*01	TRBD1*01	TRBJ2-7*01	Trbc1-Trbc2	ACCTGCAGTGGGAGGGGTTAACAGTAC	TCSGRG*QY	38	5	TRUE	T
607531	0	0						0	0							0	0	FALSE	Unknown
607555	81	3						0	0	TRBV15*01		TRBJ2-5*01	Trbc1-Trbc2	GCCAGCAGTTTAGAGAGGGACCAAGACACCCAGTAC	ASSLERDQDTQY	81	3	FALSE	T
607912	5	1						0	0	TRBV4*01		TRBJ2-2*01	Trbc1-Trbc2	GCCAGCAGCTACCCCGGGCAGCTCTAC	ASSYPGQLY	5	1	FALSE	T
608260	0	0						0	0							0	0	FALSE	Unknown
608297	49	3						0	0	TRBV5*01	TRBD1*01	TRBJ1-1*01	Trbc1-Trbc2	GCCAGCAGCCAAGGGGGCAGGGCAAACACAGAAGTCTTC	ASSQGGRANTEVF	49	3	FALSE	T
608644	50	1	TRAV3-3*01	TRAJ35*02	Trac	GCAGTCAGTGCAGGCTTTGCAAGTGCGCTGACA	AVSAGFASALT	50	1							0	0	FALSE	T
608734	931	21	TRAV4-4/DV10*02	TRAJ40*01	Trac	GCTGCTGGGGTTACAGGAAACTACAAATACGTC	AAGVTGNYKYV	437	8	TRBV4*01	TRBD1*01	TRBJ2-1*01	Trbc1-Trbc2	GCCAGCAGCTGGGACAACTATGCTGAGCAGTTC	ASSWDNYAEQF	494	13	TRUE	T
609063	52	4	TRAV4-3*03	TRAJ35*01	Trac	GCTGCTGAGGAAGGCTTTGCAAGTGCGCTGACA	AAEEGFASALT	16	2	TRBV1*01	TRBD1*01	TRBJ2-7*01	Trbc1-Trbc2	ACCTGCAGTCTCCGACAGGGGGCCCATGAACAGTAC	TCSLRQGAHEQY	36	2	TRUE	T
609069	42	1						0	0	TRBV2*01	TRBD2*01	TRBJ2-4*01	Trbc1-Trbc2	GCCAGCAGCAGGGACTGGGGGGGCCAAAACACCTTGTAC	ASSRDWGGQNTLY	42	1	FALSE	T
609077	88	3	TRAV7-4*01	TRAJ21*01	Trac	GCAGCTAGTGAAGTGTCTAATTACAACGTGCTTTAC	AASEVSNYNVLY	56	1	TRBV5*01	TRBD1*01	TRBJ1-4*02	Trbc1-Trbc2	GCCAGCAGCCCGGGACAGGGGTGGAACGAAAGATTATTT	ASSPGQGWNERLF	32	2	TRUE	T
609119	72	5	TRAV9-2*02	TRAJ40*01	Trac	GTTTTGAGGTTTAATACAGGAAACTACAAATACGTC	VLRFNTGNYKYV	13	3	TRBV26*01	TRBD2*01	TRBJ2-4*01	Trbc1-Trbc2	GCCAGCAGTCTGTCGGGGGGCCAAAACACCTTGTAC	ASSLSGGQNTLY	59	2	TRUE	T
609418	140	2	TRAV8-1*03	TRAJ37*01	Trac	GCTACTGACGGAGGCAATACCGGAAAACTCATC	ATDGGNTGKLI	140	2							0	0	FALSE	T
609424	98	8	TRAV4-4/DV10*02	TRAJ56*01	Trac	GCTGTGACTGGAGGCAATAATAAGCTGACT	AVTGGNNKLT	58	6	TRBV13-2*01	TRBD2*01	TRBJ2-7*01	Trbc1-Trbc2	GCCAGCGGTGCTCCGGGACTGGGGGGGCGCGATGAACAGTAC	ASGAPGLGGRDEQY	40	2	TRUE	T
609833	160	4	TRAV7-4*01	TRAJ52*01	Trac	GCAGTAACTGGAGCTAACACTGGAAAGCTCACG	AVTGANTGKLT	160	4							0	0	FALSE	T
609835	24	4	TRAV16*06	TRAJ42*01	Trac	GCTATGAGAGAGCGGGGAGGAAGCAATGCAAAGCTAACC	AMRERGGSNAKLT	24	4							0	0	FALSE	T
609864	311	6	TRAV14-2*01	TRAJ13*01	Trac	GCAGCAAGTGCAAATTCTGGGACTTACCAGAGG	AASANSGTYQR	219	3	TRBV16*01	TRBD1*01	TRBJ2-7*01	Trbc1-Trbc2	GCAAGCAGCTTAGACAGGGGTGAACAGTAC	ASSLDRGEQY	92	3	TRUE	T
610228	60	5	TRAV3-1*01	TRAJ53*01	Trac	GCAGTCAGTGCGAAGTGGAGGCAGCAATTACAAACTGACA	AVSAKWRQQLQTD	36	1	TRBV16*01	TRBD1*01	TRBJ1-4*02	Trbc1-Trbc2	GCAAGCAGCTCGGGACATTCCAACGAAAGATTATTT	ASSSGHSNERLF	24	4	TRUE	T
610579	91	5						0	0	TRBV5*01	TRBD2*01	TRBJ2-7*01	Trbc1-Trbc2	GCCAGCAGCCTCGACTGGGGGGGCGCGGGTGAACAGTAC	ASSLDWGGAGEQY	91	5	FALSE	T
610580	63	4	TRAV4-4/DV10*02	TRAJ50*01	Trac	GCTGCATCCTCCTCCTTCAGCAAGCTGGTG	AASSSFSKLV	29	2	TRBV26*01	TRBD1*01	TRBJ2-5*01	Trbc1-Trbc2	GCCAGCAGTTTCCGGGACAAAGACACCCAGTAC	ASSFRDKDTQY	34	2	TRUE	T
610607	49	5						0	0	TRBV16*01	TRBD1*01	TRBJ1-1*01	Trbc1-Trbc2	GCCGCGGGGGCAAACACAGAAGTCTTC	AAGANTEVF	49	5	FALSE	T
611359	312	9						0	0	TRBV15*01		TRBJ1-1*01	Trbc1-Trbc2	GCCAGCAGGGACAACACAGAAGTCTTC	ASRDNTEVF	312	9	FALSE	T
611417	162	3	TRAV4D-4*03	TRAJ26*01	Trac	GCTGCTGAGGCCGATAACTATGCCCAGGGATTAACC	AAEADNYAQGLT	104	1	TRBV26*01		TRBJ1-4*02	Trbc1-Trbc2	GCCAGCAGTCAGGGCAACGAAAGATTATTT	ASSQGNERLF	58	2	TRUE	T
611792	345	10	TRAV12-1*01	TRAJ21*01	Trac	GCTCTGAGGCGGTCTAATTACAACGTGCTTTAC	ALRRSNYNVLY	316	4	TRBV13-2*01	TRBD1*01	TRBJ1-5*01	Trbc1-Trbc2	GCCAGCGGTGTCGGACAGGGGGCTAACCAGGCTCCGCTT	ASGVGQGANQAPL	29	6	TRUE	T
612097	67	5						0	0	TRBV14*01	TRBD1*01	TRBJ1-6*01	Trbc1-Trbc2	GCCAGCAGTCGACAGGGGAGAAATTCGCCCCTCTAC	ASSRQGRNSPLY	67	5	FALSE	T
612174	249	20	TRAV7-4*01	TRAJ17*01	Trac	GCAGCTAGTGTACAGTGCAGGGAACAAGCTAACT	AASVQCREQAN	43	3	TRBV3*01	TRBD1*01	TRBJ2-1*01	Trbc1-Trbc2	GCCAGCAGCTTAGAGGGGGGTCACTATGCTGAGCAGTTC	ASSLEGGHYAEQF	206	17	TRUE	T
612187	25	5	TRAV6-6*01	TRAJ12*01	Trac	GCTCTGGTCCGGACTGGAGGCTATAAAGTGGTC	ALVRTGGYKVV	9	3	TRBV19*01	TRBD1*01	TRBJ2-7*01	Trbc1-Trbc2	GCCAGCAGTATGGACATCTATGAACAGTAC	ASSMDIYEQY	16	2	TRUE	T
612485	62	1	TRAV4D-4*03	TRAJ28*01	Trac	GCTGCCCGACCAGGCACTGGGAGTAACAGGCTCACT	AARPGTGSNRLT	62	1							0	0	FALSE	T
612488	100	5						0	0	TRBV1*01	TRBD1*01	TRBJ1-6*01	Trbc1-Trbc2	ACCTGCAGTGCAGAGGCAGGGAATTCGCCCCTCTAC	TCSAEAGNSPLY	100	5	FALSE	T
612493	24	4						0	0	TRBV5*01	TRBD1*01	TRBJ2-3*01	Trbc1-Trbc2	GCCAGCAGCCACGGACAGGGGGCGACAGAAACGCTGTAT	ASSHGQGATETLY	24	4	FALSE	T
613323	0	0						0	0							0	0	FALSE	Unknown
613339	67	4	TRAV9-1*01	TRAJ15*01	Trac	GCTGTGAGACCCCAGGGAGGCAGAGCTCTGATA	AVRPQGGRALI	55	2	TRBV14*01	TRBD2*01	TRBJ2-7*01	Trbc1-Trbc2	GCCAGCAGTTTAGGGGGGGGGAGCTCCTATGAACAGTAC	ASSLGGGSSYEQY	12	2	TRUE	T
613642	59	1	TRAV8-1*01	TRAJ40*01	Trac	GCTACTGATGCTTAGTACAGGAAACTACAAATACGTC	ATDA*YRKLQIR	59	1							0	0	FALSE	T
613647	66	4	TRAV9D-3*01	TRAJ15*01	Trac	GCTGTGAAGGGGCAGGGAGGCAGAGCTCTGATA	AVKGQGGRALI	21	2	TRBV19*01	TRBD1*01	TRBJ1-6*01	Trbc1-Trbc2	GCCAGCAGTATGGACAATAATTCGCCCCTCTAC	ASSMDNNSPLY	45	2	TRUE	T
614077	149	5	TRAV14D-3/DV8*03	TRAJ15*01	Trac	GCAGCAAGGTACCAGGGAGGCAGAGCTCTGATA	AARYQGGRALI	149	5							0	0	FALSE	T
614437	454	18	TRAV13D-2*01	TRAJ49*01	Trac	GCTATGGAACGGGGACGGGTTACCAGAACTTCTAT	AMERGRVTRTS	11	2	TRBV16*01	TRBD2*01	TRBJ2-1*01	Trbc1-Trbc2	GCAAGCAGCTTAGTGGGGTATGCTGAGCAGTTC	ASSLVGYAEQF	443	16	TRUE	T
614456	328	12	TRAV12D-2*02	TRAJ31*01	Trac	GCTTTGAGTCCGAATAGCAATAACAGAATCTTC	ALSPNSNNRIF	237	8	TRBV13-1*02	TRBD1*01	TRBJ1-4*02	Trbc1-Trbc2	GCCAGCAGGGACAGGGGGCGCGAAAGATTATTT	ASRDRGRERLF	91	4	TRUE	T
614795	74	3	TRAV7N-4*01	TRAJ48*01	Trac	GCAGTTAGTGGCTATGGAAATGAGAAAATAACT	AVSGYGNEKIT	48	1	TRBV3*01	TRBD2*01	TRBJ1-1*01	Trbc1-Trbc2	GCCAGCAGCTCCCCGGGGGGAGAAGTCTTC	ASSSPGGEVF	26	2	TRUE	T
614833	0	0						0	0							0	0	FALSE	Unknown
615188	463	9	TRAV14-1*02	TRAJ39*01		GCAGCAAGGGATGCAGGTGCCAAGCTCACA	AARDAGAKLT	405	6	TRBV1*01	TRBD1*01	TRBJ1-5*01	Trbc1-Trbc2	ACCTGCAGTGGACAGGGCAACCAGGCTCCGCTT	TCSGQGNQAPL	58	3	TRUE	T
615199	461	5	TRAV14D-2*01	TRAJ13*01	Trac	GCAGCAAGTGCAAATTCTGGGACTTACCAGAGG	AASANSGTYQR	438	4	TRBV15*01		TRBJ2-1*01	Trbc1-Trbc2	GCCCGGGGAGGGGCTGAGCAGTTC	ARGGAEQF	23	1	TRUE	T
615209	207	4	TRAV7-4*01	TRAJ32*02	Trac	GCAGCTAGTGAGCAGGGGGGCAGTGGCAACAAGCTCATC	AASEQGGSGNKLI	207	4							0	0	FALSE	T
615218	169	4	TRAV5D-4*01	TRAJ48*01	Trac	GCTGCAAGTCCCTATGGAAATGAGAAAATAACT	AASPYGNEKIT	169	4							0	0	FALSE	T
615631	179	8	TRAV4D-4*03	TRAJ30*01	Trac	GCTGCTGAGACAAATGCTTACAAAGTCATC	AAETNAYKVI	92	3	TRBV4*01	TRBD1*01	TRBJ2-5*01	Trbc1-Trbc2	GCCAGCAGCTTGGACAGGAACCAAGACACCCAGTAC	ASSLDRNQDTQY	87	5	TRUE	T
615946	276	8	TRAV6-2*02	TRAJ40*01	Trac	GTTCTGGGTGCCTTTAATACAGGAAACTACAAATACGTC	VLGAFNTGNYKYV	115	2	TRBV16*01	TRBD1*01	TRBJ1-1*01	Trbc1-Trbc2	GCAAGCAGCTTATCGACAGGGGGCAACACAGAAGTCTTC	ASSLSTGGNTEVF	161	6	TRUE	T
615966	27	3						0	0	TRBV15*01		TRBJ1-3*01	Trbc1-Trbc2	GCCAGCAGTTTCAATTCTGGAAATACGCTCTAT	ASSFNSGNTLY	27	3	FALSE	T
615968	186	8	TRAV7-3*04	TRAJ33*01	Trac	GCAGTGAGGGGGGATAGCAACTATCAGTTGATC	AVRGDSNYQLI	96	2	TRBV16*01	TRBD2*01	TRBJ2-2*01	Trbc1-Trbc2	GCAAGCAGCAGGGACTGGGGGGGCACCGGGCAGCTCTAC	ASSRDWGGTGQLY	90	6	TRUE	T
616027	648	25	TRAV7-5*03	TRAJ40*01	Trac	GCAGTGAGGAATACAGGAAACTACAAATACGTC	AVRNTGNYKYV	209	6	TRBV13-3*01	TRBD1*01	TRBJ1-4*02	Trbc1-Trbc2	GCCAGCAGTGGGGGGTTCAACGAAAGATTATTT	ASSGGFNERLF	439	19	TRUE	T
616355	669	28	TRAV5D-4*01	TRAJ50*01	Trac	GCTGCAAGCGGGACCTCCTCCTTCAGCAAGCTGGTG	AASGTSSFSKLV	114	6	TRBV29*01		TRBJ2-7*01	Trbc1-Trbc2	GCTAGCAGTTTATGGGACTCCTATGAACAGTAC	ASSLWDSYEQY	555	22	TRUE	T
616364	216	5	TRAV6-5*04	TRAJ43*01	Trac	GCTCTGAGTGATGATAACAACAATGCCCCACGA	ALSDDNNNAPR	7	1	TRBV19*01	TRBD1*01	TRBJ1-1*01	Trbc1-Trbc2	GCCAGCAGTATTCGGGGGCTGACAGAAGTCTTC	ASSIRGLTEVF	209	4	TRUE	T
616389	307	9	TRAV7-4*01	TRAJ24*02	Trac	GCAGCTAGGACAACTGCCAGTTTGGGGAAACTGCAG	S*DNCQFGETA	174	8	TRBV13-2*01	TRBD1*01	TRBJ1-6*01	Trbc1-Trbc2	GCCAGCGGTGACAGGGGGCGGAATTCGCCCCTCTAC	ASGDRGRNSPLY	133	1	TRUE	T
616731	0	0						0	0							0	0	FALSE	Unknown
617183	265	14	TRAV6D-3*03	TRAJ48*01	Trac	GCTATGAGTGATCGGAGAGGAAATGAGAAAATAACT	YE*SERK*ENN	116	5	TRBV20*01	TRBD1*01	TRBJ2-7*01	Trbc1-Trbc2	GGTGCTAGTTGGACAGGCTCCTATGAACAGTAC	GASWTGSYEQY	149	9	TRUE	T
617484	416	17	TRAV4-4/DV10*02	TRAJ44*01	Trac	GCTGCTGAGGTTACTGGCAGTGGTGAAAAACTCACT	AAEVTGSGEKLT	96	3	TRBV13-1*02		TRBJ2-2*01	Trbc1-Trbc2	GCCAGCAGTGATGCTCCGAACACCGGGCAGCTCTAC	ASSDAPNTGQLY	320	14	TRUE	T
617525	449	15	TRAV9-1*01	TRAJ11*01	Trac	GCTGTGAGTGACTCGGGATACAACAAACTCACT	AVSDSGYNKLT	168	3	TRBV5*01		TRBJ1-2*01	Trbc1-Trbc2	GCCAGCAGCCAAGACAACTCCGACTACACC	ASSQDNSDYT	281	12	TRUE	T
617862	85	4	TRAV6-1*03	TRAJ23*01	Trac	GTTCTGGGGAATTATAACCAGGGGAAGCTTATC	VLGNYNQGKLI	56	2	TRBV13-3*01	TRBD1*01	TRBJ2-5*01	Trbc1-Trbc2	GCCAGCAGTGGCCGGGACAGGGGGCCAGACACCCAGTAC	ASSGRDRGPDTQY	29	2	TRUE	T
617869	93	6	TRAV6D-7*01	TRAJ39*01	Trac	GCTCTGAGTCCCATGAATAATAATGCAGGTGCCAAGCTCACA	ALSPMNNNAGAKLT	34	3	TRBV31*01	TRBD1*01	TRBJ1-6*01	Trbc1-Trbc2	GCCTGGAGGTGGACAAATTCCTATAATTCGCCCCTCTAC	AWRWTNSYNSPLY	59	3	TRUE	T
617893	8	1						0	0	TRBV4*01		TRBJ2-7*01	Trbc1-Trbc2	GCCAGCAGCTATGAACAGTAC	ASSYEQY	8	1	FALSE	T
617901	162	4						0	0	TRBV20*01		TRBJ2-4*01	Trbc1-Trbc2	GGTGCTAGGGTGGGTAGTCAAAACACCTTGTAC	GARVGSQNTLY	162	4	FALSE	T
618241	512	15	TRAV12-3*05	TRAJ42*01	Trac	GCTCTGAATTCTGGAGGAAGCAATGCAAAGCTAACC	ALNSGGSNAKLT	252	5	TRBV5*01		TRBJ2-2*01	Trbc1-Trbc2	GCCAGCAGCCAAGAACCAAACACCGGGCAGCTCTAC	ASSQEPNTGQLY	260	10	TRUE	T
618274	251	5	TRAV7-4*01	TRAJ21*01	Trac	GCAGCTAGTGCGAATTACAACGTGCTTTAC	AASANYNVLY	131	2	TRBV26*01		TRBJ2-1*01	Trbc1-Trbc2	GCCAGCAGTCTCTGAGCAGTTC	ASSL*AV	120	3	TRUE	T
618634	99	2	TRAV16D/DV11*01	TRAJ17*01	Trac	GCTATGAGAGATAAGTGCAGGGAACAAGCTAACT	AMRDKCREQAN	99	2							0	0	FALSE	T
618640	79	3	TRAV16D/DV11*01	TRAJ17*01	Trac	GCTATGAGAGAGGGTAACAGTGCAGGGAACAAGCTAACT	AMREGNSAGNKLT	67	2	TRBV24*02	TRBD1*01	TRBJ1-2*01	Trbc1-Trbc2	GCCAGCAGTCTTAGGGGGCTACCGACTACACC	ASSLRGLPTTP	12	1	TRUE	T
618693	398	6	TRAV9-1*01	TRAJ9*01	Trac	GCTGTGAGCGCCAGCATGGGCTACAAACTTACC	AVSASMGYKLT	266	3	TRBV31*01	TRBD2*01	TRBJ2-5*01	Trbc1-Trbc2	GCCTGGAGCCCTGGGTTCCAAGACACCCAGTAC	AWSPGFQDTQY	132	3	TRUE	T
618714	25	1						0	0	TRBV31*01	TRBD1*01	TRBJ2-4*01	Trbc1-Trbc2	GCCTGGAGTCGGGGGTCTCAAAACACCTTGTAC	AWSRGSQNTLY	25	1	FALSE	T
619399	220	4						0	0	TRBV15*01		TRBJ2-3*01	Trbc1-Trbc2	GCCAGCAGTTTCGGGGGTGCAGAAACGCTGTAT	ASSFGGAETLY	220	4	FALSE	T
619439	109	6						0	0	TRBV3*01	TRBD2*01	TRBJ2-2*01	Trbc1-Trbc2	GCCAGCAGCTCGACTGGGGGAGACACCGGGCAGCTCTAC	ASSSTGGDTGQLY	109	6	FALSE	T
619452	0	0						0	0							0	0	FALSE	Unknown
619805	55	5						0	0	TRBV15*01	TRBD2*01	TRBJ2-1*01	Trbc1-Trbc2	GCCAGCAGCTGGGGGGGCTATGCTGAGCAGTTC	ASSWGGYAEQF	55	5	FALSE	T
620163	766	6	TRAV8-1*01	TRAJ48*01	Trac	GCTACTGATAGGAGAGGAAATGAGAAAATAACT	ATDRRGNEKIT	766	6							0	0	FALSE	T
620190	5	3	TRAV7-2*02	TRAJ27*01	Trac	GCAGCAAGCTACACCAATACAGGCAAATTAACC	AASYTNTGKLT	5	3							0	0	FALSE	T
620546	6	1						0	0	TRBV19*01	TRBD1*01	TRBJ1-1*01	Trbc1-Trbc2	GCCAGCAGTATGGGGACAGGGATCACAGAAGTCTTC	ASSMGTGITEVF	6	1	FALSE	T
620553	407	19	TRAV13D-2*01	TRAJ50*01	Trac	GCTATAGCATCCTCCTCCTTCAGCAAGCTGGTG	AIASSSFSKLV	42	3	TRBV15*01	TRBD2*01	TRBJ2-7*01	Trbc1-Trbc2	GCCAGCAGTTTGGACTGGGGGGGCGAACAGTAC	ASSLDWGGEQY	365	16	TRUE	T
620566	39	1						0	0	TRBV12-2*01	TRBD1*01	TRBJ2-2*01	Trbc1-Trbc2	GCCAGCTCTCTCGGACAAAACACCGGGCAGCTCTAC	ASSLGQNTGQLY	39	1	FALSE	T
620616	120	5	TRAV7-2*02	TRAJ23*01	Trac	GATAACCAGGGGAAGCTTATC	DNQGKLI	91	3	TRBV26*01	TRBD1*01	TRBJ2-2*01	Trbc1-Trbc2	GCCAGCAGTCCTCCGGGACAGGGGGCCACCGGGCAGCTCTAC	ASSPPGQGATGQLY	29	2	TRUE	T
621318	20	1	TRAV5D-4*01	TRAJ57*01	Trac	GCTGTGAATCAAGGAGGGTCTGCGAAGCTCATC	AVNQGGSAKLI	20	1							0	0	FALSE	T
621401	66	7	TRAV4-2*02	TRAJ31*01	Trac	GCTGTTAATAGCAATAACAGAATCTTC	AVNSNNRIF	12	2	TRBV13-1*02	TRBD1*01	TRBJ2-7*01	Trbc1-Trbc2	GCCAGCAGTGATGCACAGGGTGAACAGTAC	ASSDAQGEQY	54	5	TRUE	T
621777	213	9	TRAV6-6*01	TRAJ52*01	Trac	GCTCTGGGTGAAACTGGAGCTAACACTGGAAAGCTCACG	ALGETGANTGKLT	54	5	TRBV16*01		TRBJ2-7*01	Trbc1-Trbc2	GCAAGCAGCTGGAGCTCCTATGAACAGTAC	ASSWSSYEQY	159	4	TRUE	T
622117	252	4	TRAV9D-1*03	TRAJ37*01	Trac	GCTGTGAGTCTTATAACAGGCAATACCGGAAAACTCATC	AVSLITGNTGKLI	127	1	TRBV19*01		TRBJ2-3*01	Trbc1-Trbc2	GCCAGCAGTAACGGAGTTGCAGAAACGCTGTAT	ASSNGVAETLY	125	3	TRUE	T
622475	24	1	TRAV10D*01	TRAJ17*01	Trac	GCAGCAAGCATGACTAACAGTGCAGGGAACAAGCTAACT	AASMTNSAGNKLT	24	1							0	0	FALSE	T
622506	248	4	TRAV6D-7*04	TRAJ23*01	Trac	GCTCTGGGTGATACGAATTATAACCAGGGGAAGCTTATC	ALGDTNYNQGKLI	161	1	TRBV17*01	TRBD2*01	TRBJ2-5*01	Trbc1-Trbc2	GCTAGCAGTCCCCGACTGGGGGGGCGGGACACCCAGTAC	ASSPRLGGRDTQY	87	3	TRUE	T
623268	318	7	TRAV21/DV12*03	TRAJ57*01	Trac	ATCCTGAGAGTACGACAAGGAGGGTCTGCGAAGCTCATC	ILRVRQGGSAKLI	154	3	TRBV3*01		TRBJ1-4*02	Trbc1-Trbc2	GCCAGCAGCTACAGAATTTCCAACGAAAGATTATTT	ASSYRISNERLF	164	4	TRUE	T
623273	145	1	TRAV5D-4*01	TRAJ37*01	Trac	GCTGCAAGTGAGACAGGCAATACCGGAAAACTCATC	AASETGNTGKLI	145	1							0	0	FALSE	T
623692	579	7	TRAV7-4*01	TRAJ23*01	Trac	GCAGCTAGTGAGAATTATAACCAGGGGAAGCTTATC	AASENYNQGKLI	372	3	TRBV12-1*01	TRBD1*01	TRBJ1-1*01	Trbc1-Trbc2	GCCAGCTCTAGGGGCCAAAAACACAGAAGTCTTC	ASSRGQKHRSL	207	4	TRUE	T
624007	263	6						0	0	TRBV12-1*01	TRBD1*01	TRBJ2-7*01	Trbc1-Trbc2	GCCAGCTCTCAGGACAGTTATGAACAGTAC	ASSQDSYEQY	263	6	FALSE	T
624024	138	2	TRAV4D-4*03	TRAJ39*01	Trac	GCTGCTGAGAATAATAATGCAGGTGCCAAGCTCACA	AAENNNAGAKLT	138	2							0	0	FALSE	T
624027	232	5	TRAV21/DV12*01	TRAJ58*01	Trac	ATCCTGAGAGTGGGCACTGGGTCTAAGCTGTCA	ILRVGTGSKLS	198	3	TRBV13-2*01	TRBD2*01	TRBJ2-5*01	Trbc1-Trbc2	GCCAGCGGTGACAGGACTGGAGAAGACACCCAGTAC	ASGDRTGEDTQY	34	2	TRUE	T
624067	692	9	TRAV7-4*01	TRAJ32*02	Trac	GCAGCTAGGGAGCCTGGGGGCAGTGGCAACAAGCTCATC	AAREPGGSGNKLI	512	3	TRBV3*01		TRBJ1-1*01	Trbc1-Trbc2	GCCAGCAGCTTAGACAACACAGAAGTCTTC	ASSLDNTEVF	180	6	TRUE	T
624420	209	7	TRAV13D-4*01	TRAJ32*02	Trac	GCTATGTATTATGGGGGCAGTGGCAACAAGCTCATC	AMYYGGSGNKLI	209	7							0	0	FALSE	T
624801	253	8	TRAV6D-4*01	TRAJ34*01	Trac	GCTCTGGTTGGGTCTTCCAATACCGACAAAGTCGTC	ALVGSSNTDKVV	188	3	TRBV1*01	TRBD1*01	TRBJ2-4*01	Trbc1-Trbc2	ACCTGCAGTGCCCCGACAGATGGTCAAAACACCTTGTAC	TCSAPTDGQNTLY	65	5	TRUE	T
624804	391	11	TRAV15D-1/DV6D-1*07	TRDJ1*01	Trdc	GCTCTCTGGGAGCCGGAGGGATATAGACGACAAACTCGTC	ALWEPEGYRRQTR	166	1	TRBV3*01	TRBD1*01	TRBJ2-1*01	Trbc1-Trbc2	GCCAGCAGGACAGGGGACGGTGCTGAGCAGTTC	ASRTGDGAEQF	225	10	TRUE	T
625202	91	4	TRAV7D-3*01	TRAJ40*01	Trac	GCAGTGGCCCCTAATACAGGAAACTACAAATACGTC	AVAPNTGNYKYV	18	2	TRBV13-1*02	TRBD1*01	TRBJ1-4*02	Trbc1-Trbc2	GCCAGCAGCCCTACAGGGGGCGACAACGAAAGATTATTT	ASSPTGGDNERLF	73	2	TRUE	T
625211	25	5	TRAV7-4*01	TRAJ6*01	Trac	GCAGCTAGTGAGGGAGGAAACTACAAACCTACG	AASEGGNYKPT	5	1	TRBV26*01	TRBD2*01	TRBJ2-5*01	Trbc1-Trbc2	GCCAGCAGCCGGGACTACCAAGACACCCAGTAC	ASSRDYQDTQY	20	4	TRUE	T
625555	116	2	TRAV9-1*01	TRAJ37*01	Trac	GCTGTGAGTCGAGGAGGCAATACTAGAAAACTCATC	AVSRGGNTRKLI	116	2							0	0	FALSE	T
625566	60	5	TRAV8-1*03	TRAJ9*02	Trac	GCTACTGACCCTAGCAACATGGGCTACAAACTTACC	ATDPSNMGYKLT	15	2	TRBV1*01		TRBJ2-2*01	Trbc1-Trbc2	ACCTGCAGTGCAGACAACACCGGGCAGCTCTAC	TCSADNTGQLY	45	3	TRUE	T
625569	1302	28	TRAV21/DV12*01	TRAJ56*01	Trac	ATCCTGAGAGTAAGTGGAGGCAATAATAAGCTGACT	ILRVSGGNNKLT	794	16	TRBV20*01		TRBJ2-2*01	Trbc1-Trbc2	GGTGCTAGGGAACAAAACACCGGGCAGCTCTAC	GAREQNTGQLY	508	12	TRUE	T
625573	169	6	TRAV9D-3*03	TRAJ31*01	Trac	GCTGTGAGCATATTAGTAGCAATAACAGAATCTTC	AVSILVAITESS	79	2	TRBV17*01	TRBD1*01	TRBJ2-3*01	Trbc1-Trbc2	GCTAGCAGTAGAGATGGGCAGGGGGCAGAAACGCTGTAT	ASSRDGQGAETLY	90	4	TRUE	T
625624	0	0						0	0							0	0	FALSE	Unknown
625931	0	0						0	0							0	0	FALSE	Unknown
626305	131	2	TRAV7-4*01	TRAJ24*02	Trac	GCAGCTAGTGTGGGGACTGCCAGTTTGGGGAAACTGCAG	AASVGTASLGKLQ	131	2							0	0	FALSE	T
626348	205	8	TRAV7-1*02	TRAJ13*01	Trac	GCAGTGGCTGCAAATTCTGGGACTTACCAGAGG	AVAANSGTYQR	118	6	TRBV15*01	TRBD1*01	TRBJ1-1*01	Trbc1-Trbc2	GCCAGCAGTTTGAGGGGAACAGAAGTCTTC	ASSLRGTEVF	87	2	TRUE	T
626373	82	4	TRAV14D-3/DV8*06	TRAJ56*01	Trac	GCAGCAAGATCTACTGGAGGCAATAATAAGCTGACT	AARSTGGNNKLT	58	3	TRBV2*01	TRBD1*01	TRBJ2-4*01	Trbc1-Trbc2	GCCAGCAGCCACCTACAGGGCGACACCTTGTAC	ASSHLQGDTLY	24	1	TRUE	T
737292	0	0						0	0							0	0	FALSE	Unknown
737338	130	3	TRAV13-2*03	TRAJ27*01	Trac	GCTATAGAACGGGGATACAGGCAAATTAACC	AIERGYRQIN	45	1	TRBV13-2*01	TRBD2*01	TRBJ2-7*01	Trbc1-Trbc2	GCCAGCGGTGATGCGGGGGGTTCCTATGAACAGTAC	ASGDAGGSYEQY	85	2	TRUE	T
737361	677	10	TRAV13-4/DV7*03	TRAJ56*01	Trac	GCTATGGCTACTGGAGGCAATAATAAGCTGACT	AMATGGNNKLT	500	5	TRBV3*01		TRBJ2-4*01	Trbc1-Trbc2	GCCAGCAAGAGGAGTCAAAACACCTTGTAC	ASKRSQNTLY	177	5	TRUE	T
737703	347	6	TRAV4D-3*01	TRAJ27*01	Trac	GCTGCTGAGGTCACCAATACAGGCAAATTAACC	AAEVTNTGKLT	347	6							0	0	FALSE	T
737750	832	12	TRAV7-4*01	TRAJ4*02	Trac	GCAGCTGCATCTGGTAGCTTCAATAAGTTGACC	AAASGSFNKLT	462	6	TRBV17*01	TRBD1*01	TRBJ2-3*01	Trbc1-Trbc2	GCTAGCAGAAGGACAGGGGGTGCAGAAACGCTGTAT	ASRRTGGAETLY	370	6	TRUE	T
738106	188	8	TRAV7D-5*01	TRAJ40*01	Trac	GCAGTGAGCACTAATACAGGAAACTACAAATACGTC	AVSTNTGNYKYV	170	6	TRBV17*01	TRBD2*01	TRBJ2-7*01	Trbc1-Trbc2	GCTAGCAGTAGGGACTGGGGGGCGTATGAACAGTAC	ASSRDWGAYEQY	18	2	TRUE	T
738840	82	2						0	0	TRBV5*01		TRBJ2-5*01	Trbc1-Trbc2	GCCAGCAGCCAAGAAGGCACCCAGTAC	ASSQEGTQY	82	2	FALSE	T
738858	61	3	TRAV9D-1*03	TRAJ48*01	Trac	GCTGTGAGCGCTACTGGACTATGGAAATGAGAAAATAACT	AVSATGLWK*ENN	51	2	TRBV19*01		TRBJ1-3*01	Trbc1-Trbc2	GCCAGCAGTCCCGACAATTCTGGAAATACGCTCTAT	ASSPDNSGNTLY	10	1	TRUE	T
738900	150	2	TRAV14D-2*01	TRAJ49*01	Trac	GCAGCAAGTGGGGCGGGTTACCAGAACTTCTAT	AASGAGYQNFY	150	2							0	0	FALSE	T
739275	264	3	TRAV7-2*02	TRAJ22*01	Trac	GCAGCCCTATCTTCTGGCAGCTGGCAACTCATC	AALSSGSWQLI	264	3							0	0	FALSE	T
739295	26	2	TRAV14D-3/DV8*06	TRAJ56*01	Trac	GCAGCAAGTACTGGAGGCAATAATAAGCTGACT	AASTGGNNKLT	26	2							0	0	FALSE	T
739599	98	6	TRAV7-1*02	TRAJ17*01	Trac	GCAGTGAACAGTGCAGGGAACAAGCTAACT	AVNSAGNKLT	64	2	TRBV5*01	TRBD2*01	TRBJ2-7*01	Trbc1-Trbc2	GCCAGCAGCCAAGAAGGGGGGGGGGCCTATGAACAGTAC	ASSQEGGGAYEQY	34	4	TRUE	T
739619	142	3	TRAV6D-5*02	TRAJ31*01	Trac	GTTCTGGGTGAAGGCAATAACAGAATCTTC	VLGEGNNRIF	67	1	TRBV26*01	TRBD2*01	TRBJ2-7*01	Trbc1-Trbc2	GCCAGCAGTCTAGGGACTGGGGCCTTATATGAACAGTAC	ASSLGTGALYEQY	75	2	TRUE	T
739633	147	6	TRAV6-7/DV9*04	TRAJ23*01	Trac	GCTCTGAGTGACCGGTATAACCAGGGGAAGCTTATC	ALSDRYNQGKLI	139	3	TRBV14*01	TRBD1*01	TRBJ1-5*01	Trbc1-Trbc2	GCCAGCAGTTTTGGGGCGTAACCAGGCTCCGCTT	ASSFGA*PGSA	8	3	TRUE	T
739984	190	6	TRAV7-4*01	TRAJ22*01	Trac	GCAGCTAGCCGTTCTGGCAGCTGGCAACTCATC	AASRSGSWQLI	167	4	TRBV5*01		TRBJ1-4*02	Trbc1-Trbc2	GCCAGCAGCCCTGAACGGTCCAACGAAAGATTATTT	ASSPERSNERLF	23	2	TRUE	T
740050	0	0						0	0							0	0	FALSE	Unknown
740361	753	16	TRAV7-4*01	TRAJ37*01	Trac	GCAGCTGCCCCCCTAACAGGCAATACTAGAAAACTCATC	AAAPLTGNTRKLI	623	9	TRBV13-1*02		TRBJ1-1*01	Trbc1-Trbc2	GCCAGCAGTGATGACAACACAGAAGTCTTC	ASSDDNTEVF	130	7	TRUE	T
740375	261	4	TRAV8N-2*01	TRAJ21*01	Trac	GCTACTTCAGTCTAATTACAACGTGCTTTAC	ATSV*LQRAL	83	1	TRBV16*01		TRBJ2-5*01	Trbc1-Trbc2	GCAAGCAGCTTAGAGGGGCAAGACACCCAGTAC	ASSLEGQDTQY	178	3	TRUE	T
740396	148	5	TRAV14-3*01	TRAJ9*02	Trac	GCAGCAAGTGTAGGTAACATGGGCTACAAACTTACC	AASVGNMGYKLT	115	3	TRBV23*01	TRBD1*01	TRBJ1-2*01	Trbc1-Trbc2	TCCAGCAGTCAATCGACAGGGGCAAACTCCGACTACACC	SSSQSTGANSDYT	33	2	TRUE	T
740405	57	6	TRAV14D-3/DV8*06	TRAJ37*01	Trac	GCAGCTATAACAGGCAATACTAGAAAACTCATC	AAITGNTRKLI	7	2	TRBV26*01	TRBD1*01	TRBJ1-4*02	Trbc1-Trbc2	GCCAGCAGTCGACAGGGAGGCAACGAAAGATTATTT	ASSRQGGNERLF	50	4	TRUE	T
740408	76	3	TRAV16*06	TRAJ40*01	Trac	GCTATGAGAGGCCTTAATACAGGAAACTACAAATACGTC	AMRGLNTGNYKYV	39	2	TRBV2*01		TRBJ2-1*01	Trbc1-Trbc2	GCCAGCAGTCTCTATGCTGAGCAGTTC	ASSLYAEQF	37	1	TRUE	T
741124	35	2	TRAV3-1*01	TRAJ57*01	Trac	GCAGTCAGTGAGCAAGGAGGGTCTGCGAAGCTCATC	AVSEQGGSAKLI	35	2							0	0	FALSE	T
741171	16	1	TRAV5D-4*01	TRAJ38*01	Trac	GCTGCAAGCTAATGTTGGTGACAACAGTAAGCTGATT	AAS*CW*QQ*AD	16	1							0	0	FALSE	T
741596	0	0						0	0							0	0	FALSE	Unknown
741598	10	2						0	0	TRBV12-2*01	TRBD2*01	TRBJ2-7*01	Trbc1-Trbc2	GCCAGCTCTCTCGACTGGGGGTCTTATGAACAGTAC	ASSLDWGSYEQY	10	2	FALSE	T
742336	66	3	TRAV7N-4*01	TRAJ45*01	Trac	GCAGTTAGTGGATCTGGGGGATCAGGAGGTGCAGATAGACTCACC	AVSGSGGSGGADRLT	66	3							0	0	FALSE	T
742360	263	11	TRAV14-1*02	TRAJ39*01	Trac	GCAGCAAGTGGAAATGCAGGTGCCAAGCTCACA	AASGNAGAKLT	236	7	TRBV13-2*01	TRBD1*01	TRBJ2-4*01	Trbc1-Trbc2	GCCAGCGCCTTGGGGGCTAGTCAAAACACCTTGTAC	ASALGASQNTLY	27	4	TRUE	T
743082	285	3	TRAV7-3*04	TRAJ44*01	Trac	GCAGTGAGCATGACTGGCAGTGGTGGAAAACTCACT	AVSMTGSGGKLT	255	2	TRBV5*01		TRBJ2-1*01	Trbc1-Trbc2	GCCAGCAGCCAAGATTGGGTTGCTGAGCAGTTC	ASSQDWVAEQF	30	1	TRUE	T
743098	13	2	TRAV4-4/DV10*02	TRAJ50*01	Trac	GCTGCTGAGGGGGCATCCTCCTCCTTCAGCAAGCTGGTG	AAEGASSSFSKLV	13	2							0	0	FALSE	T
743107	216	2	TRAV9-2*02	TRAJ27*01	Trac	TTTTTGAGCGCGAGGAACACCAATACAGGCAAATTAACC	FLSARNTNTGKLT	216	2							0	0	FALSE	T
743467	0	0						0	0							0	0	FALSE	Unknown
743811	442	10	TRAV3-1*01	TRAJ57*01	Trac	GCAGTCAGTGCGGGGAATCAAGGAGGGTCTGCGAAGCTCATC	AVSAGNQGGSAKLI	213	2	TRBV3*01	TRBD2*01	TRBJ2-1*01	Trbc1-Trbc2			229	8	TRUE	T
743877	55	2						0	0	TRBV13-1*02	TRBD2*01	TRBJ2-7*01	Trbc1-Trbc2	GCCAGCAGCCCTGACTGGGCCTATGAACAGTAC	ASSPDWAYEQY	55	2	FALSE	T
744249	281	5	TRAV8N-2*01	TRAJ23*01	Trac	GCTACTGATTTGAATTATAACCAGAGAAGCTTATC	ATDLNYNQRSLS	270	2	TRBV12-2*01	TRBD1*01	TRBJ1-6*01	Trbc1-Trbc2	GCCAGCGGGGGATTTTCCTATAATTCGCCCCTCTAC	ASGGFSYNSPLY	11	3	TRUE	T
744281	0	0						0	0							0	0	FALSE	Unknown
744603	0	0						0	0							0	0	FALSE	Unknown
744625	708	18	TRAV9-1*02	TRAJ15*01	Trac	GCTGTGAGCGGGAGGCAGGGAGGCAGAGCTCTGATA	AVSGRQGGRALI	596	11	TRBV31*01	TRBD2*01	TRBJ2-1*01	Trbc1-Trbc2	GCCTGGAGTCTAATGGGGAACTATGCTGAGCAGTTC	AWSLMGNYAEQF	112	7	TRUE	T
745400	394	9	TRAV14-1*01	TRAJ40*01	Trac	GCAGCAAGTCCTAATACAGGAAACTACAAATACGTC	AASPNTGNYKYV	326	4	TRBV13-3*01	TRBD1*01	TRBJ2-5*01	Trbc1-Trbc2	GCCAGCAGTCCGGGACAGGGAGACACCCAGTAC	ASSPGQGDTQY	68	5	TRUE	T
745772	160	5	TRAV9D-1*03	TRAJ31*01	Trac	GCTGTGAGAAGGAATAGCAATAACAGAATCTTC	AVRRNSNNRIF	119	2	TRBV12-2*01		TRBJ2-5*01	Trbc1-Trbc2	GCCAGCTCTCTCGGGGAGGTGGACACCCAGTAC	ASSLGEVDTQY	41	3	TRUE	T
745812	337	5	TRAV12D-3*02	TRAJ33*01	Trac	GCTTTGAGTGCTTGGGATAGCAACTATCAGTTGATC	ALSAWDSNYQLI	337	5							0	0	FALSE	T
746118	63	5	TRAV8-1*01	TRAJ21*01		GCTGCCATGCCTAATTACAACGTGCTTTAC	AAMPNYNVLY	16	3	TRBV16*01	TRBD2*01	TRBJ2-5*01	Trbc1-Trbc2	GCAAGCAGCCCCCACTGGGGTAACCAAGACACCCAGTAC	ASSPHWGNQDTQY	47	2	TRUE	T
746126	0	0						0	0							0	0	FALSE	Unknown
746141	207	4	TRAV10*01	TRAJ42*01	Trac	GCAGCAGGAGGAGGAAGCAATGCAAAGCTAACC	AAGGGSNAKLT	201	2	TRBV5*01	TRBD1*01	TRBJ1-4*02	Trbc1-Trbc2	GCCAGCAGCCGGGACAGGGCCAACGAAAGATTATTT	ASSRDRANERLF	6	2	TRUE	T
746142	180	6	TRAV7-4*01	TRAJ48*01	Trac	GCAGCTAGTGAGCTCAACTATGGAAATGAGAAAATAACT	AASELNYGNEKIT	137	3	TRBV12-2*01		TRBJ2-7*01	Trbc1-Trbc2	GCCAGCTCTCTCGAGTATGAACAGTAC	ASSLEYEQY	43	3	TRUE	T
746206	85	3						0	0	TRBV19*01		TRBJ2-3*01	Trbc1-Trbc2	GCCAGCAGTACTAGTGCAGAAACGCTGTAT	ASSTSAETLY	85	3	FALSE	T
746547	320	5	TRAV5D-4*01	TRAJ35*02	Trac	GCTGCAAGAGGCTTTGCAAGTGCGCTGACA	AARGFASALT	297	4	TRBV2*01	TRBD1*01	TRBJ2-7*01	Trbc1-Trbc2	GCCAGCAGCCGGGACAGGGGTGAACAGTAC	ASSRDRGEQY	23	1	TRUE	T
746550	83	3	TRAV9D-3*02	TRAJ17*01	Trac	GCTCTGCCTAACAGTGCAGGGAACAAGCTAACT	ALPNSAGNKLT	17	1	TRBV13-2*01	TRBD2*01	TRBJ2-5*01	Trbc1-Trbc2	GCCAGCGGTGATGGGAGACTGGGGGACACCCAGTAC	ASGDGRLGDTQY	66	2	TRUE	T
746580	155	5	TRAV4-2*01	TRAJ4*02	Trac	GCTGCTGAGGAATCTGGTAGCTTCAATAAGTTGACC	AAEESGSFNKLT	74	2	TRBV12-2*01	TRBD1*01	TRBJ2-2*01	Trbc1-Trbc2	GCCAGCTCCCGGGACACAAACACCGGGCAGCTCTAC	ASSRDTNTGQLY	81	3	TRUE	T
746884	326	10	TRAV16*06	TRAJ34*02	Trac	GCTATGAGAGGTTCCAATACCAACAAAGTCGTC	AMRGSNTNKVV	242	5	TRBV1*01	TRBD1*01	TRBJ2-4*01	Trbc1-Trbc2	ACCTGCAGTGCTCGACAGGGAAGACAAAACACCTTGTAC	TCSARQGRQNTLY	84	5	TRUE	T
746931	0	0						0	0							0	0	FALSE	Unknown
746934	111	7						0	0	TRBV5*01	TRBD2*01	TRBJ2-7*01	Trbc1-Trbc2	GCCAGCAGCCAGACTGCCTACTCCTATGAACAGTAC	ASSQTAYSYEQY	111	7	FALSE	T
747291	0	0						0	0							0	0	FALSE	Unknown
747311	44	4	TRAV3-3*01	TRAJ37*01	Trac	GCAGTCAGTGGAGGCCAGGCAATACTAGAAAACTCATC	AVSGGQAILENSS	5	1	TRBV13-2*01	TRBD1*01	TRBJ1-2*01	Trbc1-Trbc2	GCCAGCGGTGATGCTAGGGGGCGCGGCTCCGACTACACC	ASGDARGRGSDYT	39	3	TRUE	T
747328	126	5	TRAV8-1*03	TRAJ42*01	Trac	GCTACTGAAAGGAAGCAATGCAAAGCTAACC	ATERKQCKAN	99	3	TRBV5*01	TRBD1*01	TRBJ2-5*01	Trbc1-Trbc2	GCCAGCAGCCAAACAGGGGGCGCCACCCAGTAC	ASSQTGGATQY	27	2	TRUE	T
747340	108	4	TRAV5D-4*01	TRAJ49*01	Trac	GCTGCAAGTGCGGCCACGGGTTACCAGAACTTCTAT	AASAATGYQNFY	77	3	TRBV19*01		TRBJ2-5*01	Trbc1-Trbc2	GCCAGCAGTATGGGGGACACCCAGTAC	QQYGGHPV	31	1	TRUE	T
747347	143	4	TRAV4-3*03	TRAJ27*01	Trac	GCTGCTGACACCAATACAGGCAAATTAACC	AADTNTGKLT	143	4							0	0	FALSE	T
747351	297	7	TRAV9-1*01	TRAJ9*01	Trac	GCTGTGAGCGCAGGCATGGGCTACAAACTTACC	AVSAGMGYKLT	276	4	TRBV31*01		TRBJ2-4*01	Trbc1-Trbc2	GCCTGGAGTCTAACTAGTCAAAACACCTTGTAC	AWSLTSQNTLY	21	3	TRUE	T
747357	195	5	TRAV10*01	TRAJ23*01	Trac	GCCCTGAATTATAACCAGGGGAAGCTTATC	ALNYNQGKLI	92	1	TRBV5*01	TRBD1*01	TRBJ1-3*01	Trbc1-Trbc2	GCCAGCAGCCAGGGGGCTGGAAATACGCTCTAT	ASSQGAGNTLY	103	4	TRUE	T
747710	338	6	TRAV4D-3*01	TRAJ12*01	Trac	GCTGCTGAGGCCCCTGGAGGCTATAAAGTGGTC	AAEAPGGYKVV	194	4	TRBV13-2*01	TRBD2*01	TRBJ2-5*01	Trbc1-Trbc2	GCCAGCGGTGGCACTGGGGGGGCGCAAGACACCCAGTAC	ASGGTGGAQDTQY	144	2	TRUE	T
747730	10	2	TRAV5-1*02	TRAJ39*01	Trac	TCAGCGAGGGATAATGCAGGTGCCAAGCTCACA	SARDNAGAKLT	5	1	TRBV26*01	TRBD1*01	TRBJ2-7*01	Trbc1-Trbc2	GCCAGCAGTCTGTCCGGGACAGGGTATGAACAGTAC	ASSLSGTGYEQY	5	1	TRUE	T
748062	179	6	TRAV6D-6*04	TRAJ37*01	Trac	GCTCTAACAGGCAATACTAGAAAACTCATC	ALTGNTRKLI	149	4	TRBV5*01		TRBJ2-5*01	Trbc1-Trbc2	GCCAGCAGCCAACTTAACCAAGACACCCAGTAC	ASSQLNQDTQY	30	2	TRUE	T
748089	106	6	TRAV7-1*02	TRAJ23*01	Trac	GCAGTGAGCATGAATTATAACCAGGGGAAGCTTATC	AVSMNYNQGKLI	35	3	TRBV5*01		TRBJ1-3*01	Trbc1-Trbc2	GCCAGCAGCCAAGATGTCTCTGAAAATACGCTCTAT	ASSQDVSENTLY	71	3	TRUE	T
748119	232	3	TRAV12-3*05	TRAJ49*01	Trac	GCTCTGAGTGGGGACACGGGTTACCAGAACTTCTAT	ALSGDTGYQNFY	232	3							0	0	FALSE	T
748124	55	1	TRAV14D-3/DV8*05	TRAJ42*01	Trac	GCAGCAAGTGCATTCTGGAGGAAGCAATGCAAAGCTAACC	AASAFWRKQCKAN	55	1							0	0	FALSE	T
748456	180	8	TRAV7-2*02	TRAJ37*01	Trac	GCAGCAAGCATGACAGGCAATACCGGAAAACTCATC	AASMTGNTGKLI	106	5	TRBV26*01	TRBD2*01	TRBJ2-5*01	Trbc1-Trbc2	GCCAGCAGCCCCAGGCAAGACACCCAGTAC	ASSPRQDTQY	74	3	TRUE	T
748473	23	2	TRAV13D-4*01	TRAJ50*01	Trac	GCTGCCCCATCCTCCTCCTTCAGCAAGCTGGTG	AAPSSSFSKLV	23	2							0	0	FALSE	T
748502	113	8						0	0	TRBV15*01	TRBD1*01	TRBJ2-1*01	Trbc1-Trbc2	GCCAGCAGCCCCGACAGTAACTATGCTGAGCAGTTC	ASSPDSNYAEQF	113	8	FALSE	T
748803	142	6	TRAV8-1*03	TRAJ27*01	Trac	GCTACTAACCGGAACACCAATACAGGCAAATTAACC	ATNRNTNTGKLT	113	4	TRBV2*01		TRBJ2-7*01	Trbc1-Trbc2	GCCAGCAGCCAAGATAGATATGAACAGTAC	ASSQDRYEQY	29	2	TRUE	T
748832	55	2	TRAV10D*01	TRAJ40*01	Trac	GCAGCAAGCAGGGGGAATACAGGAAACTACAAATACGTC	AASRGNTGNYKYV	12	1	TRBV5*01	TRBD1*01	TRBJ1-6*01	Trbc1-Trbc2	GCCAGCAGCTGGGACAGGGGTAATTCGCCCCTCTAC	ASSWDRGNSPLY	43	1	TRUE	T
749228	414	11	TRAV5-1*02	TRAJ34*01	Trac	TCAGCATAACAATACCGACAAAGTCGTC	SA*QYRQSR	212	6	TRBV1*01	TRBD1*01	TRBJ2-4*01	Trbc1-Trbc2	ACCTGCAGTGCACAGGGGAGTCAAAACACCTTGTAC	TCSAQGSQNTLY	202	5	TRUE	T
750391	13	1	TRAV12D-2*02	TRAJ53*01	Trac	GCTTTGAGTGATGGTGGAGGCAGCAATTACAAACTGACA	ALSDGGGSNYKLT	13	1							0	0	FALSE	T
750393	89	3	TRAV13D-4*01	TRAJ30*01	Trac	GCTATGGACTATGACACAAATGCTTACAAAGTCATC	AMDYDTNAYKVI	6	1	TRBV19*01	TRBD1*01	TRBJ1-2*01	Trbc1-Trbc2	GCCAGCAGTATGGACAGGGGCTCCGACTACACC	ASSMDRGSDYT	83	2	TRUE	T
750432	196	5	TRAV9D-3*02	TRAJ34*02	Trac	GCTCTCTCTTCCAATACCAACAAAGTCGTC	ALSSNTNKVV	196	5							0	0	FALSE	T
750747	107	8	TRAV13-4/DV7*03	TRAJ56*01	Trac	GCTATGGAACGGAGTGGAGGCAATAATAAGCTGACT	AMERSGGNNKLT	53	4	TRBV3*01		TRBJ1-2*01	Trbc1-Trbc2	GCCAGCAGCTTAGGGTCCGACTACACC	ASSLGSDYT	54	4	TRUE	T
750808	353	10	TRAV5-1*02	TRAJ31*02	Trac	TCAGCAAGTAAGGGTAACAATAACAGAATCTTC	SASKGNNNRIF	145	2	TRBV26*01		TRBJ2-2*01	Trbc1-Trbc2	GCCAGCAGTCTCGGGTTGGGCACCGGGCAGCTCTAC	ASSLGLGTGQLY	208	8	TRUE	T
751152	115	3	TRAV21/DV12*01	TRAJ49*01	Trac	ATCCTGAGAGCGAACACGGGTTACCAGAACTTCTAT	ILRANTGYQNFY	80	2	TRBV3*01	TRBD2*01	TRBJ2-1*01	Trbc1-Trbc2			35	1	TRUE	T
751170	107	4	TRAV7-4*01	TRAJ6*01	Trac	GCAGCTAGTGAGCAACCAGGAGGAAACTACAAACCTACG	AASEQPGGNYKPT	74	1	TRBV13-3*01	TRBD1*01	TRBJ1-5*01	Trbc1-Trbc2	GCCAGCAGTGAACAGGGCAACCAGGCTCCGCTT	ASSEQGNQAPL	33	3	TRUE	T
751512	717	17	TRAV9-1*02	TRAJ22*01	Trac	GCTGTGAGCTTATCTTCTGGCAGCTGGCAACTCATC	AVSLSSGSWQLI	422	8	TRBV3*01	TRBD1*01	TRBJ2-1*01	Trbc1-Trbc2	GCCAGCAGCCGGGACAGGGGTGCTGAGCAGTTC	ASSRDRGAEQF	295	9	TRUE	T
751569	525	6	TRAV16*02	TRAJ40*01	Trac	GCTATGAGAGGCCTCTGGACAGGAAACTACAAATACGTC	AMRGLWTGNYKYV	480	4	TRBV26*01	TRBD1*01	TRBJ2-7*01	Trbc1-Trbc2	GCCAGCAGTCTGGGGGGTGAACAGTAC	ASSLGGEQY	45	2	TRUE	T
751882	56	1						0	0	TRBV16*01		TRBJ1-1*01	Trbc1-Trbc2	GCAAGCAGCTTAGCAAACACAGAAGTCTTC	ASSLANTEVF	56	1	FALSE	T
751884	0	0						0	0							0	0	FALSE	Unknown
751930	375	9	TRAV9-2*02	TRAJ31*01	Trac	GTTTTGAGCGCACATAGCAATAACAGAATCTTC	VLSAHSNNRIF	309	6	TRBV4*01		TRBJ1-2*01	Trbc1-Trbc2	GCCAGCAGCTAAGATGGGCTCCGACTACACC	ASS*DGLRLH	66	3	TRUE	T
751944	109	4	TRAV13-4/DV7*03	TRAJ32*02	Trac	GCTCCCGATTATGGGGGCAGTGGCAACAAGCTCATC	APDYGGSGNKLI	75	3	TRBV31*01	TRBD1*01	TRBJ2-1*01	Trbc1-Trbc2	GCCTGGAGTCTACAGGGGGTTGCTGAGCAGTTC	AWSLQGVAEQF	34	1	TRUE	T
752703	10	2	TRAV3-3*01	TRAJ26*01	Trac	GCAGTCAGTGCCTATGCCCAGGGATTAACC	SQCLCPGIN	10	2							0	0	FALSE	T
752724	12	1						0	0	TRBV1*01	TRBD2*01	TRBJ2-1*01	Trbc1-Trbc2	ACCTGCAGTGCAGACTGGGGGGGCTATGCTGAGCAGTTC	TCSADWGGYAEQF	12	1	FALSE	T
753088	111	3	TRAV10*02	TRAJ13*01	Trac	GCAGCAAGCACCGGGACTTACCAGAGG	AASTGTYQR	94	1	TRBV15*01	TRBD1*01	TRBJ1-4*02	Trbc1-Trbc2	GCCAGCAGTGGACAGGCCAACGAAAGATTATTT	ASSGQANERLF	17	2	TRUE	T
753102	217	6	TRAV9-1*01	TRAJ9*01	Trac	GCTGTGAACATGGGCTACAAACTTACC	AVNMGYKLT	155	2	TRBV1*01		TRBJ2-4*01	Trbc1-Trbc2	ACCTGCAGTGCAGACACTAGTCAAAACACCTTGTAC	TCSADTSQNTLY	62	4	TRUE	T
753120	50	3	TRAV8D-2*03	TRAJ48*01	Trac	GCTACAGATTACTATGGAAATGAGAAAATAACT	ATDYYGNEKIT	50	3							0	0	FALSE	T
753795	739	21	TRAV12D-3*04	TRAJ12*01	Trac	GCTCTGCCCGGGACTGGAGGCTATAAAGTGGTC	ALPGTGGYKVV	375	5	TRBV14*01	TRBD2*01	TRBJ2-4*01	Trbc1-Trbc2	GCCAGCAGTTTCGGACTGGGGGGTCAAAACACCTTGTAC	ASSFGLGGQNTLY	364	16	TRUE	T
753811	182	7	TRAV7-3*01	TRAJ39*01	Trac	GCAGTGAGCATGAAGGGATGAATAATAATGCAGGTGCCAAGCTCACA	AVSMKG*IIMQVPSS	100	3	TRBV14*01		TRBJ2-5*01	Trbc1-Trbc2	GCCAGCAGTTTCGGGGACACCCAGTAC	ASSFGDTQY	82	4	TRUE	T
753871	22	2	TRAV7-3*01	TRAJ4*02	Trac	GCAGTCTTATCTGGTAGCTTCAATAAGTTGACC	AVLSGSFNKLT	5	1	TRBV13-2*01		TRBJ2-1*01	Trbc1-Trbc2	GCCAGCGGTGATGCATATGCTGAGCAGTTC	ASGDAYAEQF	17	1	TRUE	T
753872	39	1						0	0	TRBV3*01		TRBJ2-4*01	Trbc1-Trbc2	GCCAGCAGCTTTAGTAGTCAAAACACCTTGTAC	ASSFSSQNTLY	39	1	FALSE	T
754197	0	0						0	0							0	0	FALSE	Unknown
754226	61	1	TRAV13D-2*01	TRAJ13*01	Trac	GCTATGGAGAGAAATTCTGGGACTTACCAGAGG	AMERNSGTYQR	61	1							0	0	FALSE	T
754232	0	0						0	0							0	0	FALSE	Unknown
754258	42	1	TRAV14-3*04	TRAJ43*01	Trac	GCAGCAAGTGTGAACAACAATGCCCCACGA	SKCEQQCPT	42	1							0	0	FALSE	T
754963	194	7	TRAV6D-7*01	TRAJ23*01	Trac	GCTCTGAGGGGGAATTATAACCAGGGGAAGCTTATC	ALRGNYNQGKLI	63	2	TRBV13-1*02	TRBD1*01	TRBJ2-4*01	Trbc1-Trbc2	GCCAGCAGTGAGACCGGGACCGGGGACACCTTGTAC	ASSETGTGDTLY	131	5	TRUE	T
755002	238	10	TRAV3-3*01	TRAJ4*02	Trac	GCAGTCAGTGGGAGATCTGGTAGCTTCAATAAGTTGACC	AVSGRSGSFNKLT	129	4	TRBV13-1*02	TRBD1*01	TRBJ2-2*01	Trbc1-Trbc2	GCCAGCAGTGATGGGCCGGGACAGGGGGCCGGGCAGCTCTAC	ASSDGPGQGAGQLY	109	6	TRUE	T
755331	254	6	TRAV7-3*01	TRAJ40*01	Trac	GCAGGGAATACAGGAAACTACAAATACGTC	AGNTGNYKYV	196	4	TRBV19*01		TRBJ2-5*01	Trbc1-Trbc2	GCCAGCAGTATTCGGGACACCCAGTAC	ASSIRDTQY	58	2	TRUE	T
755369	197	6	TRAV9-1*01	TRAJ43*01	Trac	GCTGGGTGCAATAACAACAATGCCCCACGA	WVQ*QQCPT	188	3	TRBV31*01	TRBD2*01	TRBJ2-7*01	Trbc1-Trbc2	GCCTGGAGTCTACGGGGGGGGTATGAACAGTAC	AWSLRGGYEQY	9	3	TRUE	T
755388	112	6	TRAV5D-4*01	TRAJ57*01	Trac	GCTGCAAGCCCGGGAGGAGGGTCTGCGAAGCTCATC	AASPGGGSAKLI	51	3	TRBV13-3*01	TRBD1*01	TRBJ2-4*01	Trbc1-Trbc2	GCCAGCAGTGATTACAGGGACGACACCTTGTAC	ASSDYRDDTLY	61	3	TRUE	T
755726	38	2	TRAV14D-2*01	TRAJ37*01	Trac	GCAGCAAGCGGGGCAGGCAATACTAGAAAACTCATC	AASGAGNTRKLI	38	2							0	0	FALSE	T
755745	86	1	TRAV9-1*01	TRAJ39*01	Trac	GCTGTGAGGCCTAATAATGCAGGTGCCAAGCTCACA	AVRPNNAGAKLT	86	1							0	0	FALSE	T
755795	348	8	TRAV4-4/DV10*02	TRAJ56*01	Trac	GCTGCTGAGGCTATGGCTACTGGAGGCAATAATAAGCTGACT	AAEAMATGGNNKLT	121	1	TRBV13-2*01		TRBJ2-5*01	Trbc1-Trbc2	GCCAGCGGTGACAGGGACACCCAGTAC	ASGDRDTQY	227	7	TRUE	T
756110	297	7	TRAV6D-5*01	TRAJ24*02	Trac	GCTCTGGTCGACAACTGCCAGTTTGGGGAAACTGCAG	ALVDNCQFGETA	155	3	TRBV3*01	TRBD2*01	TRBJ2-4*01	Trbc1-Trbc2	GCCAGCAGCAGGGACTGGGCTAGTCAAAACACCTTGTAC	ASSRDWASQNTLY	142	4	TRUE	T
756191	156	5	TRAV6-4*03	TRAJ39*01	Trac	GCTCTGGTTAATAATGCAGGTGCCAAGCTCACA	ALVNNAGAKLT	124	2	TRBV20*01		TRBJ2-1*01	Trbc1-Trbc2	GGTGCTAGGGATAACTATGCTGAGCAGTTC	GARDNYAEQF	32	3	TRUE	T
756505	545	17	TRAV9-1*01	TRAJ52*01	Trac	GCTGTGAGCGCTGGAGCTAACACTGGAAAGCTCACG	AVSAGANTGKLT	454	11	TRBV4*01		TRBJ2-2*01	Trbc1-Trbc2	GCCAGCAGCTTACAAAACACCGGGCAGCTCTAC	ASSLQNTGQLY	91	6	TRUE	T
756506	10	1	TRAV13D-4*01	TRAJ16*01	Trac	GCTATAGCAACTTCAAGTGGCCAGAAGCTGGTT	AIATSSGQKLV	10	1							0	0	FALSE	T
756868	58	2	TRAV14-1*01	TRAJ27*01	Trac	GCAGCAAGTGACACCAATACAGGCAAATTAACC	AASDTNTGKLT	52	1	TRBV5*01	TRBD2*01	TRBJ1-1*01	Trbc1-Trbc2	GCCAGCAGCCAAGATGGGGACACAGAAGTCTTC	ASSQDGDTEVF	6	1	TRUE	T
757316	196	13						0	0	TRBV31*01	TRBD2*01	TRBJ2-3*01	Trbc1-Trbc2	GCCTGGGCTGGGGAGGGTGCAGAAACGCTGTAT	AWAGEGAETLY	196	13	FALSE	T
757642	0	0						0	0							0	0	FALSE	Unknown
757706	249	4	TRAV4D-4*03	TRAJ39*01	Trac	GCTGCTGGCGATGAATAATAATGCAGGTGCCAAGCTCACA	AAGDE**CRCQAH	149	2	TRBV13-2*01	TRBD1*01	TRBJ2-5*01	Trbc1-Trbc2	GCCAGCGGTGATTACAGGGGGCAAGACACCCAGTAC	ASGDYRGQDTQY	100	2	TRUE	T
757720	417	13	TRAV4-4/DV10*02	TRAJ43*01	Trac	GCTGCTGAGGCCGTCAACAACAATGCCCCACGA	AAEAVNNNAPR	124	1	TRBV26*01		TRBJ2-4*01	Trbc1-Trbc2	GCCAGCAGTCTGGGGAACACCTTGTAC	ASSLGNTLY	293	12	TRUE	T
758033	217	3	TRAV8D-2*03	TRAJ53*01	Trac	GCTACAGAGAACAGTGGAGGCAGCAATTACAAACTGACA	ATENSGGSNYKLT	217	3							0	0	FALSE	T
758038	46	1						0	0	TRBV2*01	TRBD2*01	TRBJ2-4*01	Trbc1-Trbc2	GCCAGCAGCCAAGATTGGGGGGGAAACACCTTGTAC	ASSQDWGGNTLY	46	1	FALSE	T
758047	31	2						0	0	TRBV3*01		TRBJ1-3*01	Trbc1-Trbc2	GCCAGCAGCTTAGAACAATCTGGAAATACGCTCTAT	ASSLEQSGNTLY	31	2	FALSE	T
758058	345	8	TRAV19*03	TRAJ57*01	Trac	GCAGCAGCCATGAATCAAGGAGGGTCTGCGAAGCTCATC	AAAMNQGGSAKLI	293	5	TRBV13-1*02	TRBD1*01	TRBJ2-7*01	Trbc1-Trbc2	GCCAGCAGAGGACAGGCCTCCTATGAACAGTAC	ASRGQASYEQY	52	3	TRUE	T
758088	140	4						0	0	TRBV13-2*01	TRBD1*01	TRBJ2-1*01	Trbc1-Trbc2	GCCAGCGGTGCCGGGACAGGGGGCTATGCTGAGCAGTTC	ASGAGTGGYAEQF	140	4	FALSE	T
758411	62	2						0	0	TRBV12-2*01	TRBD2*01	TRBJ2-5*01	Trbc1-Trbc2	GCCAGCTCTCTGGGGGGCCAAGACACCCAGTAC	ASSLGGQDTQY	62	2	FALSE	T
758434	0	0						0	0							0	0	FALSE	Unknown
758458	157	1	TRAV5D-4*01	TRAJ6*01	Trac	GCTGCATTCTCAGGAGGAAACTACAAACCTACG	AAFSGGNYKPT	157	1							0	0	FALSE	T
759232	105	2	TRAV21/DV12*01	TRAJ50*01	Trac	ATCCTGAGAGTAGCGGGAGCATCCTCCTCCTTCAGCAAGCTGGTG	ILRVAGASSSFSKLV	37	1	TRBV26*01	TRBD1*01	TRBJ1-2*01	Trbc1-Trbc2	GCCAGCAGTCGGGACAGGGCAAACTCCGACTACACC	ASSRDRANSDYT	68	1	TRUE	T
759264	72	3	TRAV6D-7*01	TRAJ27*01	Trac	GCTCTGATGGACAATACAGGCAAATTAACC	ALMDNTGKLT	22	1	TRBV17*01	TRBD2*01	TRBJ2-5*01	Trbc1-Trbc2	GCTAGCAGTAGACTGGGGCAAGACACCCAGTAC	ASSRLGQDTQY	50	2	TRUE	T
759567	21	1						0	0	TRBV2*01	TRBD2*01	TRBJ1-2*01	Trbc1-Trbc2	GCCAGCAGCCAAGAAGGGGGGCGAAACTCCGACTACACC	ASSQEGGRNSDYT	21	1	FALSE	T
759940	61	1						0	0	TRBV2*01	TRBD2*01	TRBJ2-4*01	Trbc1-Trbc2	GCCAGCAGCCAACTGGGGGGTCAAAACACCTTGTAC	ASSQLGGQNTLY	61	1	FALSE	T
760029	202	11	TRAV12-2*02	TRAJ15*01	Trac	GCTTTGAGTGCTTCCAGGGAGGCAGAGCTCTGATA	ALSASREAEL*	96	6	TRBV13-1*02	TRBD1*01	TRBJ1-1*01	Trbc1-Trbc2	GCCAGCAGTGATGGACAGGGAGTCTTC	ASSDGQGVF	106	5	TRUE	T
760324	105	4	TRAV4-2*01	TRAJ31*01	Trac	GCTGCTGAGGAGGGCAATAACAGAATCTTC	AAEEGNNRIF	70	2	TRBV5*01	TRBD2*01	TRBJ2-3*01	Trbc1-Trbc2	GCCAGCAGCCAATCTGGGGGAGGTGCAGAAACGCTGTAT	ASSQSGGGAETLY	35	2	TRUE	T
760329	219	9	TRAV7-3*01	TRAJ39*01	Trac	GCAGTCAATAATAATGCAGGTGCCAAGCTCACA	AVNNNAGAKLT	109	5	TRBV3*01	TRBD1*01	TRBJ1-2*01	Trbc1-Trbc2	GCCAGCAGCTCCGACAGTAACTCCGACTACACC	ASSSDSNSDYT	110	4	TRUE	T
760409	0	0						0	0							0	0	FALSE	Unknown
760719	204	10	TRAV12-2*02	TRAJ52*01	Trac	GCTTTCACTGGAGCTAACACTGGAAAGCTCACG	AFTGANTGKLT	75	1	TRBV5*01	TRBD1*01	TRBJ1-1*01	Trbc1-Trbc2	GCCAGCAGCCAAGATTGGACAGGGGGCACAGAAGTCTTC	ASSQDWTGGTEVF	129	9	TRUE	T
760765	583	16	TRAV7-4*01	TRAJ22*01	Trac	GCAGCTAGGGAATCTTCTGGCAGCTGGCAACTCATC	AARESSGSWQLI	416	8	TRBV19*01	TRBD2*01	TRBJ2-7*01	Trbc1-Trbc2	GCCAGCAGTGACTGGGAACAGTAC	ASSDWEQY	167	8	TRUE	T
761484	433	13	TRAV4-2*01	TRAJ9*01	Trac	GCTGCTGAGGCCGGGGGCTACAAACTTACC	AAEAGGYKLT	319	6	TRBV13-1*02	TRBD2*01	TRBJ1-1*01	Trbc1-Trbc2	GCCAGCAGTGAATGGGGCACAGAAGTCTTC	QQ*MGHRSL	114	7	TRUE	T
761519	60	5						0	0	TRBV1*01		TRBJ2-4*01	Trbc1-Trbc2	ACCTGCAGTGCGAAGGGTCAAAACACCTTGTAC	TCSAKGQNTLY	60	5	FALSE	T
761524	266	7	TRAV8D-2*03	TRAJ48*01	Trac	GCTACAGATAAACACTATGGAAATGAGAAAATAACT	ATDKHYGNEKIT	50	3	TRBV5*01		TRBJ2-1*01	Trbc1-Trbc2	GCCAGCAGCCAAGATTCATATGCTGAGCAGTTC	ASSQDSYAEQF	216	4	TRUE	T
761568	583	11	TRAV7D-4*02	TRAJ21*01	Trac	GCAGCTCTGCCTAATTACAACGTGCTTTAC	AALPNYNVLY	468	7	TRBV14*01	TRBD1*01	TRBJ2-2*01	Trbc1-Trbc2	GCCAGCAGTTTACAGGGGGCAAACACCGGGCAGCTCTAC	ASSLQGANTGQLY	115	4	TRUE	T
762265	767	11	TRAV6D-4*01	TRAJ32*01	Trac	GCTCTGGTCCGGAATTATGGGAGCAGTGGCAACAAGCTCATC	ALVRNYGSSGNKLI	629	7	TRBV15*01	TRBD2*01	TRBJ2-7*01	Trbc1-Trbc2	GCCAGCAGTTCAAGACTGGGGGGGCTTGAACAGTAC	ASSSRLGGLEQY	138	4	TRUE	T
762276	35	1						0	0	TRDV1*01		TRAJ49*01	Trac	GGAGGGAAAGCAGGCCCGATATCGGAGGGATACGAGCTACCCGGGTTACCAGAACTTCTAT	GGKAGPISEGYELPGLPELL	35	1	FALSE	T
762287	221	8	TRAV6-5*01	TRAJ17*01	Trac	GCTCTGAGTGAAACTAACAGTGCAGGGAACAAGCTAACT	ALSETNSAGNKLT	143	2	TRBV31*01	TRBD2*01	TRBJ2-7*01	Trbc1-Trbc2	GCCTGGAGTCCGGGACTGGGGGAGTATGAACAGTAC	AWSPGLGEYEQY	78	6	TRUE	T
762326	0	0						0	0							0	0	FALSE	Unknown
762665	13	3	TRAV13D-4*01	TRAJ50*01	Trac	GCTATGGAACCATCCTCCTCCTTCAGCAAGCTGGTG	AMEPSSSFSKLV	13	3							0	0	FALSE	T
763069	9	3						0	0	TRBV19*01	TRBD1*01	TRBJ1-6*01	Trbc1-Trbc2	GCCAGCAGTATCCCAGGGTGGAATTCGCCCCTCTAC	ASSIPGWNSPLY	9	3	FALSE	T
763420	131	5	TRAV12-2*01	TRAJ32*02	Trac	GCTCTGATGGAGGGGGGCAGTGGCAACAAGCTCATC	ALMEGGSGNKLI	119	4	TRBV19*01	TRBD1*01	TRBJ2-3*01	Trbc1-Trbc2	GCCAGCAGTCGGGACAGTGCAGAAACGCTGTAT	ASSRDSAETLY	12	1	TRUE	T
763466	86	3	TRAV12D-2*02	TRAJ57*01	Trac	GCTTTGAGTGATCAAGGAGGGTCTGCGAAGCTCATC	ALSDQGGSAKLI	24	1	TRBV12-1*01	TRBD2*01	TRBJ2-5*01	Trbc1-Trbc2	GCCAGCTCCAGACTGGGGGAAGACACCCAGTAC	ASSRLGEDTQY	62	2	TRUE	T
763788	177	2	TRAV7-4*01	TRAJ31*01	Trac	GCAGCTAGTGAGCAATAGCAATAACAGAATCTTC	AASEQ*Q*QNL	177	2							0	0	FALSE	T
763799	45	1						0	0	TRBV12-2*01	TRBD2*01	TRBJ2-7*01	Trbc1-Trbc2	GCCACCCCGGGACTGGGGGGTGAACAGTAC	ATPGLGGEQY	45	1	FALSE	T
763824	231	10	TRAV7D-5*01	TRAJ40*01		GCAGTGAGCACTAATACAGGAAACTACAAATACGTC	AVSTNTGNYKYV	171	5	TRBV17*01	TRBD2*01	TRBJ2-7*01	Trbc1-Trbc2	GCTAGCAGTAGGGACTGGGGGGCGTATGAACAGTAC	ASSRDWGAYEQY	60	5	TRUE	T
764177	300	4	TRAV6D-5*01	TRAJ12*01	Trac	GCTCTGGGTGATCTCCCTGGAGGCTATAAAGTGGTC	ALGDLPGGYKVV	269	2	TRBV31*01		TRBJ2-4*01	Trbc1-Trbc2	GCCTGGAGTCACATTCAAAACACCTTGTAC	AWSHIQNTLY	31	2	TRUE	T
764547	0	0						0	0							0	0	FALSE	Unknown
764574	412	11	TRAV4-4/DV10*02	TRAJ40*01	Trac	GCTGCTGAGGCCGCAGGAAACTACAAATACGTC	AAEAAGNYKYV	331	6	TRBV13-3*01	TRBD2*01	TRBJ2-3*01	Trbc1-Trbc2	GCCAGCAGTGATGGGACTGGGGGGGCAGAAACGCTGTAT	ASSDGTGGAETLY	81	5	TRUE	T
764604	16	2						0	0	TRBV13-2*01		TRBJ1-3*01	Trbc1-Trbc2	GCCAGCGGTGGAAATACGCTCTAT	ASGGNTLY	16	2	FALSE	T
764945	160	2	TRAV7-4*01	TRAJ39*01	Trac	GCAGCTAGTGAGCCTAATAATGCAGGTGCCAAGCTCACA	AASEPNNAGAKLT	160	2							0	0	FALSE	T
765323	352	10	TRAV7-2*02	TRAJ38*01	Trac	GCAGCAATTAATGTTGGTGACAACAGTAAGCTGATT	AAINVGDNSKLI	341	8	TRBV13-2*01	TRBD1*01	TRBJ1-3*01	Trbc1-Trbc2	GCCAGCGCCGTCCCGGGACAGGGGGCAGGAAATACGCTCTAT	ASAVPGQGAGNTLY	11	2	TRUE	T
765325	705	16	TRAV7D-6*02	TRAJ9*02	Trac	GCAGTGAGGGTCAACATGGGCTACAAACTTACC	AVRVNMGYKLT	457	7	TRBV12-2*01	TRBD2*01	TRBJ2-5*01	Trbc1-Trbc2	GCCAGCTCTCTCCCTGGGCAAGACACCCAGTAC	ASSLPGQDTQY	248	9	TRUE	T
765350	0	0						0	0							0	0	FALSE	Unknown
765703	122	3	TRAV13D-1*01	TRAJ12*01	Trac	GCTTCCGGGACTGGAGGCTATAAAGTGGTC	FRDWRL*SG	122	3							0	0	FALSE	T
765744	226	8	TRAV17*02	TRAJ48*01	Trac	GCACTGGAGGGGAGGGACAACTATGGAAATGAGAAAATAACT	ALEGRDNYGNEKIT	156	5	TRBV16*01	TRBD1*01	TRBJ2-7*01	Trbc1-Trbc2	GCAAGCAGCTCTACAGGGGGCCCATATGAACAGTAC	ASSSTGGPYEQY	70	3	TRUE	T
765755	142	4						0	0	TRBV5*01	TRBD2*01	TRBJ2-7*01	Trbc1-Trbc2	GCCAGCAGCCAAGCCGGGACTGGGGGATATGAACAGTAC	ASSQAGTGGYEQY	142	4	FALSE	T
766115	303	11	TRAV4D-4*03	TRAJ52*01	Trac	GCTGCTGGCACTGGAGCTAACACTGGAAAGCTCACG	AAGTGANTGKLT	129	3	TRBV13-2*01	TRBD2*01	TRBJ2-3*01	Trbc1-Trbc2	GCCAGCGGCTGGGGGGGCGGAGCAGAAACGCTGTAT	ASGWGGGAETLY	174	8	TRUE	T
766172	91	3	TRAV10D*01	TRAJ39*01	Trac	GCAGCAAGCAGGAATAATGCAGGTGCCAAGCTCACA	AASRNNAGAKLT	81	2	TRBV31*01	TRBD1*01	TRBJ1-5*01	Trbc1-Trbc2	GCCTGGAGTCGGGACAACAACCAGGCTCCGCTT	AWSRDNNQAPL	10	1	TRUE	T
766530	5	1						0	0	TRBV1*01		TRBJ1-6*01	Trbc1-Trbc2	ACCTGCAGTGCAGAAAGAGCAAATTCGCCCCTCTAC	TCSAERANSPLY	5	1	FALSE	T
766540	263	7	TRAV7D-5*01	TRAJ56*01	Trac	GCAGTGGCTACTGGAGGCAATAATAAGCTGACT	AVATGGNNKLT	100	4	TRBV26*01	TRBD1*01	TRBJ1-2*01	Trbc1-Trbc2	GCCAGCAGTCTAGGGGAAGGTTCCGACTACACC	ASSLGEGSDYT	163	3	TRUE	T
766861	138	4	TRAV6D-4*01	TRAJ47*02	Trac	GCTCTGTTCCTGGACTATGCAAACAAGATGATC	ALFLDYANKMI	74	2	TRBV13-3*01	TRBD1*01	TRBJ2-2*01	Trbc1-Trbc2	GCCAGCAGTGATCCGGGACAGGGCACCGGGCAGCTCTAC	ASSDPGQGTGQLY	64	2	TRUE	T
767237	251	3	TRAV14D-1*01	TRDJ1*01	Trdc	GCAGCAAGTTCTACCGACAAACTCGTC	AASSTDKLV	230	1	TRBV19*01	TRBD2*01	TRBJ2-4*01	Trbc1-Trbc2	GCCAGCAAGTGGGGGGGGCAAAACACCTTGTAC	ASKWGGQNTLY	21	2	TRUE	T
767285	137	3	TRAV4-4/DV10*02	TRAJ49*01	Trac	GCTGCTGAGGCCGCGGGTTACCAGAACTTCTAT	AAEAAGYQNFY	72	2	TRBV3*01	TRBD2*01	TRBJ2-7*01	Trbc1-Trbc2	GCCAGCAGCTTATCCGGGACTGGGGGTGAACAGTAC	ASSLSGTGGEQY	65	1	TRUE	T
767327	415	11	TRAV6D-7*02	TRAJ45*01	Trac	GCTCTGAGGGAGAATACAGGAGGTGCAGATAGACTCACC	ALRENTGGADRLT	276	8	TRBV5*01	TRBD1*01	TRBJ2-5*01	Trbc1-Trbc2	GCCAGCAGCCGACAGGAAGGTGACACCCAGTAC	ASSRQEGDTQY	139	3	TRUE	T
767621	0	0						0	0							0	0	FALSE	Unknown
767655	273	7	TRAV14-2*02	TRAJ22*01	Trac	GCAGCAAGTGCATCTTCTGGCAGCTGGCAACTCATC	AASASSGSWQLI	273	7							0	0	FALSE	T
767697	78	5	TRAV12-1*06	TRAJ32*01	Trac	GCTCAGAATTATGGGAGCAGTGGCAACAAGCTCATC	AQNYGSSGNKLI	64	3	TRBV13-2*01	TRBD2*01	TRBJ2-5*01	Trbc1-Trbc2	GCCAGCGGTGTGGGACTGGGGGGGCATAACCAAGACACCCAGTAC	ASGVGLGGHNQDTQY	14	2	TRUE	T
768411	102	8	TRAV12D-2*02	TRAJ57*01	Trac	GCTTTGTCCAATCAAGGAGGGTCTGCGAAGCTCATC	ALSNQGGSAKLI	11	2	TRBV16*01	TRBD1*01	TRBJ1-1*01	Trbc1-Trbc2	GCAAGCAGCTTAGCAGGGGGCACAGAAGTCTTC	ASSLAGGTEVF	91	6	TRUE	T
768799	219	6	TRAV12D-1*02	TRAJ24*02	Trac	GCTCTGCTGACAACTGCCAGTTTGGGGAAACTGCAG	ALLTTASLGKLQ	219	6							0	0	FALSE	T
768846	51	1						0	0	TRBV31*01	TRBD2*01	TRBJ2-5*01	Trbc1-Trbc2	GCCTGGAGTCTACTGGGGGGAGACACCCAGTAC	AWSLLGGDTQY	51	1	FALSE	T
769206	173	6	TRAV5D-4*01	TRAJ40*01	Trac	GCTGCATAATACAGGAAACTACAAATACGTC	AA*YRKLQIR	91	3	TRBV13-3*01	TRBD2*01	TRBJ2-4*01	Trbc1-Trbc2	GCCAGCAGTGATTGGACTGGGGGTCAAAACACCTTGTAC	ASSDWTGGQNTLY	82	3	TRUE	T
769212	149	6	TRAV4D-3*04	TRAJ22*01	Trac	GCTGCTGGTGCATCTTCTGGCAGCTGGCAACTCATC	AAGASSGSWQLI	143	5	TRBV26*01		TRBJ1-2*01	Trbc1-Trbc2	GCCAGCAGCCCTCAAAACTCCGACTACACC	ASSPQNSDYT	6	1	TRUE	T
769555	121	4	TRAV10D*01	TRAJ56*01	Trac	GCAGCAAGCTGGTTGGCCGGAGGCAATAATAAGCTGACT	AASWLAGGNNKLT	17	2	TRBV19*01	TRBD2*01	TRBJ2-4*01	Trbc1-Trbc2	GCCAGCAAGGGACTGGGGGTTAGTCAAAACACCTTGTAC	ASKGLGVSQNTLY	104	2	TRUE	T
769596	0	0						0	0							0	0	FALSE	Unknown
769605	24	2						0	0	TRBV19*01	TRBD1*01	TRBJ1-6*01	Trbc1-Trbc2	GCCAGCAGTATGGACAGTTCCTATAATTCGCCCCTCTAC	ASSMDSSYNSPLY	24	2	FALSE	T
769968	47	3						0	0	TRBV1*01	TRBD2*01	TRBJ2-4*01	Trbc1-Trbc2	ACCTGCAGTGCAGACTGGGGGGAAAACACCTTGTAC	TCSADWGENTLY	47	3	FALSE	T
770352	118	3	TRAV14D-2*01	TRAJ44*01	Trac	GCAGCAAACGCTGGCAGTGGTGGAAAACTCACT	AANAGSGGKLT	108	1	TRBV2*01	TRBD2*01	TRBJ2-1*01	Trbc1-Trbc2	GCCAGCAGCCCGGGACTGGACTATGCTGAGCAGTTC	ASSPGLDYAEQF	10	2	TRUE	T
770708	466	15	TRAV5D-4*01	TRAJ45*01	Trac	GCTGCAAGTAAGACAGGAGGTGCAGATAGACTCACC	AASKTGGADRLT	279	8	TRBV2*01	TRBD1*01	TRBJ1-2*01	Trbc1-Trbc2	GCCAGCAGCCAAGATTCAGGGGGCGCCTCCGACTACACC	ASSQDSGGASDYT	187	7	TRUE	T
770711	189	8	TRAV7D-3*01	TRAJ23*01	Trac	GCAGTGAGGATGATGAATTATAACCAGGGGAAGCTTATC	AVRMMNYNQGKLI	189	8							0	0	FALSE	T
770730	25	1	TRAV7-6*02	TRAJ26*01	Trac	GCAGTGAGCGCCCGAAATAACTATGCCCAGGGATTAACC	AVSARNNYAQGLT	25	1							0	0	FALSE	T
770739	52	3	TRAV7-2*02	TRAJ27*01	Trac	GCAGCAAGTCGAACCAATACAGGCAAATTAACC	AASRTNTGKLT	43	2	TRBV5*01	TRBD1*01	TRBJ1-6*01	Trbc1-Trbc2	GCCAGCAGCCACAGGGATAATTCGCCCCTCTAC	ASSHRDNSPLY	9	1	TRUE	T
771139	158	4	TRAV9-1*01	TRAJ45*01	Trac	GCTGTGAGCTCCTATACAGGAGGTGCAGATAGACTCACC	AVSSYTGGADRLT	82	2	TRBV30*01		TRBJ1-2*01	Trbc1-Trbc2	AGTTCTAGCTGAACTCCGACTACACC	SSS*TPTTP	76	2	TRUE	T
771152	139	3						0	0	TRBV16*01	TRBD2*01	TRBJ2-7*01	Trbc1-Trbc2	GCAAGCAGCCCCGGGACTGGGGGGTATGAACAGTAC	ASSPGTGGYEQY	139	3	FALSE	T
771157	298	20	TRAV6D-7*04	TRAJ12*01	Trac	GCTCTGGGTTCCGGGACTGGAGGCTATAAAGTGGTC	LWVPGLEAIKWS	18	3	TRBV29*01	TRBD2*01	TRBJ2-1*01	Trbc1-Trbc2	GCTAGCAGTTCGCTGGGGGGTTGGGCTGAGCAGTTC	ASSSLGGWAEQF	280	17	TRUE	T
771506	703	9	TRAV4D-4*03	TRAJ11*01	Trac	GCTGCTGAGGAATACTCGGGATACAACAAACTCACT	AAEEYSGYNKLT	653	8	TRBV13-2*01		TRBJ1-6*01	Trbc1-Trbc2	GCCAGCGGTGATGCCCCTCCCCTCTAC	ASGDAPPLY	50	1	TRUE	T
771528	55	3						0	0	TRBV20*01	TRBD1*01	TRBJ1-4*02	Trbc1-Trbc2	GGTGCTAGGGGGGGCGCCAACGAAAGATTATTT	GARGGANERLF	55	3	FALSE	T
771866	527	8	TRAV4-3*03	TRAJ49*01	Trac	GCTGCTGGCGCGGGTTACCAGAACTTCTAT	AAGAGYQNFY	478	6	TRBV1*01	TRBD2*01	TRBJ2-1*01	Trbc1-Trbc2	ACCTGCAGTGGGGACTGGGGGAGGTATGCTGAGCAGTTC	TCSGDWGRYAEQF	49	2	TRUE	T
771869	118	5	TRAV14D-3/DV8*03	TRAJ45*01		GCAGCAAGTCAAGGAGGTGCAGATAGACTCACC	AASQGGADRLT	92	4	TRBV3*01		TRBJ1-4*02	Trbc1-Trbc2	GCCAGCAGCTTACGCAATTTCCAACGAAAGATTATTT	ASSLRNFQRKII	26	1	TRUE	T
772253	45	1	TRAV9-4*02	TRAJ21*01	Trac	GCTGTGAGCCGGTCTAATTACAACGTGCTTTAC	AVSRSNYNVLY	45	1							0	0	FALSE	T
772281	265	8	TRAV7N-4*01	TRAJ23*01	Trac	GCAGTTAGTGAGCGGGGTTATAACCAGGGGAAGCTTATC	AVSERGYNQGKLI	178	6	TRBV29*01	TRBD1*01	TRBJ1-3*01	Trbc1-Trbc2	GCTAGCAGTTTACAGGGTGGAAATACGCTCTAT	*QFTGWKYAL	87	2	TRUE	T
773011	55	2						0	0	TRBV12-1*01	TRBD2*01	TRBJ2-7*01	Trbc1-Trbc2	GCCAGCTCTCCTCCAAACTGGGGGAACTATGAACAGTAC	ASSPPNWGNYEQY	55	2	FALSE	T
773026	139	7	TRAV7-2*01	TRAJ18*01	Trac	GCCCTGTGCTTAGATAGAGGTTCAGCCTTAGGGAGGCTGCAT	PVLR*RFSLREAA	38	1	TRBV5*01		TRBJ2-3*01	Trbc1-Trbc2	GCCAGCAGCCCCGAAAATAGTGCAGAAACGCTGTAT	ASSPENSAETLY	101	6	TRUE	T
773401	305	10	TRAV7-2*02	TRAJ50*01	Trac	GCAGCAAGGTCATCCTCCTCCTTCAGCAAGCTGGTG	AARSSSSFSKLV	6	3	TRBV17*01	TRBD1*01	TRBJ2-7*01	Trbc1-Trbc2	GCTAGCAGGACCGGGACAGTCTCCTATGAACAGTAC	ASRTGTVSYEQY	299	7	TRUE	T
773789	285	8	TRAV9-1*01	TRAJ33*01	Trac	GCTGTGAGCGCGGGGGTGGATAGCAACTATCAGTTGATC	AVSAGVDSNYQLI	285	8							0	0	FALSE	T
884773	620	15	TRAV6D-7*02	TRAJ45*01	Trac	GCTCTGAGAGAGACAGGAGGTGCAGATAGACTCACC	ALRETGGADRLT	215	9	TRBV5*01	TRBD1*01	TRBJ2-5*01	Trbc1-Trbc2	GCCAGCAGCCAAGAGGGCAGGGGAGACACCCAGTAC	ASSQEGRGDTQY	405	6	TRUE	T
884778	136	4						0	0	TRBV2*01	TRBD1*01	TRBJ1-6*01	Trbc1-Trbc2	GCCAGCAGCCAAGTACAGGGGGCGCGTTCGCCCCTCTAC	ASSQVQGARSPLY	136	4	FALSE	T
884794	458	4	TRAV7-2*02	TRAJ12*01	Trac	GCAGCAAGAAGGGCTGGAGGCTATAAAGTGGTT	AARRAGGYKVV	427	3	TRBV19*01	TRBD1*01	TRBJ2-3*01	Trbc1-Trbc2	GCCAGCAGTATAGGAACAGGGGAAACGCTGTAT	ASSIGTGETLY	31	1	TRUE	T
884825	0	0						0	0							0	0	FALSE	Unknown
885177	412	4	TRAV5D-4*01	TRAJ39*01	Trac	GCTGCAAGTGCGGGTAATAATGCAGGTGCCAAGCTCACA	CKCG**CRCQAH	349	2	TRBV12-2*01	TRBD1*01	TRBJ2-1*01	Trbc1-Trbc2	GCCAGCTCTCGGACAGGGGGCTATGCTGAGCAGTTC	ASSRTGGYAEQF	63	2	TRUE	T
885508	144	1	TRAV7-4*01	TRAJ30*01	Trac	GCAGCTAGTGAGCCGGGACACAAATGCTTACAAAGTCATC	AASEPGHKCLQSH	144	1							0	0	FALSE	T
885565	248	3	TRAV7N-4*01	TRAJ49*01	Trac	GCAGTTAGTGAGAACACGGGTTACCAGAACTTCTAT	QLVRTRVTRTS	150	1	TRBV1*01	TRBD2*01	TRBJ2-7*01	Trbc1-Trbc2	ACCTGCAGTGCTTGGGGCTATGAACAGTAC	TCSAWGYEQY	98	2	TRUE	T
885578	265	9	TRAV9N-4*01	TRAJ12*01	Trac	GCTCTGAGCAGGCCTGGAGGCTATAAAGTGGTC	ALSRPGGYKVV	71	2	TRBV17*01		TRBJ2-5*01	Trbc1-Trbc2	GCTAGCAGTAGGGTTAACCAAGACACCCAGTAC	ASSRVNQDTQY	194	7	TRUE	T
885915	602	6	TRAV7N-4*01	TRAJ48*01	Trac	GCAGTTAGCAACTATGGAAATGAGAAAATAACT	AVSNYGNEKIT	561	4	TRBV13-1*02	TRBD2*01	TRBJ2-1*01	Trbc1-Trbc2	GCCAGCAGTGCCGACTGGGGGGGCTATGCTGAGCAGTTC	ASSADWGGYAEQF	41	2	TRUE	T
885956	475	6	TRAV13-4/DV7*03	TRAJ48*01	Trac	GCTATGGAGAACTATGGAAATGAGAAAATAACT	AMENYGNEKIT	393	2	TRBV5*01	TRBD1*01	TRBJ2-7*01	Trbc1-Trbc2	GCCAGCAGCCAAGGGACATATGAACAGTAC	ASSQGTYEQY	82	4	TRUE	T
886284	21	1						0	0	TRBV3*01		TRBJ2-4*01	Trbc1-Trbc2	GCCAGCAGCTTAGGCATCAGTCAAAACACCTTGTAC	QQLRHQSKHLV	21	1	FALSE	T
886334	188	4	TRAV7-4*01	TRAJ27*01	Trac	GCAGCTAGTGAGCAGACCAATACAGGCAAATTAACC	AASEQTNTGKLT	114	1	TRBV13-3*01	TRBD2*01	TRBJ2-7*01	Trbc1-Trbc2	GCCAGCAGTGCCGAAGGGACTGGGGGTTATGAACAGTAC	ASSAEGTGGYEQY	74	3	TRUE	T
886364	171	6	TRAV6D-5*01	TRAJ18*01	Trac	GCTCTGGGTAGAGGTTCAGCCTTAGGGAGGCTGCAT	ALGRGSALGRLH	24	2	TRBV20*01	TRBD1*01	TRBJ2-1*01	Trbc1-Trbc2	GGTGCTAGCTGGACAGGGGGCTATGCTGAGCAGTTC	GASWTGGYAEQF	147	4	TRUE	T
886697	48	2	TRAV21/DV12*03	TRAJ57*01	Trac	ATCCTGAGAGTCTCGAATCAAGGAGGGTCTGCGAAGCTCATC	ILRVSNQGGSAKLI	48	2							0	0	FALSE	T
886719	375	8	TRAV16D/DV11*01	TRAJ43*01	Trac	GCTATGAGAGAGGGTTATAACAACAATGCCCCACGA	AMREGYNNNAPR	151	2	TRBV15*01	TRBD2*01	TRBJ1-4*02	Trbc1-Trbc2	GCCAGCAGTTCCCCGGGGTGGGGCAACGAAAGATTATTT	ASSSPGWGNERLF	224	6	TRUE	T
886736	113	3						0	0	TRBV12-2*01		TRBJ2-4*01	Trbc1-Trbc2	GCCAGCTCCGCAGGTAGTCAAAACACCTTGTAC	ASSAGSQNTLY	113	3	FALSE	T
887052	41	2						0	0	TRBV13-3*01	TRBD1*01	TRBJ2-5*01	Trbc1-Trbc2	GCCAGCAGTGAAACGGGGGCGAAAGACACCCAGTAC	ASSETGAKDTQY	41	2	FALSE	T
887097	435	12	TRAV12-2*02	TRAJ58*01	Trac	GCTTTGAGGCAAGGCACTGGGTCTAAGCTGTCA	ALRQGTGSKLS	301	5	TRBV19*01	TRBD1*01	TRBJ1-2*01	Trbc1-Trbc2	GCCAGCAGTATCAGGGGCGCAAACTCCGACTACACC	ASSIRGANSDYT	134	7	TRUE	T
887448	151	5	TRAV5-1*02	TRAJ39*01	Trac	TCAGCAACTCATAATAATGCAGGTGCCAAGCTCACA	SATHNNAGAKLT	56	3	TRBV3*01	TRBD1*01	TRBJ1-1*01	Trbc1-Trbc2	GCCAGCAGCTTACAGGGGGCAAACACAGAAGTCTTC	ASSLQGANTEVF	95	2	TRUE	T
887483	363	13	TRAV6D-4*01	TRAJ12*01	Trac	GCTCTGGTCCCTAAGACTGGAGGCTATAAAGTGGTC	ALVPKTGGYKVV	174	6	TRBV13-3*01	TRBD1*01	TRBJ2-1*01	Trbc1-Trbc2	GCCAGCAGTGAGGACATTAACTATGCTGAGCAGTTC	ASSEDINYAEQF	189	7	TRUE	T
887485	407	11	TRAV12D-3*04	TRAJ49*01	Trac	GCTCTGGAGACGGGTTACCAGAACTTCTAT	ALETGYQNFY	298	5	TRBV13-2*01	TRBD1*01	TRBJ2-7*01	Trbc1-Trbc2	GCCAGCGGTGATGCAGGGAGCTCCTATGAACAGTAC	ASGDAGSSYEQY	109	6	TRUE	T
887510	173	6	TRAV16D/DV11*01	TRAJ13*01	Trac	GCTATGAGAGAGGGAGCAAATTCTGGGACTTACCAGAGG	AMREGANSGTYQR	61	3	TRBV13-2*01		TRBJ1-6*01	Trbc1-Trbc2	GCCAGCGGTGATGCAAAGAATTCGCCCCTCTAC	ASGDAKNSPLY	112	3	TRUE	T
887894	1185	17	TRAV7-4*01	TRAJ26*01	Trac	GCAGCTTTTAACTATGCCCAGGGATTAACC	AAFNYAQGLT	956	9	TRBV5*01	TRBD2*01	TRBJ2-7*01	Trbc1-Trbc2	GCCAGCAGCCAAGGGGGGGGTGAACAGTAC	ASSQGGGEQY	229	8	TRUE	T
887899	43	1	TRAV10*02	TRAJ17*01	Trac	GCAGCAAGGACTAACAGTGCAGGGAACAAGCTAACT	AARTNSAGNKLT	43	1							0	0	FALSE	T
888207	16	3						0	0	TRBV1*01	TRBD2*01	TRBJ2-7*01	Trbc1-Trbc2	ACCTGCAGTGGGACTGGGGGGGCTGAACAGTAC	TCSGTGGAEQY	16	3	FALSE	T
888244	348	9	TRAV6D-4*01	TRAJ40*01	Trac	GCTCTGGTTAATACAGGAAACTACAAATACGTC	ALVNTGNYKYV	220	6	TRBV19*01	TRBD1*01	TRBJ2-5*01	Trbc1-Trbc2	GCCAGCAGTATAAGGACAGGGAGAGACACCCAGTAC	QQYKDRERHPV	128	3	TRUE	T
888269	102	7	TRAV6-1*03	TRAJ43*01		GTTCTGGGTCTAACAACAATGCCCCACGA	VLGLTTMPH	7	1	TRBV1*01	TRBD1*01	TRBJ1-1*01	Trbc1-Trbc2	ACCTGCAGTACGACAGGGAACACAGAAGTCTTC	TCSTTGNTEVF	95	6	TRUE	T
888609	127	5	TRAV14D-3/DV8*03	TRAJ43*01	Trac	GCAGCTCCGAATAACAACAATGCCCCACGA	AAPNNNNAPR	87	4	TRBV3*01	TRBD1*01	TRBJ2-7*01	Trbc1-Trbc2	GCCAGCAGCTTAGTGGACAGGGGTGAACAGTAC	ASSLVDRGEQY	40	1	TRUE	T
888628	0	0						0	0							0	0	FALSE	Unknown
888643	0	0						0	0							0	0	FALSE	Unknown
889011	534	20	TRAV9D-3*01	TRAJ34*01	Trac	GCTGTGAGGGCTTCCAATACCAACAAAGTCGTC	AVRASNTNKVV	239	10	TRBV20*01	TRBD1*01	TRBJ2-2*01	Trbc1-Trbc2	GGTGCTAGAAGCAGGGGGAACACCGGGCAGCTCTAC	GARSRGNTGQLY	295	10	TRUE	T
889043	19	2						0	0	TRBV31*01	TRBD2*01	TRBJ2-4*01	Trbc1-Trbc2	GCCTGGACTCAGGGGGGGGGGGACACCTTGTAC	AWTQGGGDTLY	19	2	FALSE	T
889374	15	1						0	0	TRBV14*01	TRBD2*01	TRBJ2-5*01	Trbc1-Trbc2	GCCAGCAGCCGGGACTGGGACCAAGACACCCAGTAC	ASSRDWDQDTQY	15	1	FALSE	T
889391	134	5	TRAV16*04	TRAJ43*01	Trac	GCTATGAGAGGGAATAACAACAATGCCCCACGA	AMRGNNNNAPR	95	2	TRBV1*01	TRBD2*01	TRBJ2-7*01	Trbc1-Trbc2	ACCTGCAGTGCAGATCAAGACTGGGGGGCTGAACAGTAC	TCSADQDWGAEQY	39	3	TRUE	T
889433	119	4	TRAV12-1*02	TRAJ12*01	Trac	GCTTTGGCCGGGACTGGAGGCTATAAAGTGGTC	ALAGTGGYKVV	45	1	TRBV20*01		TRBJ1-5*01	Trbc1-Trbc2	GGTGCTAGGGAATTGAACAACCAGGCTCCGCTT	GARELNNQAPL	74	3	TRUE	T
890155	553	12	TRAV4-2*01	TRAJ6*01	Trac	GCTGCTGAGGCAGGAGGAAACTACAAACCTACG	AAEAGGNYKPT	128	5	TRBV15*01		TRBJ2-5*01	Trbc1-Trbc2	GCCAGCAGTTTTGGGAACCAAGACACCCAGTAC	ASSFGNQDTQY	425	7	TRUE	T
890162	188	4	TRAV17*01	TRAJ34*01	Trac	GCACTGGAGGTTTCCAATACCGACAAAGTCGTC	ALEVSNTDKVV	178	2	TRBV3*01	TRBD1*01	TRBJ2-7*01	Trbc1-Trbc2	GCCAGCAGCTTTTGGGGGCGCGAACAGTAC	ASSFWGREQY	10	2	TRUE	T
890171	174	2						0	0	TRBV12-1*01	TRBD2*01	TRBJ2-3*01	Trbc1-Trbc2	GCCAGCTCTCCCGGACTGGGGGGGCGCGATGCAGAAACGCTGTAT	ASSPGLGGRDAETLY	174	2	FALSE	T
890183	23	2						0	0	TRBV23*01		TRBJ1-2*01	Trbc1-Trbc2	TCCAGCAGTCAATCAGCAAACTCCGACTACACC	SSSQSANSDYT	23	2	FALSE	T
890571	25	2	TRAV6-6*01	TRAJ32*01	Trac	GCTCTGGGTCGCTTATGGGAGCAGTGGCAACAAGCTCATC	ALGRLWEQWQQAH	7	1	TRBV31*01	TRBD1*01	TRBJ1-4*02	Trbc1-Trbc2	GCCTGGAGTCGGGACATTTCCAACGAAAGATTATTT	AWSRDISNERLF	18	1	TRUE	T
890911	564	14	TRAV7-5*03	TRAJ48*01	Trac	GCAGTGAGCAACTATGGAAATGAGAAAATAACT	AVSNYGNEKIT	365	8	TRBV16*01	TRBD2*01	TRBJ2-7*01	Trbc1-Trbc2	GCAAGCAGCCTCACCGCTGGGGGGGATTATGAACAGTAC	ASSLTAGGDYEQY	199	6	TRUE	T
891314	115	8						0	0	TRBV15*01		TRBJ2-1*01	Trbc1-Trbc2	GCCAGCAGGGACAACTATGCTGAGCAGTTC	ASRDNYAEQF	115	8	FALSE	T
891319	99	4	TRAV14D-3/DV8*06	TRAJ39*01	Trac	GCAGCAAAGGGGAATGCAGGTGCCAAGCTCACA	AAKGNAGAKLT	99	4							0	0	FALSE	T
891340	41	3	TRAV16D/DV11*01	TRAJ18*01	Trac	GCTATGAGAGATAGAGGTTCAGCCTTAGGGAGGCTGCAT	AMRDRGSALGRLH	41	3							0	0	FALSE	T
891349	11	1	TRAV15D-2/DV6D-2*01	TRAJ28*01	Trac	GCTCTCTCGGAACTGAGGGCAGGCACTGGGAGTAACAGGCTCACT	SLGTEGRHWE*QAH	11	1							0	0	FALSE	T
891715	0	0						0	0							0	0	FALSE	Unknown
892083	155	3	TRAV12D-3*04	TRAJ6*01	Trac	GCTCTGAGTGATCCCCCAGGAGGAAACTACAAACCTACG	ALSDPPGGNYKPT	73	1	TRBV17*01	TRBD2*01	TRBJ2-7*01	Trbc1-Trbc2	GCTAGCAGCAGACTGGGGGGGCCGGGTGAACAGTAC	ASSRLGGPGEQY	82	2	TRUE	T
892091	139	1						0	0	TRBV1*01	TRBD1*01	TRBJ1-1*01	Trbc1-Trbc2	ACCTGCAGTGGGACAGGGGGCACAGAAGTCTTC	TCSGTGGTEVF	139	1	FALSE	T
892443	135	2	TRAV7D-6*02	TRAJ27*01	Trac	GCAGTGAACACCAATACAGGCAAATTAACC	AVNTNTGKLT	122	1	TRBV13-2*01		TRBJ2-1*01	Trbc1-Trbc2	GCCAGCGGTGATGCATATGCTGAGCAGTTC	ASGDAYAEQF	13	1	TRUE	T
892503	385	9	TRAV7-4*01	TRAJ32*02	Trac	GCAGCTAGTGAGCTTATGGGGGCAGTGGCAACAAGCTCATC	AASELMGAVATSSS	260	1	TRBV16*01		TRBJ2-4*01	Trbc1-Trbc2	GCAAGCAGCTTGGGGAGTCAAAACACCTTGTAC	ASSLGSQNTLY	125	8	TRUE	T
892511	11	1	TRAV9-4*02	TRAJ45*01	Trac	GCTGTGAGGGAATACAGAAGGTGCAGATAGACTCACC	AVREYRRCR*TH	11	1							0	0	FALSE	T
892827	179	3	TRAV6D-7*01	TRAJ33*01	Trac	GCTCTGAGTGGAAGAAGCAACTATCAGTTGATC	ALSGRSNYQLI	179	3							0	0	FALSE	T
892856	115	4	TRAV3D-3*02	TRAJ33*01	Trac	GCAGTCAGTGAGGGGGATAGCAACTATCAGTTGATC	AVSEGDSNYQLI	53	1	TRBV13-2*01	TRBD2*01	TRBJ2-3*01	Trbc1-Trbc2	GCCAGCGGTGATGCAGGGACTGGGGGTGCAGAAACGCTGTAT	ASGDAGTGGAETLY	62	3	TRUE	T
893582	534	10	TRAV5D-4*01	TRAJ15*01	Trac	GCTGCAAGGCCCTACCAGGGAGGCAGAGCTCTGATA	AARPYQGGRALI	500	7	TRBV15*01	TRBD2*01	TRBJ2-4*01	Trbc1-Trbc2	GCCAGCAGTTTAGGGTGGGGGAACACCTTGTAC	ASSLGWGNTLY	34	3	TRUE	T
893610	194	7	TRAV4-3*03	TRAJ31*01	Trac	GCTGCTGACAGCAATAACAGAATCTTC	AADSNNRIF	100	3	TRBV1*01	TRBD1*01	TRBJ2-4*01	Trbc1-Trbc2	ACCTGCAGTGCAGGACAGGGGAGTCAAAACACCTTGTAC	TCSAGQGSQNTLY	94	4	TRUE	T
893644	573	11	TRAV4D-4*03	TRAJ40*01	Trac	GCTGCTGAGGATACAGGAAACTACAAATACGTC	AAEDTGNYKYV	421	10	TRBV19*01		TRBJ1-3*01	Trbc1-Trbc2	GCCAGCAGTATTGGGGGAAATACGCTCTAT	ASSIGGNTLY	152	1	TRUE	T
893961	121	3						0	0	TRBV13-2*01	TRBD1*01	TRBJ1-4*02	Trbc1-Trbc2	GCCAGCGGTGATTGGGACGGCCTTAGGGCGAAAGATTATTT	ASGDWDGLRAKDY	121	3	FALSE	T
894017	85	2	TRAV7-4*01	TRAJ48*01	Trac	GCAGCTAGTGAGCCGAGTGGAAATGAGAAAATAACT	AASEPSGNEKIT	85	2							0	0	FALSE	T
894037	26	3	TRAV6D-7*02	TRAJ49*01	Trac	GCTCTGAGGACGGGTTACCAGAACTTCTAT	ALRTGYQNFY	11	1	TRBV3*01	TRBD1*01	TRBJ2-4*01	Trbc1-Trbc2	GCCAGCAGCTGGACAGGGGTTCAAAACACCTTGTAC	ASSWTGVQNTLY	15	2	TRUE	T
894046	299	7						0	0	TRBV12-2*01		TRBJ2-3*01	Trbc1-Trbc2	GCCAGCTCTCTCGATGGTCCAGAAACGCTGTAT	ASSLDGPETLY	299	7	FALSE	T
894744	109	3	TRAV4-3*03	TRAJ44*01	Trac	GCTGCTCTTACTGGCAGTGGTGGAAAACTCACT	AALTGSGGKLT	109	3							0	0	FALSE	T
894760	564	15	TRAV7-4*01	TRAJ12*01	Trac	GCCAGGGCTGGAGGCTATAAAGTGGTC	ARAGGYKVV	222	3	TRBV13-2*01	TRBD2*01	TRBJ2-1*01	Trbc1-Trbc2	GCCAGCGGTGATGCCTGGACTGGGGGGGATGCTGAGCAGTTC	ASGDAWTGGDAEQF	342	12	TRUE	T
895512	68	1	TRAV6-5*04	TRAJ40*01	Trac	GCTCTGAGGGATAATACAGGAAACTACAAATACGTC	ALRDNTGNYKYV	68	1							0	0	FALSE	T
895560	135	5	TRAV10*02	TRAJ34*02	Trac	GCAGCAAGCACTCCAATACCAACAAAGTCGTC	AASTPIPTKSS	5	1	TRBV1*01	TRBD1*01	TRBJ2-7*01	Trbc1-Trbc2	ACCTGCAGTGCAGATTGGGGCAGGGGGATGACCTATGAACAGTAC	TCSADWGRGMTYEQY	130	4	TRUE	T
895882	293	13	TRAV7-4*01	TRAJ37*01	Trac	GCAGCTAGTGGAATAACAGGCAATACCGGAAAACTCATC	AASGITGNTGKLI	15	4	TRBV1*01	TRBD1*01	TRBJ1-1*01	Trbc1-Trbc2	ACCTGCAGTGGACAGGCAAACACAGAAGTCTTC	TCSGQANTEVF	278	9	TRUE	T
895921	104	5						0	0	TRBV1*01		TRBJ2-2*01	Trbc1-Trbc2	ACCTGCAGTGCACAAAACACCGGGCAGCTCTAC	TCSAQNTGQLY	104	5	FALSE	T
896262	341	4	TRAV7-1*02	TRAJ38*01	Trac	GCACTCCATGTTGGTGACAACAGTAAGCTGATT	ALHVGDNSKLI	269	3	TRBV19*01		TRBJ2-5*01	Trbc1-Trbc2	GCCAGCAGGACAGGGAGGGACACCCAGTAC	ASRTGRDTQY	72	1	TRUE	T
896303	180	6	TRAV10D*01	TRAJ52*01	Trac	GCAGCAAGCACTGGAGCTAACACTGGAAAGCTCACG	AASTGANTGKLT	165	5	TRBV3*01	TRBD1*01	TRBJ2-7*01	Trbc1-Trbc2	GCCAGCAGCTTAGGGACAGGGTATGAACAGTAC	ASSLGTGYEQY	15	1	TRUE	T
896687	317	4	TRAV9-1*02	TRAJ15*01	Trac	GCTGTGAGCGCGCGGCAGGGAGGCAGAGCTCTGATA	AVSARQGGRALI	317	4							0	0	FALSE	T
897061	150	2	TRAV4-3*03	TRAJ48*01	Trac	GCTGCTGAGGCGGACTATGGAAATGAGAAAATAACT	AAEADYGNEKIT	150	2							0	0	FALSE	T
897071	495	12	TRAV7-2*02	TRAJ21*01	Trac	GCAGCAAGGTCTAATTACAACGTGCTTTAC	AARSNYNVLY	256	5	TRBV15*01	TRBD2*01	TRBJ2-7*01	Trbc1-Trbc2	GCCAGCAGTTTAGGACTGAGCTCCTATGAACAGTAC	ASSLGLSSYEQY	239	7	TRUE	T
898190	29	2	TRAV7-2*02	TRAJ23*01	Trac	GCAGCAAGCAAGTATAACCAGGGGAAGCTTATC	AASKYNQGKLI	19	1	TRBV2*01	TRBD1*01	TRBJ1-1*01	Trbc1-Trbc2	GCCAGCAGCCAAGAGGGACAGGGGGCCACAGAAGTCTTC	ASSQEGQGATEVF	10	1	TRUE	T
898245	794	12	TRAV7-3*04	TRAJ43*01	Trac	GCAGTGAGGGACAACAACAATGCCCCACGA	AVRDNNNAPR	468	4	TRBV17*01	TRBD1*01	TRBJ2-7*01	Trbc1-Trbc2	GCTAGCAGTAGACAGGGTTATGAACAGTAC	ASSRQGYEQY	326	8	TRUE	T
898632	212	7						0	0	TRBV31*01	TRBD2*01	TRBJ2-7*01	Trbc1-Trbc2	GCCTGGAGTCTAGGGACTGGGGGAGGTGAACAGTAC	AWSLGTGGGEQY	212	7	FALSE	T
898654	390	8	TRAV19*03	TRAJ49*01	Trac	GCAGCAGTCCACACGGGTTACCAGAACTTCTAT	AAVHTGYQNFY	151	3	TRBV12-2*01		TRBJ1-3*01	Trbc1-Trbc2	GCCAGCTCTCTACAGGGAAATACGCTCTAT	ASSLQGNTLY	239	5	TRUE	T
899417	498	11	TRAV4-2*01	TRAJ17*01	Trac	GCTGCCCCCAACAGTGCAGGGAACAAGCTAACT	AAPNSAGNKLT	397	6	TRBV20*01		TRBJ2-5*01	Trbc1-Trbc2	GGTGCTAGGGACATACAAGACACCCAGTAC	GARDIQDTQY	101	5	TRUE	T
900121	354	7	TRAV5D-4*01	TRAJ39*01	Trac	GCTCTGAATAATAATGCAGGTGCCAAGCTCACA	ALNNNAGAKLT	299	4	TRBV3*01	TRBD1*01	TRBJ1-1*01	Trbc1-Trbc2	GCCAGCAGCCGGACAGGGAACACAGAAGTCTTC	ASSRTGNTEVF	55	3	TRUE	T
900142	182	8	TRAV6-6*01	TRAJ50*01	Trac	GCTCTGGGGGCATCCTCCTCCTTCAGCAAGCTGGTG	ALGASSSFSKLV	22	2	TRBV31*01	TRBD2*01	TRBJ2-3*01	Trbc1-Trbc2	GCCTGGAGTCTACTGGGGGGTGCAGAAACGCTGTAT	AWSLLGGAETLY	160	6	TRUE	T
900145	14	2	TRAV6D-5*01	TRAJ23*01	Trac	GCTCTGGGATGAATTATAACCAGGGGAAGCTTATC	ALG*IITRGSLS	14	2							0	0	FALSE	T
900556	0	0						0	0							0	0	FALSE	Unknown
900894	226	5	TRAV7-4*01	TRAJ17*01	Trac	GCAGCTAGTGAGCATCTAACAGTGCAGGGAACAAGCTAACT	AASEHLTVQGTS*L	154	1	TRBV16*01	TRBD2*01	TRBJ2-5*01	Trbc1-Trbc2	GCAAGCAGCTTCGACTGGGGGGGACAAGACACCCAGTAC	ASSFDWGGQDTQY	72	4	TRUE	T
900898	24	2						0	0	TRBV12-2*01	TRBD1*01	TRBJ1-4*02	Trbc1-Trbc2	GCCAGCTCTCCGACAGTTTCCAACGAAAGATTATTT	ASSPTVSNERLF	24	2	FALSE	T
900947	167	9	TRAV10*02	TRAJ15*01	Trac	GCAGCAAGCAAAGGGCAGGGAGGCAGAGCTCTGATA	AASKGQGGRALI	6	1	TRBV19*01	TRBD1*01	TRBJ2-2*01	Trbc1-Trbc2	GCCAGCAGTATAGCTGTGGGGCGCACCGGGCAGCTCTAC	ASSIAVGRTGQLY	161	8	TRUE	T
900955	21	3	TRAV5D-4*01	TRAJ38*01	Trac	GCTGCAAGTGCGGGTGTTGGTGACAACAGTAAGCTGATT	AASAGVGDNSKLI	15	2	TRBV13-2*01		TRBJ1-6*01	Trbc1-Trbc2	GCCAGCGGTCGAGATAATTCGCCCCTCTAC	ASGRDNSPLY	6	1	TRUE	T
901299	30	3	TRAV5D-4*01	TRAJ26*01	Trac	GCTGCAAATAACTATGCCCAGGGATTAACC	AANNYAQGLT	16	2	TRBV15*01	TRBD1*01	TRBJ1-5*01	Trbc1-Trbc2	GCCAGCAGGACAGGGGGCAACCAGGCTCCGCTT	ASRTGGNQAPL	14	1	TRUE	T
901633	79	4	TRAV5D-4*04	TRAJ32*02		GCTGCAAGGGCCATGAATTATGGGGGCAGTGGCAACAAGCTCATC	AARAMNYGGSGNKLI	45	2	TRBV13-3*01	TRBD1*01	TRBJ1-3*01	Trbc1-Trbc2	GCCAGCAGTGGACAGGGTGGAAATACGCTCTAT	ASSGQGGNTLY	34	2	TRUE	T
901634	406	5	TRAV7-4*01	TRAJ5*01	Trac	GCAGCCCAGGGGACACAGGTTGTGGGGCAGCTCACT	AAQGTQVVGQLT	374	4	TRBV19*01	TRBD1*01	TRBJ2-2*01	Trbc1-Trbc2	GCCAGCAGTATAACAGGGAACACCGGGCAGCTCTAC	ASSITGNTGQLY	32	1	TRUE	T
901644	284	6	TRAV4-3*03	TRAJ31*01	Trac	GCTGCTGAGAGGAATAGCAATAACAGAATCTTC	AAERNSNNRIF	188	3	TRBV26*01	TRBD1*01	TRBJ2-1*01	Trbc1-Trbc2	GCCAGCAGTCCCCACAGGGCTGAGCAGTTC	ASSPHRAEQF	96	3	TRUE	T
901673	744	11	TRAV6-5*04	TRAJ31*01	Trac	GCTCTGAGTGATCGGGGCAATAACAGAATCTTC	ALSDRGNNRIF	442	3	TRBV13-2*01	TRBD2*01	TRBJ2-1*01	Trbc1-Trbc2	GCCAGCGGTGGGACTGGGGGTTATGCTGAGCAGTTC	ASGGTGGYAEQF	302	8	TRUE	T
901713	778	13	TRAV4D-3*01	TRAJ40*01	Trac	GCTGCTGAGGCCGCAGGAAACTACAAATACGTC	AAEAAGNYKYV	778	13							0	0	FALSE	T
902068	178	6	TRAV7D-3*01	TRAJ26*01	Trac	GCAGTGAGCGATAACTATGCCCAGGGATTAACC	AVSDNYAQGLT	97	3	TRBV5*01	TRBD2*01	TRBJ2-1*01	Trbc1-Trbc2	GCCAGCAGCCAAGACTGGGGGTATGCTGAGCAGTTC	ASSQDWGYAEQF	81	3	TRUE	T
902071	63	3	TRAV7-5*03	TRAJ31*01	Trac	GCAGTGAGCGGGAATAGCAATAACAGAATCTTC	AVSGNSNNRIF	13	1	TRBV19*01		TRBJ2-4*01	Trbc1-Trbc2	GCCAGCAGTATAACCTCTGGAAGTCAAAACACCTTGTAC	ASSITSGSQNTLY	50	2	TRUE	T
902081	86	6	TRAV13D-4*01	TRAJ48*01	Trac	GCTATGGAAAACAGCTATGGAAATGAGAAAATAACT	AMENSYGNEKIT	76	5	TRBV16*01	TRBD1*01	TRBJ2-2*01	Trbc1-Trbc2	GCAAGCAGCTGGACAGGGGGCACCGGGCAGCTCTAC	ASSWTGGTGQLY	10	1	TRUE	T
902437	57	7	TRAV8D-2*01	TRAJ12*01	Trac	GCTACTGCCGGGACTGGAGGCTATAAAGTGGTC	ATAGTGGYKVV	34	2	TRBV31*01		TRBJ2-4*01	Trbc1-Trbc2	GCCTGGAGTCTCCGGGGTCAAAACACCTTGTAC	AWSLRGQNTLY	23	5	TRUE	T
902794	78	7	TRAV6-7/DV9*04	TRAJ32*01	Trac	GCTCTGAGTGATCATGGGAGCAGTGGCAACAAGCTCATC	ALSDHGSSGNKLI	5	2	TRBV1*01		TRBJ2-3*01	Trbc1-Trbc2	ACCTGCAGTGCAGCTGTGGCAGAAACGCTGTAT	TCSAAVAETLY	73	5	TRUE	T
902808	0	0						0	0							0	0	FALSE	Unknown
902832	282	5	TRAV12D-3*02	TRAJ57*01	Trac	GCTTTGCCCCCGAATCAAGGAGGGTCTGCGAAGCTCATC	ALPPNQGGSAKLI	92	2	TRBV1*01	TRBD1*01	TRBJ2-1*01	Trbc1-Trbc2	ACCTGCAGTGCAGACAGGGGGTATGCTGAGCAGTTC	TCSADRGYAEQF	190	3	TRUE	T
902857	170	9	TRAV8-1*01	TRAJ17*01	Trac	GCTACTTCCCTTAACAGTGCAGGGAACAAGCTAACT	ATSLNSAGNKLT	27	3	TRBV1*01		TRBJ1-6*01	Trbc1-Trbc2	ACCTGCAGTGCAGAGGGGTGGAATTCGCCCCTCTAC	TCSAEGWNSPLY	143	6	TRUE	T
903623	214	6	TRAV6-4*01	TRAJ23*01	Trac	GCTCTGGTTGAAGGGTATAACCAGGGGAAGCTTATC	ALVEGYNQGKLI	139	5	TRBV2*01		TRBJ2-1*01	Trbc1-Trbc2	GCCAGCAGCCAAGATCCCAACTATGCTGAGCAGTTC	ASSQDPNYAEQF	75	1	TRUE	T
904030	15	2	TRAV13-1*02	TRAJ21*01	Trac	GCTTTGGAACTTTATACTAATTACAACGTGCTTTAC	ALELYTNYNVLY	15	2							0	0	FALSE	T
904362	0	0						0	0							0	0	FALSE	Unknown
904398	121	4						0	0	TRBV4*01	TRBD1*01	TRBJ2-7*01	Trbc1-Trbc2	GCCAGCAGCTTACCGGGACAATATGAACAGTAC	ASSLPGQYEQY	121	4	FALSE	T
904732	89	3	TRAV6-2*02	TRAJ35*02	Trac	GTTCTGGGTGATCCGGGCTTTGCAAGTGCGCTGACA	VLGDPGFASALT	27	2	TRBV19*01	TRBD1*01	TRBJ2-1*01	Trbc1-Trbc2	GCCAGCAGTATGACAGGGGGCTATGCTGAGCAGTTC	ASSMTGGYAEQF	62	1	TRUE	T
904736	580	17	TRAV14D-3/DV8*06	TRAJ31*02	Trac	GCAGCAAGTGGGGCTAACAATAACAGAATCTTC	AASGANNNRIF	29	5	TRBV15*01	TRBD1*01	TRBJ2-2*01	Trbc1-Trbc2	GCCAGCAGTTTACAGGGGACAAACACCGGGCAGCTCTAC	ASSLQGTNTGQLY	551	12	TRUE	T
904778	225	5	TRAV6-6*01	TRAJ13*01	Trac	GCTCTCACAAATTCTGGGACTTACCAGAGG	ALTNSGTYQR	88	1	TRBV1*01	TRBD2*01	TRBJ2-3*01	Trbc1-Trbc2	ACCTGCAGTGCAGGACTGGGTGCAGAAACGCTGTAT	TCSAGLGAETLY	137	4	TRUE	T
905118	0	0						0	0							0	0	FALSE	Unknown
905127	33	1						0	0	TRBV20*02	TRBD1*01	TRBJ1-1*01	Trbc1-Trbc2	GGTGCGGGGACAGGCAACACAGAAGTCTTC	GAGTGNTEVF	33	1	FALSE	T
905136	370	4	TRAV14-3*04	TRAJ53*01	Trac	GCAGCAAGTTTCAGTGGAGGCAGCAATTACAAACTGACA	AASFSGGSNYKLT	247	2	TRBV1*01	TRBD1*01	TRBJ2-7*01	Trbc1-Trbc2	ACCTGCAGTGCACAGGGGGGATATGAACAGTAC	TCSAQGGYEQY	123	2	TRUE	T
905174	279	11	TRAV3D-3*02	TRAJ12*01	Trac	GCAGTCAGTGCATGGACTGGAGGCTATAAAGTGGTC	AVSAWTGGYKVV	176	2	TRBV26*01	TRBD1*01	TRBJ1-6*01	Trbc1-Trbc2	GCCAGCAGTCTGTCGGGGCATAATTCGCCCCTCTAC	ASSLSGHNSPLY	103	9	TRUE	T
905917	0	0						0	0							0	0	FALSE	Unknown
906244	0	0						0	0							0	0	FALSE	Unknown
906248	1805	29	TRAV9D-1*01	TRAJ42*01	Trac	GCTGCGAGGAATTCTGGAGGAAGCAATGCAAAGCTAACC	AARNSGGSNAKLT	1434	15	TRBV12-2*01	TRBD1*01	TRBJ2-5*01	Trbc1-Trbc2	GCCAGCTCTCCGGGACAGGGAGACACCCAGTAC	ASSPGQGDTQY	371	14	TRUE	T
906263	362	12	TRAV8D-2*03	TRAJ43*01	Trac	GCTACATCGCGCAATAACAACAATGCCCCACGA	ATSRNNNNAPR	310	11	TRBV31*01	TRBD2*01	TRBJ2-1*01	Trbc1-Trbc2	GCCTGGAGTCGGACTGGGGGGGCGGGTGCTGAGCAGTTC	AWSRTGGAGAEQF	52	1	TRUE	T
906278	131	3						0	0	TRBV17*01	TRBD2*01	TRBJ2-4*01	Trbc1-Trbc2	GCTAGCAGTCGGGGGGCGGGAAACACCTTGTAC	ASSRGAGNTLY	131	3	FALSE	T
906283	309	5	TRAV3-1*03	TRAJ56*01	Trac	GCAGTCAGCCCTGGAGGCAATAATAAGCTGACT	AVSPGGNNKLT	215	2	TRBV31*01		TRBJ2-7*01	Trbc1-Trbc2	GCCTGGAGTACCCATGAACAGTAC	AWSTHEQY	94	3	TRUE	T
906311	111	2	TRAV14-3*04	TRAJ53*01	Trac	GCAGCAAGTGGAGGCAGCAATTACAAACTGACA	AASGGSNYKLT	111	2							0	0	FALSE	T
906319	211	3	TRAV9D-4*01	TRAJ17*01	Trac	GCTCTGAGCGCACCTAACAGTGCAGGGAACAAGCTAACT	ALSAPNSAGNKLT	118	1	TRBV20*01	TRBD1*01	TRBJ2-2*01	Trbc1-Trbc2	GGTGCCGGGACAGCAAACACCGGGCAGCTCTAC	GAGTANTGQLY	93	2	TRUE	T
906666	138	7	TRAV5-4*02	TRAJ31*01	Trac	GCTGCGCTTAGCAATAACAGAATCTTC	AALSNNRIF	93	4	TRBV3*01	TRBD2*01	TRBJ2-7*01	Trbc1-Trbc2	GCCAGCAGCTTAAACTGGGGGGGGTATGAACAGTAC	ASSLNWGGYEQY	45	3	TRUE	T
907058	121	7	TRAV5-1*02	TRAJ31*02	Trac	TCAGCATCTCGGAATAACAATAACAGAATCTTC	SASRNNNNRIF	37	1	TRBV13-3*01	TRBD1*01	TRBJ2-7*01	Trbc1-Trbc2	GCCAGCAGTGACACAGGGTTTGAACAGTAC	ASSDTGFEQY	84	6	TRUE	T
907070	0	0						0	0							0	0	FALSE	Unknown
907075	604	9	TRAV7D-4*02	TRAJ49*01	Trac	GCAGCTAGTGACGCGGGTTACCAGAACTTCTAT	AASDAGYQNFY	542	7	TRBV31*01		TRBJ1-2*01	Trbc1-Trbc2	GCCTGGAGTCTCAACTCCGACTACACC	AWSLNSDYT	62	2	TRUE	T
907784	151	1	TRAV14D-1*01	TRAJ39*01	Trac	GCAGCAAGTGGGAATAATGCAGGTGCCAAGCTCACA	AASGNNAGAKLT	151	1							0	0	FALSE	T
907872	715	23	TRAV5D-4*01	TRAJ27*01		GCTGCAAAGAACACCAATACAGGCAAATTAACC	AAKNTNTGKLT	271	5	TRBV4*01	TRBD2*01	TRBJ2-2*01	Trbc1-Trbc2	GCCAGCAGCTCGGACTGGAACACCGGGCAGCTCTAC	ASSSDWNTGQLY	444	18	TRUE	T
908188	211	3	TRAV14-1*02	TRAJ15*01	Trac	GCAGCAAGTGACCAGGGAGGCAGAGCTCTGATA	AASDQGGRALI	154	2	TRBV12-1*01	TRBD1*01	TRBJ1-4*02	Trbc1-Trbc2	GCCAGCTCTTACAGGGTTTCCAACGAAAGATTATTT	ASSYRVSNERLF	57	1	TRUE	T
908553	50	4	TRAV6D-7*02	TRAJ39*01	Trac	GCTTTTAATAATAATGCAGGTGCCAAGCTCACA	F***CRCQAH	36	2	TRBV13-2*01	TRBD2*01	TRBJ2-7*01	Trbc1-Trbc2	GCCAGCGGTGGTGACTGGGGGTATGAACAGTAC	ASGGDWGYEQY	14	2	TRUE	T
909020	273	11	TRAV6D-7*01	TRAJ26*01	Trac	GCTCTGAGTGGGGATAACTATGCCCAGGGATTAACC	ALSGDNYAQGLT	175	5	TRBV26*01	TRBD1*01	TRBJ2-5*01	Trbc1-Trbc2	GCCAGCAGTCTAGGGGAAGACACCCAGTAC	ASSLGEDTQY	98	6	TRUE	T
909314	231	3	TRAV14D-2*01	TRAJ52*01	Trac	GCAGCAAGCGGTGGAGCTAACACTGGAAAGCTCACG	AASGGANTGKLT	231	3							0	0	FALSE	T
909323	42	2	TRAV9-3*01	TRAJ12*01	Trac	GCTGTGGCCCGGAGGCTATAAAGTGGTC	AVARRL*SG	12	1	TRBV14*01	TRBD1*01	TRBJ2-7*01	Trbc1-Trbc2	GCCAGCAGTCCGGGACAGGGTGAACAGTAC	ASSPGQGEQY	30	1	TRUE	T
909398	93	3	TRAV6-7/DV9*04	TRAJ31*01	Trac	GCTCTGAGTGGACATAGCAATAACAGAATCTTC	ALSGHSNNRIF	83	1	TRBV12-1*01	TRBD2*01	TRBJ2-1*01	Trbc1-Trbc2	GCCAGCTCTCGGACTGGGGGTAACTATGCTGAGCAGTTC	ASSRTGGNYAEQF	10	2	TRUE	T
909401	45	6	TRAV9-3*01	TRAJ22*01	Trac	GCTGTGACCGCATCTTCTGGCAGCTGGCAACTCATC	AVTASSGSWQLI	10	4	TRBV15*01	TRBD2*01	TRBJ2-7*01	Trbc1-Trbc2	GCCAGCAGCTGGGGGGGCGCACAGTAC	ASSWGGAQY	35	2	TRUE	T
910102	67	1						0	0	TRBV13-2*01		TRBJ1-1*01	Trbc1-Trbc2	GCCAGCGGTGATGCGGAAGGGAGGACAGAAGTCTTC	ASGDAEGRTEVF	67	1	FALSE	T
910103	60	3	TRAV4-2*01	TRAJ42*01	Trac	GCTGCTGAGGCGGGATTCTGGAGGAAGCAATGCAAAGCTAACC	AAEAGFWRKQCKAN	37	1	TRBV13-3*01	TRBD1*01	TRBJ1-6*01	Trbc1-Trbc2	GCCAGCAGTGAGGGACAGGGGAATAATTCGCCCCTCTAC	ASSEGQGNNSPLY	23	2	TRUE	T
910157	559	9	TRAV6D-7*01	TRAJ23*01	Trac	GCTCTGAGGATGAATTATAACCAGGGGAAGCTTATC	ALRMNYNQGKLI	376	6	TRBV13-2*01		TRBJ1-2*01	Trbc1-Trbc2	GCCAGCGGTGAGCACAGCTCCGACTACACC	ASGEHSSDYT	183	3	TRUE	T
910477	44	4	TRAV9-4*02	TRAJ40*01	Trac	GCTGTGAGCGCGCCAGGAAACTACAAATACGTC	AVSAPGNYKYV	15	1	TRBV19*01	TRBD2*01	TRBJ2-1*01	Trbc1-Trbc2	GCCAGCAGTCGGGACTGGGGTTATGCTGAGCAGTTC	QQSGLGLC*AV	29	3	TRUE	T
910856	622	9	TRAV21/DV12*03	TRAJ58*01	Trac	ATCCTGAGAGTGGGGGGCACTGGGTCTAAGCTGTCA	ILRVGGTGSKLS	246	3	TRBV4*01	TRBD2*01	TRBJ2-1*01	Trbc1-Trbc2	GCCAGCAGCTACTGGGGGGGCTATGCTGAGCAGTTC	ASSYWGGYAEQF	376	6	TRUE	T
911635	49	7						0	0	TRBV31*01	TRBD1*01	TRBJ1-1*01	Trbc1-Trbc2	GCCTGGAGTCTAGGGGGAGGGGACACAGAAGTCTTC	AWSLGGGDTEVF	49	7	FALSE	T
911689	0	0						0	0							0	0	FALSE	Unknown
911697	677	11	TRAV7D-4*02	TRAJ4*02	Trac	GCAGCTAGTGGGCCTCCTGGTAGCTTCAATAAGTTGACC	AASGPPGSFNKLT	558	9	TRBV1*01	TRBD1*01	TRBJ1-5*01	Trbc1-Trbc2	ACCTGCAGTGCGGGACAAAACAACCAGGCTCCGCTT	TCSAGQNNQAPL	119	2	TRUE	T
911707	317	12	TRAV7-5*01	TRAJ2*01	Trac	GCAATGAAGACTGGAGGACTAAGTGGTAAATTAACA	AMKTGGLSGKLT	121	8	TRBV13-2*01	TRBD1*01	TRBJ2-5*01	Trbc1-Trbc2	GCCAGCGGTGATCGACAGGGGCAAGACACCCAGTAC	ASGDRQGQDTQY	196	4	TRUE	T
912004	412	11	TRAV7-3*04	TRAJ15*01	Trac	GCAGTGAACCAGGGAGGCAGAGCTCTGATA	AVNQGGRALI	292	6	TRBV13-2*01		TRBJ1-3*01	Trbc1-Trbc2	GCCAGCGGTGATTCTGGAAATACGCTCTAT	ASGDSGNTLY	120	5	TRUE	T
912044	73	3	TRAV9D-1*01	TRAJ50*01	Trac	GCTGCGAGCGCCCCATCCTCCTCCTTCAGCAAGCTGGTG	AASAPSSSFSKLV	36	1	TRBV3*01	TRBD1*01	TRBJ1-2*01	Trbc1-Trbc2	GCCAGCAGCTTAGCGGGGGTCTCCGACTACACC	ASSLAGVSDYT	37	2	TRUE	T
912077	556	6	TRAV9-4*02	TRAJ37*01	Trac	GCTGTGAGTATAACAGGCAATACCGGAAAACTCATC	AVSITGNTGKLI	455	4	TRBV5*01	TRBD2*01	TRBJ2-4*01	Trbc1-Trbc2	GCCAGCAGCCCCCACTGGGGTAGTCAAAACACCTTGTAC	ASSPHWGSQNTLY	101	2	TRUE	T
912078	145	6	TRAV13-4/DV7*03	TRAJ40*01	Trac	GCTATAGTTGCAGGAAACTACAAATACGTC	AIVAGNYKYV	70	5	TRBV2*01	TRBD1*01	TRBJ1-5*01	Trbc1-Trbc2	GCCAGCAGCCAGGGGACAGGGGGCCACCAGGCTCCGCTT	ASSQGTGGHQAPL	75	1	TRUE	T
912094	16	1						0	0	TRBV26*01		TRBJ2-7*01	Trbc1-Trbc2	GCCAGCAGTCTGAGGGAACAGTAC	ASSLREQY	16	1	FALSE	T
912456	37	4	TRAV5-4*02	TRAJ58*01	Trac	GCTGCAAGGCAGCAAGGCACTGGGTCTAAGCTGTCA	AARQQGTGSKLS	13	3	TRBV4*01	TRBD2*01	TRBJ2-1*01	Trbc1-Trbc2	GCCAGCAGCTTCCGGGACTGGGGGCATGCTGAGCAGTTC	ASSFRDWGHAEQF	24	1	TRUE	T
912772	187	11	TRAV7D-4*02	TRAJ45*01	Trac	GCAGCTAGTGAGCCTAATACAGGAGGTGCAGATAGACTCACC	AASEPNTGGADRLT	133	7	TRBV16*01		TRBJ1-3*01	Trbc1-Trbc2	GCAAGCAGCTTACGAGGAAATACGCTCTAT	ASSLRGNTLY	54	4	TRUE	T
912778	53	3						0	0	TRBV12-1*01	TRBD1*01	TRBJ1-4*02	Trbc1-Trbc2	GCCAGCTCTCGGGACATTTCCAACGAAAGATTATTT	ASSRDISNERLF	53	3	FALSE	T
912826	98	3	TRAV6D-7*02	TRAJ42*01	Trac	GCTTCCAAAAATTCTGGAGGAAGCAATGCAAAGCTAACC	ASKNSGGSNAKLT	91	2	TRBV13-2*01	TRBD1*01	TRBJ2-5*01	Trbc1-Trbc2	GCCAGCGGTGATGCAGGGTGGGGAGACACCCAGTAC	ASGDAGWGDTQY	7	1	TRUE	T
913193	108	3	TRAV7D-3*01	TRAJ40*01	Trac	GCAGTGAGAGGAAACTACAAATACGTC	AVRGNYKYV	94	2	TRBV19*01	TRBD1*01	TRBJ2-1*01	Trbc1-Trbc2	GCCAGCAGCAGGGACAGGAGGTCTGAGCAGTTC	ASSRDRRSEQF	14	1	TRUE	T
913558	145	2	TRAV13N-1*01	TRAJ12*01	Trac	GCTATGGAACGGACTGGAGGCTATAAAGTGGTC	AMERTGGYKVV	120	1	TRBV13-2*01		TRBJ1-4*02	Trbc1-Trbc2	GCCAGCGGTGAACCAATTTCCAACGAAAGATTATTT	ASGEPISNERLF	25	1	TRUE	T
913579	500	8	TRAV13-4/DV7*03	TRAJ30*01		GCTATGAGCACAAATGCTTACAAAGTCATC	AMSTNAYKVI	318	5	TRBV19*01		TRBJ1-1*01	Trbc1-Trbc2	GCCAGCAGTATATACCGCGGAGTCTTC	ASSIYRGVF	182	3	TRUE	T
913617	9	1	TRAV5-1*02	TRAJ18*01	Trac	TCAGCAAAGATAGAGGTTCAGCCTTAGGGAGGCTGCAT	SAKIEVQP*GGC	9	1							0	0	FALSE	T
913629	0	0						0	0							0	0	FALSE	Unknown
913942	71	3	TRAV13D-1*01	TRAJ32*02	Trac	GCTATGTATGGGGGCAGTGGCAACAAGCTCATC	AMYGGSGNKLI	7	1	TRBV13-1*02		TRBJ1-1*01	Trbc1-Trbc2	GCCAGCAGGGACAACACAGAAGTCTTC	ASRDNTEVF	64	2	TRUE	T
913946	276	14	TRAV12-2*01	TRAJ39*01	Trac	GCTCCTCATAATGCAGGTGCCAAGCTCACA	APHNAGAKLT	165	11	TRBV3*01	TRBD1*01	TRBJ1-1*01	Trbc1-Trbc2	GCCAGCAGCCGGACAGGAGACACAGAAGTCTTC	ASSRTGDTEVF	111	3	TRUE	T
913984	156	1	TRAV8-1*03	TRAJ27*01	Trac	GCTACCAACACCAATACAGGCAAATTAACC	ATNTNTGKLT	156	1							0	0	FALSE	T
914713	191	5	TRAV7-1*02	TRAJ22*01	Trac	GCCATAGGGGCTTCTGGCAGCTGGCAACTCATC	AIGASGSWQLI	54	2	TRBV12-1*01	TRBD1*01	TRBJ2-4*01	Trbc1-Trbc2	GCCAGCTCCCCACAGGGACAAAACACCTTGTAC	ASSPQGQNTLY	137	3	TRUE	T
914720	79	4						0	0	TRDV2-2*01	TRDD2*01	TRDJ1*01	Trdc	GCTCTCATGGAGGGATACGGTACCGACAAACTCGTC	ALMEGYGTDKLV	79	4	FALSE	T
914721	455	12	TRAV4D-3*04	TRAJ37*01	Trac	GCTGCTGAGGCAGGCAATACTAGAAAACTCATC	AAEAGNTRKLI	382	9	TRBV5*01		TRBJ1-1*01	Trbc1-Trbc2	GCCAGCAGCCAAGATGCGGACACAGAAGTCTTC	ASSQDADTEVF	73	3	TRUE	T
915133	219	4	TRAV9D-1*01	TRAJ34*01	Trac	GCTGCGAGCCCCTCCAATACCGACAAAGTCGTC	AASPSNTDKVV	126	1	TRBV19*01		TRBJ1-3*01	Trbc1-Trbc2	GCCAGCAGTAAAAGTTCTGGAAATACGCTCTAT	ASSKSSGNTLY	93	3	TRUE	T
915473	59	4						0	0	TRBV1*01	TRBD1*01	TRBJ1-1*01	Trbc1-Trbc2	ACCTGCAGTGCGGGACAGGGGGAAACAGAAGTCTTC	TCSAGQGETEVF	59	4	FALSE	T
915533	0	0						0	0							0	0	FALSE	Unknown
915883	55	1						0	0	TRBV2*01		TRBJ1-1*01	Trbc1-Trbc2	GCCAGCAGCCAAGATAGGCGGGGAGTCTTC	ASSQDRRGVF	55	1	FALSE	T
915936	108	9						0	0	TRBV31*01	TRBD2*01	TRBJ2-5*01	Trbc1-Trbc2	GCCTGGAGTTACTGGGGGGTTAACCAAGACACCCAGTAC	AWSYWGVNQDTQY	108	9	FALSE	T
916229	0	0						0	0							0	0	FALSE	Unknown
916231	64	2	TRAV6-5*01	TRAJ37*01	Trac	GCTCTGAGTGATCCGGGCAATACTAGAAAACTCATC	ALSDPGNTRKLI	26	1	TRBV15*01		TRBJ2-5*01	Trbc1-Trbc2	GCCAGCAGTTTACGAGACACCCAGTAC	ASSLRDTQY	38	1	TRUE	T
916246	594	16	TRAV4D-4*03	TRAJ23*01	Trac	GCTGCTGCTTATAACCAGGGGAAGCTTATC	AAAYNQGKLI	438	7	TRBV20*01	TRBD1*01	TRBJ2-7*01	Trbc1-Trbc2	GGTGCTAGGACAGGGGATGAACAGTAC	VLGQGMNST	156	9	TRUE	T
917032	58	3						0	0	TRBV19*01	TRBD1*01	TRBJ2-7*01	Trbc1-Trbc2	GCCAGCAGTATTGAGGACAGGGTCTATGAACAGTAC	ASSIEDRVYEQY	58	3	FALSE	T
917078	692	16	TRAV7-5*01	TRAJ33*01	Trac	GCAATGAGCATGGATAGCAACTATCAGTTGATC	AMSMDSNYQLI	577	13	TRBV31*01	TRBD2*01	TRBJ2-7*01	Trbc1-Trbc2	GCCTGGAGCCGGGACTGGGGGGGAGAACAGTAC	AWSRDWGGEQY	115	3	TRUE	T
917435	772	8	TRAV7D-4*02	TRAJ52*01	Trac	GCAGCTAGTGCTACTGGAGCTAACACTGGAAAGCTCACG	AASATGANTGKLT	633	2	TRBV12-1*01	TRBD1*01	TRBJ1-3*01	Trbc1-Trbc2	GCCAGCTCGCCACAGGGGTATTCTGGAAATACGCTCTAT	ASSPQGYSGNTLY	139	6	TRUE	T
917449	115	4	TRAV7-6*02	TRAJ47*02	Trac	GCTCCCAACTATGCAAACAAGATGATC	APNYANKMI	51	3	TRBV5*01	TRBD1*01	TRBJ2-7*01	Trbc1-Trbc2	GCCAGCAGCCGCCGGGACATCTCCTATGAACAGTAC	ASSRRDISYEQY	64	1	TRUE	T
917450	26	2						0	0	TRBV1*01	TRBD2*01	TRBJ2-4*01	Trbc1-Trbc2	ACCTGCAGTGCAGACTGGGGGGGCGCCACCTTGTAC	TCSADWGGATLY	26	2	FALSE	T
917458	154	4	TRAV3-3*01	TRAJ35*02		GCAGTCAGTGCAGGCTTTGCAAGTGCGCTGACA	AVSAGFASALT	154	4							0	0	FALSE	T
918146	178	3	TRAV6-6*01	TRAJ31*01	Trac	GCTCTGGGTGATGGTAGCAATAACAGAATCTTC	ALGDGSNNRIF	63	1	TRBV31*01	TRBD2*01	TRBJ2-3*01	Trbc1-Trbc2	GCCTGGAGTCGGACTGGGGGGGAAACGCTGTAT	AWSRTGGETLY	115	2	TRUE	T
918170	670	23	TRAV9D-1*01	TRAJ50*01	Trac	GCTGCGAGCATGAGCACCTCCTCCTTCAGCAAGCTGGTG	AASMSTSSFSKLV	249	4	TRBV13-2*01		TRBJ2-2*01	Trbc1-Trbc2	GCCAGCGGTGATGCTGGAAACACCGGGCAGCTCTAC	ASGDAGNTGQLY	421	19	TRUE	T
918214	154	4	TRAV7D-4*02	TRAJ26*01	Trac	GCAGCTAGTGACCGAAATAACTATGCCCAGGGATTAACC	AASDRNNYAQGLT	154	4							0	0	FALSE	T
918225	203	6						0	0	TRBV13-1*02	TRBD1*01	TRBJ1-4*02	Trbc1-Trbc2	GCCAGCAGTGTGACAGTCAACGAAAGATTATTT	ASSVTVNERLF	203	6	FALSE	T
918564	274	4	TRAV9-3*01	TRAJ32*02	Trac	GCTGTGAGTGGCAACAAGCTCATC	AVSGNKLI	224	3	TRBV26*01	TRBD1*01	TRBJ1-1*01	Trbc1-Trbc2	GCCAGCAGTCTGTGGGGGCCAAACACAGAAGTCTTC	ASSLWGPNTEVF	50	1	TRUE	T
918567	41	2	TRAV12-2*01	TRAJ56*01	Trac	GCTCTGAGTGATATACTGGAGGCAATAATAAGCTGACT	ALSDILEAIIS*L	24	1	TRBV5*01	TRBD1*01	TRBJ2-3*01	Trbc1-Trbc2	GCCAGCAGCCAGGGGCGTAGTGCAGAAACGCTGTAT	ASSQGRSAETLY	17	1	TRUE	T
918992	18	2	TRAV8-1*01	TRAJ31*01	Trac	GCTACGGGGGGCAATAACAGAATCTTC	ATGGNNRIF	18	2							0	0	FALSE	T
919381	0	0						0	0							0	0	FALSE	Unknown
919748	308	10	TRAV7N-4*01	TRAJ49*01	Trac	GCAGTTAGTGAGCTCGCGGGTTACCAGAACTTCTAT	AVSELAGYQNFY	262	7	TRBV20*01	TRBD2*01	TRBJ2-7*01	Trbc1-Trbc2	GGTGCTAGGAGGGACTGGGGGTATGAACAGTAC	GARRDWGYEQY	46	3	TRUE	T
920123	37	6	TRAV7-3*01	TRAJ48*01	Trac	GCAGTGAGCAAGGCCTATGGAAATGAGAAAATAACT	AVSKAYGNEKIT	5	1	TRBV1*01	TRBD1*01	TRBJ1-4*02	Trbc1-Trbc2	ACCTGCAGTCAGGGCGAAAGATTATTT	TCSQGERLF	32	5	TRUE	T
920145	0	0						0	0							0	0	FALSE	Unknown
920154	184	2	TRAV14-3*04	TRAJ58*01	Trac	GCAGCAAGTCAAGGCACTGGGTCTAAGCTGTCA	AASQGTGSKLS	88	1	TRBV20*01	TRBD2*01	TRBJ1-1*01	Trbc1-Trbc2	GGTGCTAGGTGGGGGGGGAACACAGAAGTCTTC	GARWGGNTEVF	96	1	TRUE	T
920483	341	7						0	0	TRBV3*01		TRBJ2-3*01	Trbc1-Trbc2	GCCAGCAGCGGGAGTGCAGAAACGCTGTAT	ASSGSAETLY	341	7	FALSE	T
920496	1242	34	TRAV10D*01	TRAJ34*01	Trac	GCAGCAAGCAGATCTTCCAATACCGACAAAGTCGTC	AASRSSNTDKVV	436	4	TRBV14*01	TRBD2*01	TRBJ2-5*01	Trbc1-Trbc2	GCCAGCAGCCCTACTGGGGGCCAAGACACCCAGTAC	ASSPTGGQDTQY	806	30	TRUE	T
920497	48	3						0	0	TRBV3*01	TRBD1*01	TRBJ1-2*01	Trbc1-Trbc2	GCCAGCAGCTGGACAGGAGGGTCCGACTACACC	ASSWTGGSDYT	48	3	FALSE	T
920528	47	2	TRAV6-6*01	TRAJ32*02	Trac	GCTATGGGTTTAATTTTTTGGGGGCAGTGGCAACAAGCTCATC	AMGLIFWGQWQQAH	47	2							0	0	FALSE	T
920536	154	4	TRAV16*06	TRAJ48*01	Trac	GCTATGAAGAACTATGGAAATGAGAAAATAACT	AMKNYGNEKIT	110	1	TRBV19*01	TRBD2*01	TRBJ2-7*01	Trbc1-Trbc2	GCCAGCAGAACTGGGGTTGAACAGTAC	ASRTGVEQY	44	3	TRUE	T
921275	355	10	TRAV9D-3*01	TRAJ15*01	Trac	GCTGTGAGCGCGGGGCAGGGAGGCAGAGCTCTGATA	AVSAGQGGRALI	173	3	TRBV13-3*01	TRBD2*01	TRBJ2-1*01	Trbc1-Trbc2	GCCAGCGCCCGGGACTGGGATGCTGAGCAGTTC	ASARDWDAEQF	182	7	TRUE	T
921311	79	3	TRAV3-3*01	TRAJ53*01	Trac	GCAGTCAGTGGAGGCAGCAATTACAAACTGACA	AVSGGSNYKLT	79	3							0	0	FALSE	T
1032207	87	6	TRAV9D-3*01	TRAJ17*01	Trac	GCTGTGAGCGCCGACTAACAGTGCAGGGAACAAGCTAACT	AVSAD*QCREQAN	10	1	TRBV3*01	TRBD1*01	TRBJ2-7*01	Trbc1-Trbc2	GCCAGCAGCTTACGACAGGGGGGCTATGAACAGTAC	ASSLRQGGYEQY	77	5	TRUE	T
1032211	143	1						0	0	TRBV26*01	TRBD1*01	TRBJ2-7*01	Trbc1-Trbc2	GCCAGCAGTCTGTCGGACATCTCCTATGAACAGTAC	ASSLSDISYEQY	143	1	FALSE	T
1033376	396	3	TRAV12-2*02	TRAJ47*02	Trac	GCTTTGAGTGAGGACTATGCAAACAAGATGATC	ALSEDYANKMI	396	3							0	0	FALSE	T
1033779	19	1						0	0	TRBV5*01		TRBJ1-2*01	Trbc1-Trbc2	GCCAGCAGCCAACAGGCAAACTCCGACTACACC	ASSQQANSDYT	19	1	FALSE	T
1034172	75	2	TRAV10D*01	TRAJ48*01	Trac	GCAGCAAGCAACTATGGAAATGAGAAAATAACT	AASNYGNEKIT	75	2							0	0	FALSE	T
1034198	624	7	TRAV9-1*01	TRAJ9*01	Trac	GCTGTGAGCGTTAGGAACATGGGCTACAAACTTACC	AVSVRNMGYKLT	618	6	TRBV13-1*02		TRBJ1-3*01	Trbc1-Trbc2	GCCAGCAGGGACAATTCTGGAAATACGCTCTAT	ASRDNSGNTLY	6	1	TRUE	T
1034208	348	7	TRAV8-1*01	TRAJ22*01	Trac	GCTACTGCCTCATCTTCTGGCAGCTGGCAACTCATC	ATASSSGSWQLI	140	3	TRBV12-1*01		TRBJ2-4*01	Trbc1-Trbc2	GCCAGCTCGCCGACACAAAACACCTTGTAC	ASSPTQNTLY	208	4	TRUE	T
1034503	553	8	TRAV3D-3*02	TRAJ27*01	Trac	GCAGTCAGTAACACCAATACAGGCAAATTAACC	AVSNTNTGKLT	455	4	TRBV5*01	TRBD1*01	TRBJ1-6*01	Trbc1-Trbc2	GCCAGCAGCCAAGAAGACAGGGATAATTCGCCCCTCTAC	ASSQEDRDNSPLY	98	4	TRUE	T
1034571	115	5	TRAV7-2*02	TRAJ4*02	Trac	GCAGCAAGCCTATCTGGTAGCTTCAATAAGTTGACC	AASLSGSFNKLT	108	3	TRBV13-2*01	TRBD1*01	TRBJ1-3*01	Trbc1-Trbc2	GCCAGCGGGGACAGGGGTGGAAATACGCTCTAT	ASGDRGGNTLY	7	2	TRUE	T
1034931	319	7	TRAV4D-4*03	TRAJ13*01	Trac	GCTTCAAATTCTGGGACTTACCAGAGG	ASNSGTYQR	65	5	TRBV19*01		TRBJ1-1*01	Trbc1-Trbc2	GCCAGCAGTATTTCAGCAAACACAGAAGTCTTC	ASSISANTEVF	254	2	TRUE	T
1034948	335	15	TRAV12D-2*02	TRAJ58*01	Trac	GCTTTGAGTGGTGGCACTGGGTCTAAGCTGTCA	ALSGGTGSKLS	240	9	TRBV19*01	TRBD1*01	TRBJ1-2*01	Trbc1-Trbc2	GCCAGCAGCCCTACAGGGTCCGACTACACC	ASSPTGSDYT	95	6	TRUE	T
1035294	1116	19	TRAV14-1*02	TRAJ40*01	Trac	GCAGCAAGCTTTAATACAGGAAACTACAAATACGTC	SKL*YRKLQIR	219	4	TRBV30*01		TRBJ1-1*01	Trbc1-Trbc2	AGTTCTAGAGGGGTCACAGAAGTCTTC	SSRGVTEVF	897	15	TRUE	T
1035341	548	12	TRAV7-5*03	TRAJ23*01	Trac	GCAGTGAGTCCCATGAATTATAACCAGGGGAAGCTTATC	AVSPMNYNQGKLI	310	6	TRBV15*01	TRBD1*01	TRBJ2-7*01	Trbc1-Trbc2	GCCAGCAGTCCGGGACAGTATGAACAGTAC	ASSPGQYEQY	238	6	TRUE	T
1035347	97	1						0	0	TRBV1*01	TRBD2*01	TRBJ2-5*01	Trbc1-Trbc2	ACCTGCAGTGCACTGGGCCAAGACACCCAGTAC	TCSALGQDTQY	97	1	FALSE	T
1035348	253	6	TRAV4D-3*06	TRAJ11*01	Trac	GCTGCTGCTGACTCGGGATACAACAAACTCACT	AAADSGYNKLT	148	2	TRBV3*01	TRBD1*01	TRBJ2-4*01	Trbc1-Trbc2	GCCAGCAGCTACAGGGACACCTTGTAC	ASSYRDTLY	105	4	TRUE	T
1035729	384	9	TRAV12D-3*04	TRAJ27*01	Trac	GCTCTGAGGACCACCAATACAGGCAAATTAACC	ALRTTNTGKLT	304	4	TRBV5*01	TRBD1*01	TRBJ2-7*01	Trbc1-Trbc2	GCCAGCAGCCAAGAGGGGGTCAGCTCCTATGAACAGTAC	ASSQEGVSSYEQY	80	5	TRUE	T
1036421	347	6	TRAV4-2*01	TRAJ32*02	Trac	GCTGCTGAGGGGGGAGGGGGCAGTGGCAACAAGCTCATC	AAEGGGGSGNKLI	280	3	TRBV20*01	TRBD1*01	TRBJ2-5*01	Trbc1-Trbc2	GGTGCTAGCCGGGACAGAGACACCCAGTAC	C*PGQRHPV	67	3	TRUE	T
1036423	0	0						0	0							0	0	FALSE	Unknown
1036437	113	8	TRAV14D-3/DV8*01	TRAJ40*01	Trac	GCAGCAGTTAATACAGGAAACTACAAATACGTC	AAVNTGNYKYV	80	3	TRBV13-3*01	TRBD1*01	TRBJ2-2*01	Trbc1-Trbc2	GCCAGCAGTGACAGGGACACCGGGCAGCTCTAC	ASSDRDTGQLY	33	5	TRUE	T
1036441	546	14	TRAV12D-2*02	TRAJ22*01	Trac	GCTTTGAGTGAAGCATCTTCTGGCAGCTGGCAACTCATC	ALSEASSGSWQLI	300	8	TRBV26*01	TRBD1*01	TRBJ2-2*01	Trbc1-Trbc2	GCCAGCAGTCGGACAGGGGGCACCGGGCAGCTCTAC	ASSRTGGTGQLY	246	6	TRUE	T
1036469	481	11	TRAV9D-4*01	TRAJ32*02	Trac	GCTCTGAGCTCGAATTATGGGGGCAGTGGCAACAAGCTCATC	ALSSNYGGSGNKLI	311	3	TRBV3*01	TRBD2*01	TRBJ2-7*01	Trbc1-Trbc2	GCCAGCAGCTTACTGGGCTATGAACAGTAC	ASSLLGYEQY	170	8	TRUE	T
1036496	281	12	TRAV4-2*02	TRAJ52*01	Trac	GCTGTCACTGGAGCTAACACTGGAAAGCTCACG	AVTGANTGKLT	38	3	TRBV3*01		TRBJ2-5*01	Trbc1-Trbc2	GCCAGCAGCTTAACAGACACCCAGTAC	ASSLTDTQY	243	9	TRUE	T
1036505	541	8	TRAV13-4/DV7*03	TRAJ56*01		GCTATGGAACGGAGTGGAGGCAATAATAAGCTGACT	AMERSGGNNKLT	386	6	TRBV3*01		TRBJ1-2*01	Trbc1-Trbc2	GCCAGCAGCTTAGGGTCCGACTACACC	ASSLGSDYT	155	2	TRUE	T
1036869	144	5	TRAV9-1*01	TRAJ34*01	Trac	GCTGTGAGCGCGGTCTTCCAATACCGACAAAGTCGTC	AVSAVFQYRQSR	86	3	TRBV5*01		TRBJ2-5*01	Trbc1-Trbc2	GCCAGCAGCCACGGGGACACCCAGTAC	ASSHGDTQY	58	2	TRUE	T
1036886	0	0						0	0							0	0	FALSE	Unknown
1037263	440	12	TRAV5D-4*04	TRAJ40*01	Trac	GCTGCAAGGGATACAGGAAACTACAAATACGTC	AARDTGNYKYV	440	12							0	0	FALSE	T
1037584	38	1	TRAV3-3*01	TRAJ52*01	Trac	GCAGTCGTCACTGGAGCTAACACTGGAAAGCTCACG	AVVTGANTGKLT	38	1							0	0	FALSE	T
1037963	156	3	TRAV14D-2*01	TRAJ28*01	Trac	GCAGCAAGTCCAGGCACTGGGAGTAACAGGCTCACT	AASPGTGSNRLT	104	1	TRBV4*01	TRBD1*01	TRBJ2-2*01	Trbc1-Trbc2	GCCAGCAGCTGACAGGGGGCGGACACCGGGCAGCTCTAC	ASS*QGADTGQLY	52	2	TRUE	T
1037999	185	3	TRAV9-1*01	TRAJ40*01	Trac	GCTGTGAGCTTCAATACAGGAAACTACAAATACGTC	AVSFNTGNYKYV	173	2	TRBV13-1*02	TRBD2*01	TRBJ2-3*01	Trbc1-Trbc2	GCCAGCAGTCTCTGGGGGCGAGAAACGCTGTAT	ASSLWGRETLY	12	1	TRUE	T
1038397	169	9	TRAV5D-4*01	TRAJ37*01	Trac	GCTGCAAGTGAGACAGGCAATACTAGAAAACTCATC	AASETGNTRKLI	108	5	TRBV20*01		TRBJ1-2*01	Trbc1-Trbc2	GGTGCTAGGGACTCCGACTACACC	GARDSDYT	61	4	TRUE	T
1038416	19	1						0	0	TRBV26*01	TRBD1*01	TRBJ1-6*01	Trbc1-Trbc2	GCCAGCAGTCTGTCGACAGTAAATTCGCCCCTCTAC	ASSLSTVNSPLY	19	1	FALSE	T
1038723	303	9	TRAV12D-3*02	TRAJ31*02	Trac	GCTTTGAGTGATGGTAACAATAACAGAATCTTC	ALSDGNNNRIF	207	4	TRBV31*01	TRBD2*01	TRBJ2-7*01	Trbc1-Trbc2	GCCTGGAGCAAGGACTGGGGGGGCGCGGATGAACAGTAC	AWSKDWGGADEQY	96	5	TRUE	T
1039121	117	10						0	0	TRBV5*01		TRBJ2-7*01	Trbc1-Trbc2	GCCAGCAGCCATGACAGCTCCTATGAACAGTAC	ASSHDSSYEQY	117	10	FALSE	T
1039181	63	7						0	0	TRBV31*01	TRBD1*01	TRBJ2-1*01	Trbc1-Trbc2	GCCTGGAGTCGGGACATCTATGCTGAGCAGTTC	AWSRDIYAEQF	63	7	FALSE	T
1039893	156	3	TRAV4-2*01	TRAJ22*01	Trac	GCTGCTGCATCTTCTGGCAGCTGGCAACTCATC	AAASSGSWQLI	156	3							0	0	FALSE	T
1039950	234	10	TRAV7-6*02	TRAJ49*01	Trac	GCAGTGAGCATCACGGGTTACCAGAACTTCTAT	AVSITGYQNFY	79	2	TRBV2*01	TRBD2*01	TRBJ2-5*01	Trbc1-Trbc2	GCCAGCAGCCAACTGGGGGGCCAAGACACCCAGTAC	ASSQLGGQDTQY	155	8	TRUE	T
1039956	167	2	TRAV6-6*01	TRAJ32*02	Trac	GCTCTGGCCGGTTATGGGGGCAGTGGCAACAAGCTCATC	ALAGYGGSGNKLI	142	1	TRBV2*01	TRBD1*01	TRBJ1-6*01	Trbc1-Trbc2	GCCAGCAGCCAACAGACAGGTTCCTATAATTCGCCCCTCTAC	ASSQQTGSYNSPLY	25	1	TRUE	T
1040277	110	8	TRAV7-5*03	TRAJ40*01	Trac	GCAGTGAGCCGCGTTAATACAGGAAACTACAAATACGTC	AVSRVNTGNYKYV	55	5	TRBV19*01	TRBD2*01	TRBJ2-4*01	Trbc1-Trbc2	GCCAGCAGTATCCGGGGGGTTGGAAACACCTTGTAC	ASSIRGVGNTLY	55	3	TRUE	T
1040280	73	6	TRAV19*01	TRDJ1*01	Trdc	GCAGCAGGTGGCATATCGGAGGGCTTAGCTACCGACAAACTCGTC	AAGGISEGLATDKLV	25	2	TRBV23*01	TRBD1*01	TRBJ1-1*01	Trbc1-Trbc2	TCCAGCAGTCATGGGGCGGCAGAAGTCTTC	SSSHGAAEVF	48	4	TRUE	T
1040324	240	9	TRAV5D-4*01	TRAJ39*01		GCTGCAAGTCAGAATAATGCAGGTGCCAAGCTCACA	AASQNNAGAKLT	100	4	TRBV19*01	TRBD2*01	TRBJ2-5*01	Trbc1-Trbc2	GCCAGCAGTATACTGGGCCAAGACACCCAGTAC	ASSILGQDTQY	140	5	TRUE	T
1041030	62	1						0	0	TRBV15*01		TRBJ2-7*01	Trbc1-Trbc2	GCCAGCAGTTTCGGGGAATCCTATGAACAGTAC	ASSFGESYEQY	62	1	FALSE	T
1041049	59	5	TRAV16*01	TRAJ34*01	Trac	GCTATGAGAGGGGGATCTTCCAATACCGACAAAGTCGTC	AMRGGSSNTDKVV	50	4	TRBV3*01		TRBJ1-1*01	Trbc1-Trbc2	GCCAGCAGCCCCCGGCCGGAACACAGAAGTCTTC	ASSPRPEHRSL	9	1	TRUE	T
1041418	783	8	TRAV12D-3*04	TRAJ28*01	Trac	GCTCTGAGTACTGGCACTGGGAGTAACAGGCTCACT	ALSTGTGSNRLT	767	6	TRBV3*01		TRBJ2-1*01	Trbc1-Trbc2	GCCAGCAGCTTAGTGCTGAGCAGTTC	ASSLVLSSS	16	2	TRUE	T
1041434	425	8	TRAV6D-6*01	TRAJ34*01	Trac	GCTCTGAGTGATTCCAATACCGACAAAGTCGTC	ALSDSNTDKVV	316	3	TRBV14*01		TRBJ2-1*01	Trbc1-Trbc2	GCCAGCAGTGGCAACTATGCTGAGCAGTTC	ASSGNYAEQF	109	5	TRUE	T
1041465	81	1						0	0	TRBV19*01	TRBD1*01	TRBJ1-4*02	Trbc1-Trbc2	GCCAGCAGTATTAGGACAGGGAACGAAAGATTATTT	ASSIRTGNERLF	81	1	FALSE	T
1041487	580	5	TRAV9-4*02	TRAJ49*01	Trac	GCTGTGAGCGCGAGCACGGGTTACCAGAACTTCTAT	AVSASTGYQNFY	580	5							0	0	FALSE	T
1041500	15	3						0	0	TRBV1*01		TRBJ2-4*01	Trbc1-Trbc2	ACCTGCAGTGCAGGGGCTCAAAACACCTTGTAC	TCSAGAQNTLY	15	3	FALSE	T
1041819	285	7	TRAV3-3*01	TRAJ23*01	Trac	GCAGTCACCCTGAATTATAACCAGGGGAAGCTTATC	AVTLNYNQGKLI	249	5	TRBV12-2*01	TRBD2*01	TRBJ2-4*01	Trbc1-Trbc2	GCCAGCTCTCTCCGGACTGGGGGGGCGCAAAACACCTTGTAC	ASSLRTGGAQNTLY	36	2	TRUE	T
1041856	355	7	TRAV12-2*02	TRAJ37*01	Trac	GCTTTGGGTATAACAGGCAATACCGGAAAACTCATC	ALGITGNTGKLI	267	5	TRBV5*01	TRBD2*01	TRBJ2-7*01	Trbc1-Trbc2	GCCAGCAGCCAACTGGGGGATGAACAGTAC	ASSQLGDEQY	88	2	TRUE	T
1041881	106	2	TRAV5-1*02	TRAJ32*01	Trac	TCAGCAAATGGGAGCAGTGGCAACAAGCTCATC	SANGSSGNKLI	48	1	TRBV20*01	TRBD1*01	TRBJ2-7*01	Trbc1-Trbc2	GGTGCTAGGGAAGCAGGGAGTGAACAGTAC	GAREAGSEQY	58	1	TRUE	T
1042188	59	3						0	0	TRBV31*01		TRBJ1-3*01	Trbc1-Trbc2	GCCTGGAGTCTAGGTAATTCTGGAAATACGCTCTAT	AWSLGNSGNTLY	59	3	FALSE	T
1042211	16	1						0	0	TRBV19*01	TRBD2*01	TRBJ2-5*01	Trbc1-Trbc2	GCCAGCAGCCGGGACTGGGGGTGGCAAGACACCCAGTAC	ASSRDWGWQDTQY	16	1	FALSE	T
1042231	451	6	TRAV7-2*02	TRAJ18*01	Trac	GCAGCAAGCCCTAGAGGTTCAGCCTTAGGGAGGCTGCAT	AASPRGSALGRLH	306	3	TRBV17*01		TRBJ2-5*01	Trbc1-Trbc2	GCTAGCAGCAGGGACAACCAAGACACCCAGTAC	ASSRDNQDTQY	145	3	TRUE	T
1042253	7	2	TRAV14D-2*01	TRAJ40*01	Trac	GCAGCAACTAATACAGGAAACTACAAATACGTC	AATNTGNYKYV	7	2							0	0	FALSE	T
1042609	105	3	TRAV7-4*01	TRAJ40*01	Trac	GCAGCTAGTGAGCAGGGAGGAAACTACAAATACGTC	AASEQGGNYKYV	105	3							0	0	FALSE	T
1043027	526	14	TRAV9-4*02	TRAJ47*02	Trac	GCTGTGAGCGCGAGGGGCTATGCAAACAAGATGATC	AVSARGYANKMI	355	4	TRBV31*01	TRBD2*01	TRBJ2-4*01	Trbc1-Trbc2	GCCTGGAGTCTAGGGCTGGGGGGAAACACCTTGTAC	AWSLGLGGNTLY	171	10	TRUE	T
1043347	57	2						0	0	TRBV20*01	TRBD1*01	TRBJ2-1*01	Trbc1-Trbc2	GGTGCTGGGACAGGGGGCTATGCTGAGCAGTTC	GAGTGGYAEQF	57	2	FALSE	T
1043361	418	13	TRAV9N-4*01	TRAJ2*01	Trac	GCTCTGAGCACGAATACTGGAGGACTAAGTGGTAAATTAACA	ALSTNTGGLSGKLT	255	5	TRBV16*01	TRBD1*01	TRBJ1-3*01	Trbc1-Trbc2	GCAAGCAGCCAGGGGGCTGGAAATACGCTCTAT	ASSQGAGNTLY	163	8	TRUE	T
1043396	224	9	TRAV21/DV12*01	TRAJ56*01	Trac	ATCCTGAGAGTAGATGGAGGCAATAATAAGCTGACT	ILRVDGGNNKLT	36	2	TRBV15*01	TRBD2*01	TRBJ2-1*01	Trbc1-Trbc2	GCCAGCAGGGACTGGGGAAACTATGCTGAGCAGTTC	ASRDWGNYAEQF	188	7	TRUE	T
1043418	483	14	TRAV14-3*01	TRAJ43*01	Trac	GCAGCAAGTGGCAACAATGCCCCACGA	AASGNNAPR	338	12	TRBV5*01	TRBD2*01	TRBJ2-7*01	Trbc1-Trbc2	GCCAGCAGCCAAGAGACTGGGGGCTATGAACAGTAC	ASSQETGGYEQY	145	2	TRUE	T
1043739	75	2						0	0	TRBV3*01	TRBD1*01	TRBJ2-4*01	Trbc1-Trbc2	GCCAGCAGCCACAGGGTTCAAAACACCTTGTAC	ASSHRVQNTLY	75	2	FALSE	T
1043748	58	2	TRAV4D-4*01	TRAJ18*01	Trac	GCTGCTGAGGCTGGAGGTTCAGCCTTAGGGAGGCTGCAT	AAEAGGSALGRLH	58	2							0	0	FALSE	T
1044101	0	0						0	0							0	0	FALSE	Unknown
1044123	100	2	TRAV3-3*01	TRAJ37*01	Trac	GCAGTCACAACAGGCAATACTAGAAAACTCATC	AVTTGNTRKLI	100	2							0	0	FALSE	T
1044163	365	10	TRAV4D-4*03	TRAJ22*01	Trac	GCTGCTGAGTTATCTTCTGGCAGCTGGCAACTCATC	AAELSSGSWQLI	142	5	TRBV16*01	TRBD2*01	TRBJ2-7*01	Trbc1-Trbc2	GCAAGCAGCTTAGAAGGGGGGGCATATGAACAGTAC	ASSLEGGAYEQY	223	5	TRUE	T
1044532	117	4	TRAV7-2*02	TRAJ30*01	Trac	GCAGCAGGCACAAATGCTTACAAAGTCATC	AAGTNAYKVI	81	2	TRBV5*01	TRBD1*01	TRBJ1-3*01	Trbc1-Trbc2	GCCAGCAGCCAAACAGGTAATTCTGGAAATACGCTCTAT	ASSQTGNSGNTLY	36	2	TRUE	T
1044875	0	0						0	0							0	0	FALSE	Unknown
1044916	681	12	TRAV5D-4*01	TRAJ38*01	Trac	GCTGCAAGTGCCCTTAATGTTGGTGACAACAGTAAGCTGATT	AASALNVGDNSKLI	671	10	TRBV26*01		TRBJ2-3*01	Trbc1-Trbc2	GCCAGCACGGGTGCAGAAACGCTGTAT	ASTGAETLY	10	2	TRUE	T
1044922	62	6	TRAV12-2*01	TRAJ13*01	Trac	GCTCTGATTCGATCAAATTCTGGGACTTACCAGAGG	ALIRSNSGTYQR	18	1	TRBV13-3*01	TRBD2*01	TRBJ2-1*01	Trbc1-Trbc2	GCCAGCAGCCCTGGACTGGATAACTATGCTGAGCAGTTC	ASSPGLDNYAEQF	44	5	TRUE	T
1044928	50	4	TRAV3-3*01	TRAJ30*01	Trac	GCAGTCAAATATGACACAAATGCTTACAAAGTCATC	AVKYDTNAYKVI	18	2	TRBV29*01	TRBD1*01	TRBJ2-7*01	Trbc1-Trbc2	GCTAGCAGTTCCAGGGTATGAACAGTAC	ASSSRV*TV	32	2	TRUE	T
1045265	73	1	TRAV4-3*03	TRAJ39*01	Trac	GCTGCCCATAATAATGCAGGTGCCAAGCTCACA	AAHNNAGAKLT	73	1							0	0	FALSE	T
1045275	446	9	TRAV7-4*01	TRAJ39*01	Trac	GCAGCTAGTGATAATAATGCAGGTGCCAAGCTCACA	AASDNNAGAKLT	430	6	TRBV20*01		TRBJ1-3*01	Trbc1-Trbc2	GGTGCTAGGGATCAGGGAAATACGCTCTAT	GARDQGNTLY	16	3	TRUE	T
1045692	161	3						0	0	TRBV1*01	TRBD1*01	TRBJ1-4*02	Trbc1-Trbc2	ACCTGCAGTGCTAGGGGGCAGGACGAAAGATTATTT	TCSARGQDERLF	161	3	FALSE	T
1045706	136	4	TRAV5D-4*01	TRAJ49*01	Trac	GCTGCCCCTGAACACGGGTTACCAGAACTTCTAT	AAPEHGLPELL	5	1	TRBV4*01	TRBD2*01	TRBJ2-5*01	Trbc1-Trbc2	GCCAGCAGCTTACTGGGGTCCACCCAGTAC	ASSLLGSTQY	131	3	TRUE	T
1045720	81	6	TRAV6-7/DV9*04	TRAJ32*01	Trac	GCTCTGAGTGATTATGGGAGCAGTGGCAACAAGCTCATC	ALSDYGSSGNKLI	14	3	TRBV5*01	TRBD1*01	TRBJ1-4*02	Trbc1-Trbc2	GCCAGCAGCCAAGAGACAGGGGGCGCCAACGAAAGATTATTT	ASSQETGGANERLF	67	3	TRUE	T
1046110	232	8	TRAV6-5*01	TRAJ15*01	Trac	GCTCTGAGTGATCGAGGCAGGGAGGCAGAGCTCTGATA	ALSDRGREAEL*	56	2	TRBV15*01	TRBD2*01	TRBJ2-4*01	Trbc1-Trbc2	GCCAGCAGCCGTGGGGGGCAAAACACCTTGTAC	ASSRGGQNTLY	176	6	TRUE	T
1046794	258	9	TRAV14D-3/DV8*01	TRAJ34*02	Trac	GCAGCAAGTTGGGCCAATACCAACAAAAGTCGTC	AASWANTNKSR	198	7	TRBV2*01		TRBJ2-4*01	Trbc1-Trbc2	GCCAGCAGCCAACAGGGTCAAAACACCTTGTAC	ASSQQGQNTLY	60	2	TRUE	T
1046815	0	0						0	0							0	0	FALSE	Unknown
1046867	0	0						0	0							0	0	FALSE	Unknown
1047227	27	2						0	0	TRBV13-3*01		TRBJ2-1*01	Trbc1-Trbc2	GCCAGCAGAGGACACTATGCTGAGCAGTTC	ASRGHYAEQF	27	2	FALSE	T
1047261	1055	25	TRAV9-1*01	TRAJ43*01	Trac	GCTGTGAGCGTTAATAACAACAATGCCCCACGA	AVSVNNNNAPR	431	6	TRBV1*01	TRBD1*01	TRBJ1-4*02	Trbc1-Trbc2	ACCTGCAGTGGGACAGGGAAGAACGAAAGATTATTT	TCSGTGKNERLF	624	19	TRUE	T
1048032	0	0						0	0							0	0	FALSE	Unknown
1049476	54	3	TRAV6-6*01	TRAJ5*01	Trac	GCTCTGGGTGCACAGGTTGTGGGGCAGCTCACT	ALGAQVVGQLT	10	1	TRBV1*01		TRBJ2-4*01	Trbc1-Trbc2	ACCTGCAGTGCCGGACACACCTTGTAC	TCSAGHTLY	44	2	TRUE	T
1049517	383	7	TRAV14D-3/DV8*01	TRAJ31*01	Trac	GCAGCCCTGAATAGCAATAACAGAATCTTC	SPE*Q*QNL	141	2	TRBV31*01		TRBJ2-1*01	Trbc1-Trbc2	GCCTGGAGCTCCATGGATGCTGAGCAGTTC	AWSSMDAEQF	242	5	TRUE	T
1049535	132	3						0	0	TRBV2*01		TRBJ1-2*01	Trbc1-Trbc2	GCCAGCAGCCAAGATCGGGCAAACTCCGACTACACC	ASSQDRANSDYT	132	3	FALSE	T
1049543	76	5	TRAV9-1*02	TRAJ17*01	Trac	GCTGTGAGCGGTGGCAGTGCAGGGAACAAGCTAACT	AVSGGSAGNKLT	17	1	TRBV3*01		TRBJ2-7*01	Trbc1-Trbc2	GCCAGCAGCTTAACAGAACAGTAC	ASSLTEQY	59	4	TRUE	T
1049565	97	2	TRAV13D-4*01	TRAJ48*01	Trac	GCTATGGAAAACAGCTATGGAAATGAGAAAATAACT	AMENSYGNEKIT	57	1	TRBV13-3*01	TRBD1*01	TRBJ1-4*02	Trbc1-Trbc2	GCCAGCAGTGATGTAGGGGGCGGCAACGAAAGATTATTT	ASSDVGGGNERLF	40	1	TRUE	T
1050248	119	4	TRAV5-1*02	TRAJ37*01	Trac	TCAGCAAGTAAGGCAGGCAATACTAGAAAACTCATC	SASKAGNTRKLI	95	3	TRBV2*01	TRBD1*01	TRBJ2-2*01	Trbc1-Trbc2	GCCAGCAGCCAAGGACAGGGCACCGGGCAGCTCTAC	ASSQGQGTGQLY	24	1	TRUE	T
1050251	401	4	TRAV14D-3/DV8*03	TRAJ23*01	Trac	GCAGCAAGTGGATATAACCAGGGGAAGCTTATC	AASGYNQGKLI	401	4							0	0	FALSE	T
1050262	26	1						0	0	TRBV19*01	TRBD2*01	TRBJ1-3*01	Trbc1-Trbc2	GCCAGCAGTATAGGGGGGGCTCATTCTGGAAATACGCTCTAT	ASSIGGAHSGNTLY	26	1	FALSE	T
1050636	96	4	TRAV16*06	TRAJ52*01	Trac	GCTATGGGCGCTGGAGCTAACACTGGAAAGCTCACG	AMGAGANTGKLT	74	3	TRBV4*01		TRBJ2-4*01	Trbc1-Trbc2	GCCAGCAGCTACGGGAGGAGTCAAAACACCTTGTAC	ASSYGRSQNTLY	22	1	TRUE	T
1050670	213	4	TRAV19*01	TRAJ58*01	Trac	GCAGCAGGGGAGATGCAGCAAGGCACTGGGTCTAAGCTGTCA	AAGEMQQGTGSKLS	167	3	TRBV2*01	TRBD1*01	TRBJ1-5*01	Trbc1-Trbc2	GCCAGCAGCCAAGAGGGACAGGGGGCCAACCAGGCTCCGCTT	ASSQEGQGANQAPL	46	1	TRUE	T
1051018	179	10	TRAV14D-3/DV8*06	TRAJ48*01	Trac	GCAGCAAGTGTTACCAACTATGGAAATGAGAAAATAACT	AASVTNYGNEKIT	8	1	TRBV13-3*01	TRBD2*01	TRBJ2-2*01	Trbc1-Trbc2	GCCAGCAGTGATGCAAACTGGGGAACCGGGCAGCTCTAC	ASSDANWGTGQLY	171	9	TRUE	T
1051467	0	0						0	0							0	0	FALSE	Unknown
1051788	193	2	TRAV6-7/DV9*04	TRAJ26*01	Trac	GCTCTGAGTGATATGCCCAGGGATTAACC	ALSDMPRD*P	193	2							0	0	FALSE	T
1051866	134	4						0	0	TRBV26*01	TRBD1*01	TRBJ2-7*01	Trbc1-Trbc2	GCCAGCAGTCCCGGGACAGGGAGGGAACAGTAC	ASSPGTGREQY	134	4	FALSE	T
1052164	5	1						0	0	TRBV20*01	TRBD1*01	TRBJ1-2*01	Trbc1-Trbc2	GGTGCTAGAGAAGGGGCAAACTCCGACTACACC	GAREGANSDYT	5	1	FALSE	T
1052188	1561	33	TRAV14D-3/DV8*01	TRAJ13*01	Trac	GCAGCAAGCCATCCTTCTGGGACTTACCAGAGG	AASHPSGTYQR	1049	13	TRBV3*01	TRBD1*01	TRBJ2-2*01	Trbc1-Trbc2	GCCAGCAGCCGGGACAGAAACACCGGGCAGCTCTAC	ASSRDRNTGQLY	512	20	TRUE	T
1052214	128	2	TRAV9-1*01	TRAJ15*01	Trac	GCTGTGAGTTCCTACCAGGGAGGCAGAGCTCTGATA	AVSSYQGGRALI	35	1	TRBV16*01		TRBJ2-4*01	Trbc1-Trbc2	GCAAGCAGCTTAGACAGTCAAAACACCTTGTAC	ASSLDSQNTLY	93	1	TRUE	T
1052252	53	4						0	0	TRBV13-3*01	TRBD1*01	TRBJ1-4*02	Trbc1-Trbc2	GCCAGCAGTGATGGGACAGGGGGCGAAAGATTATTT	ASSDGTGGERLF	53	4	FALSE	T
1052253	264	8						0	0	TRBV2*01	TRBD2*01	TRBJ2-4*01	Trbc1-Trbc2	GCCAGCAGCCAAGACTGGGGGGACACCTTGTAC	ASSQDWGDTLY	264	8	FALSE	T
1052612	499	11	TRAV7-2*02	TRAJ4*02	Trac	GCAGCAATCTCATCTGGTAGCTTCAATAAGTTGACC	AAISSGSFNKLT	485	9	TRBV13-1*02	TRBD1*01	TRBJ2-3*01	Trbc1-Trbc2	GCCAGCAGTCCGGGACAGGGTGCAGAAACGCTGTAT	ASSPGQGAETLY	14	2	TRUE	T
1052619	67	1						0	0	TRBV2*01	TRBD1*01	TRBJ1-4*02	Trbc1-Trbc2	GCCAGCAGCCGGGACAGGGAACACGAAAGATTATTT	ASSRDREHERLF	67	1	FALSE	T
1052946	88	1	TRAV12-2*02	TRAJ23*01	Trac	GCTTTGAATTATAACCAGGGGAAGCTTATC	ALNYNQGKLI	88	1							0	0	FALSE	T
1052997	25	2	TRAV21/DV12*03	TRAJ42*01	Trac	ATCCTGAGAGTGAAATCTGGAGGAAGCAATGCAAAGCTAACC	ILRVKSGGSNAKLT	25	2							0	0	FALSE	T
1053351	18	3	TRAV5D-4*04	TRAJ47*02		GCTGCAATGGACTATGCAAACAAGATGATC	AAMDYANKMI	18	3							0	0	FALSE	T
1053781	540	16	TRAV13-1*02	TRAJ49*01	Trac	GCTTTGGACCCGAACACGGGTTACCAGAACTTCTAT	ALDPNTGYQNFY	383	5	TRBV17*01	TRBD2*01	TRBJ2-7*01	Trbc1-Trbc2	GCTAGCAGTAGGGACTGGGGGTATGAACAGTAC	ASSRDWGYEQY	157	11	TRUE	T
1054097	154	5	TRAV5-4*02	TRAJ40*01	Trac	GCTGCCACAGGAAACTACAAATACGTC	AATGNYKYV	93	2	TRBV2*01	TRBD2*01	TRBJ2-7*01	Trbc1-Trbc2	GCCAGCAGCCAAGAGGGGGGCTATGAACAGTAC	ASSQEGGYEQY	61	3	TRUE	T
1054126	359	8	TRAV7D-5*01	TRAJ40*01	Trac	GCAGTGAGCACTAATACAGGAAACTACAAATACGTC	AVSTNTGNYKYV	235	5	TRBV17*01	TRBD2*01	TRBJ2-7*01	Trbc1-Trbc2	GCTAGCAGTAGGGACTGGGGGGCGTATGAACAGTAC	ASSRDWGAYEQY	124	3	TRUE	T
1054136	174	3	TRAV10D*01	TRAJ32*01	Trac	GCAGCAAGCAGCTATGGGAGCAGTGGCAACAAGCTCATC	AASSYGSSGNKLI	116	1	TRBV13-2*01		TRBJ2-2*01	Trbc1-Trbc2	GCCAGCGGTGGCTACACCGGGCAGCTCTAC	ASGGYTGQLY	58	2	TRUE	T
1054174	217	3	TRAV12D-2*02	TRAJ13*01	Trac	GCTTTGACCTATAATTCTGGGACTTACCAGAGG	ALTYNSGTYQR	109	1	TRBV15*01		TRBJ1-1*01	Trbc1-Trbc2	GCCAGCAGTTTAGGGACAAACACAGAAGTCTTC	ASSLGTNTEVF	108	2	TRUE	T
1054474	25	2						0	0	TRBV13-2*01	TRBD2*01	TRBJ2-2*01	Trbc1-Trbc2	GCCAGCGGTGAGGTGGGGGGCACCGGGCAGCTCTAC	ASGEVGGTGQLY	25	2	FALSE	T
1054486	58	6	TRAV3-3*01	TRAJ37*01		GCAGTCAGAATAACAGGCAATACTAGAAAACTCATC	SQNNRQY*KTH	52	4	TRBV13-3*01	TRBD2*01	TRBJ2-4*01	Trbc1-Trbc2	GCCAGCAGTGATGCATTGGGACTGGGTCAAAACACCTTGTAC	ASSDALGLGQNTLY	6	2	TRUE	T
1054494	9	1	TRAV6D-7*02	TRAJ56*01	Trac	GCTCTGAGTACTGGAGGCAATAATAAGCTGACT	ALSTGGNNKLT	9	1							0	0	FALSE	T
1054508	151	5						0	0	TRBV20*01	TRBD1*01	TRBJ1-2*01	Trbc1-Trbc2	GGTGCTGCCGGGACAGCAAACTCCGACTACACC	GAAGTANSDYT	151	5	FALSE	T
1054517	15	1						0	0	TRBV31*01	TRBD1*01	TRBJ1-2*01	Trbc1-Trbc2	GCCTGGAGTCGGGACACTCCGACTACACC	AWSRDTPTTP	15	1	FALSE	T
1054537	35	2	TRAV7-2*02	TRAJ37*01	Trac	GCAGCAAGCGTCGGAGGCAATACCGGAAAACTCATC	AASVGGNTGKLI	29	1	TRBV5*01	TRBD2*01	TRBJ2-5*01	Trbc1-Trbc2	GCCAGCAGCCCCCCTGGGGGCCAAGACACCCAGTAC	ASSPPGGQDTQY	6	1	TRUE	T
1054555	121	5						0	0	TRBV31*01	TRBD1*01	TRBJ2-7*01	Trbc1-Trbc2	GCCTGGAGTCAGGGGTACTCCTATGAACAGTAC	AWSQGYSYEQY	121	5	FALSE	T
1054917	24	1	TRAV6-6*01	TRAJ40*01	Trac	GCTCTGGGTGAGGCAGGAAACTACAAATACGTC	ALGEAGNYKYV	24	1							0	0	FALSE	T
1054940	270	3	TRAV16D/DV11*01	TRAJ27*01	Trac	GCTATGAGAGAGGATAACACCAATACAGGCAAATTAACC	AMREDNTNTGKLT	258	1	TRBV3*01	TRBD1*01	TRBJ1-2*01	Trbc1-Trbc2	GCCAGCAGCCCGGGACAGGGGGACTCCGACTACACC	ASSPGQGDSDYT	12	2	TRUE	T
1055270	486	8	TRAV6D-4*01	TRAJ43*01	Trac	GCTCTGGATAACAACAATGCCCCACGA	ALDNNNAPR	453	6	TRBV13-2*01	TRBD2*01	TRBJ2-1*01	Trbc1-Trbc2	GCCAGCGGTGCCCGACTGGGGGGCTATGCTGAGCAGTTC	ASGARLGGYAEQF	33	2	TRUE	T
1055314	0	0						0	0							0	0	FALSE	Unknown
1055703	205	4						0	0	TRBV31*01	TRBD2*01	TRBJ2-7*01	Trbc1-Trbc2	GCCTGGAGTCTAGGGGACTGGGGGGGTGAACAGTAC	AWSLGDWGGEQY	205	4	FALSE	T
1056032	247	4	TRAV7-5*01	TRAJ17*01	Trac	GCAATGAGCTCTATGACTAACAGTGCAGGGAACAAGCTAACT	AMSSMTNSAGNKLT	247	4							0	0	FALSE	T
1056090	640	14	TRAV6-4*01	TRAJ17*01	Trac	GCTCTGGTTAACAGTGCAGGGAACAAGCTAACT	ALVNSAGNKLT	442	5	TRBV31*01		TRBJ1-6*01	Trbc1-Trbc2	GCCTGGAGTCTACGGTCCTATAATTCGCCCCTCTAC	AWSLRSYNSPLY	198	9	TRUE	T
1056094	0	0						0	0							0	0	FALSE	Unknown
1056464	0	0						0	0							0	0	FALSE	Unknown
1056465	477	15	TRAV14-2*02	TRAJ39*01	Trac	GCAGCAAGTAATAATGCAGGTGCCAAGCTCACA	AASNNAGAKLT	245	5	TRBV13-3*01	TRBD2*01	TRBJ2-4*01	Trbc1-Trbc2	GCCAGCAGTGACTGGGGGCAAAACACCTTGTAC	ASSDWGQNTLY	232	10	TRUE	T
1056782	94	2	TRAV7-4*01	TRAJ43*01	Trac	GCAGCTAGTGAGCATGCTAACAACAATGCCCCACGA	AASEHANNNAPR	94	2							0	0	FALSE	T
1056796	208	7	TRAV7-3*01	TRAJ13*01	Trac	GCAGTGAGCATGGGGAATTCTGGGACTTACCAGAGG	AVSMGNSGTYQR	208	7							0	0	FALSE	T
1056799	246	1	TRAV16D/DV11*01	TRAJ34*02	Trac	GCTATGAGAGAGGGCTACAATACCAACAAAGTCGTC	AMREGYNTNKVV	246	1							0	0	FALSE	T
1057548	534	13	TRAV14-1*02	TRAJ18*01	Trac	GCAGCAAGTGGAGGTTCAGCCTTAGGGAGGCTGCAT	AASGGSALGRLH	257	6	TRBV19*01	TRBD2*01	TRBJ2-3*01	Trbc1-Trbc2	GCCAGCAGCAGACTGGGGGGGCGCGGAGAAACGCTGTAT	ASSRLGGRGETLY	277	7	TRUE	T
1057953	210	6						0	0	TRBV17*01	TRBD2*01	TRBJ2-5*01	Trbc1-Trbc2	GCTAGCAGTTCGACTGGGGGGGCGAACACCCAGTAC	ASSSTGGANTQY	210	6	FALSE	T
1057979	117	6	TRAV8D-2*03	TRAJ22*01	Trac	GCTACAGATCGGGCATCTTCTGGCAGCTGGCAACTCATC	ATDRASSGSWQLI	117	6							0	0	FALSE	T
1058309	316	7						0	0	TRBV16*01		TRBJ2-1*01	Trbc1-Trbc2	GCAAGCAGCATTAACTATGCTGAGCAGTTC	ASSINYAEQF	316	7	FALSE	T
1058382	13	1	TRAV12D-2*02	TRAJ7*01	Trac	GCTCCCCACCCGACTACAGCAACAACAGACTTACT	APHPTTATTDLL	13	1							0	0	FALSE	T
1058708	301	2	TRAV9-1*02	TRAJ22*01	Trac	GCTGTGAGCGCGTCTTCTGGCAGCTGGCAACTCATC	L*ARLLAAGNSS	250	1	TRBV26*01	TRBD1*01	TRBJ2-7*01	Trbc1-Trbc2	GCCAGCAGTCTGTCGGGACAGTATGAACAGTAC	ASSLSGQYEQY	51	1	TRUE	T
1058771	198	9	TRAV4-2*02	TRAJ13*01	Trac	GCTGTTGAGGCCTGGAATTCTGGGACTTACCAGAGG	AVEAWNSGTYQR	6	1	TRBV26*01	TRBD1*01	TRBJ2-7*01	Trbc1-Trbc2	GCCAGCAGTGGGACAGCTTATGAACAGTAC	ASSGTAYEQY	192	8	TRUE	T
1059084	348	13	TRAV9-1*01	TRAJ32*02	Trac	GCTGTGAGCCCTTATGGGGGCAGTGGCAACAAGCTCATC	AVSPYGGSGNKLI	269	6	TRBV3*01	TRBD2*01	TRBJ2-7*01	Trbc1-Trbc2	GCCAGCAGCTTAGGGACTGGGGGCTATGAACAGTAC	ASSLGTGGYEQY	79	7	TRUE	T
1059114	276	3	TRAV21/DV12*03	TRAJ58*01	Trac	ATCCTGAGAGTCCAAGGCACTGGGTCTAAGCTGTCA	ILRVQGTGSKLS	271	2	TRBV3*01	TRBD2*01	TRBJ2-7*01	Trbc1-Trbc2	GCCAGCAGCTTAGCACTGGGGGGGCGCGAACAGTAC	ASSLALGGREQY	5	1	TRUE	T
1059132	6	2	TRAV13D-4*01	TRAJ27*01		GCTATGGAATACACCAATACAGGCAAATTAACC	AMEYTNTGKLT	6	2							0	0	FALSE	T
1059526	77	3	TRAV10*02	TRAJ37*01	Trac	GCAGCAAGCATTACAGGCAATACCGGAAAACTCATC	SKHYRQYRKTH	25	1	TRBV31*01	TRBD2*01	TRBJ2-7*01	Trbc1-Trbc2	GCCTGGAGCCCCGGGACTGGGGCCGAACAGTAC	AWSPGTGAEQY	52	2	TRUE	T
1059539	10	3	TRAV13D-2*01	TRAJ49*01	Trac	GCTATGGAACCCAACACGGGTTACCAGAACTTCTAT	AMEPNTGYQNFY	10	3							0	0	FALSE	T
1059918	590	11	TRAV14-2*02	TRAJ45*01	Trac	GCAGCAAGTAATACAGAAGGTGCAGATAGACTCACC	AASNTEGADRLT	163	2	TRBV13-3*01	TRBD1*01	TRBJ2-1*01	Trbc1-Trbc2	GCCAGCAGTGCCACAGGGGGTGAGCAGTTC	QQCHRG*AV	427	9	TRUE	T
1060255	179	2	TRAV8-1*01	TRAJ27*01	Trac	GCTACTGGCACCAATACAGGCAAATTAACC	ATGTNTGKLT	179	2							0	0	FALSE	T
1060270	5	2						0	0	TRBV4*01	TRBD2*01	TRBJ2-5*01	Trbc1-Trbc2	GCCAGCAGCTATGGGACTGGGGGGAACACCCAGTAC	ASSYGTGGNTQY	5	2	FALSE	T
1060300	294	7	TRAV9D-3*01	TRAJ13*01	Trac	ACTGTGAGCGCGGGAAATTCTGGGACTTACCAGAGG	TVSAGNSGTYQR	221	3	TRBV5*01		TRBJ2-4*01	Trbc1-Trbc2	GCCAGCAGCCAAGACCCGGGAAGTCAAAACACCTTGTAC	ASSQDPGSQNTLY	73	4	TRUE	T
1060315	33	1	TRAV9-1*01	TRAJ37*01	Trac	GCTGTGAGCGGCAATACTAGAAAACTCATC	AVSGNTRKLI	33	1							0	0	FALSE	T
1060615	310	3	TRAV6D-7*01	TRAJ37*01	Trac	GCTCTGAGCTTAACAGGCAATACTAGAAAACTCATC	ALSLTGNTRKLI	310	3							0	0	FALSE	T
1061052	544	12	TRAV9D-1*03	TRAJ13*01	Trac	GCTGTGAGGTCAAATTCTGGGACTTACCAGAGG	AVRSNSGTYQR	479	6	TRBV20*01	TRBD2*01	TRBJ2-7*01	Trbc1-Trbc2	GGTGCAGGCTGGGGGCGCGGGGAACAGTAC	GAGWGRGEQY	65	6	TRUE	T
1061078	34	3						0	0	TRBV5*01	TRBD2*01	TRBJ2-5*01	Trbc1-Trbc2	GCCAGCAGCCAAGACTGGGGGCAAGACACCCAGTAC	ASSQDWGQDTQY	34	3	FALSE	T
1061389	222	4	TRAV14-3*01	TRAJ15*01	Trac	GCAGCAAGTGCGAAGGGAGGCAGAGCTCTGATA	AASAKGGRALI	132	2	TRBV1*01	TRBD1*01	TRBJ1-1*01	Trbc1-Trbc2	ACCTGCAGGGGACAGGGGGAAGTCTTC	TCRGQGEVF	90	2	TRUE	T
1061471	175	6	TRAV14D-3/DV8*01	TRAJ12*01	Trac	GCAGCAAGTGCCGGGACTGGAGGCTATAAAGTGGTC	AASAGTGGYKVV	23	1	TRBV13-2*01	TRBD2*01	TRBJ1-2*01	Trbc1-Trbc2	GCCAGCGGTGATGCGGGGGGGCGCAGCTCCGACTACACC	ASGDAGGRSSDYT	152	5	TRUE	T
1061819	153	5	TRAV16D/DV11*01	TRAJ27*01	Trac	GCTATGAGAACCTATAACACCAATACAGGCAAATTAACC	AMRTYNTNTGKLT	58	2	TRBV5*01	TRBD2*01	TRBJ2-5*01	Trbc1-Trbc2	GCCAGCAGCCAAGAGGGGGGGCGCGACACCCAGTAC	ASSQEGGRDTQY	95	3	TRUE	T
1062194	56	4	TRAV12D-3*02	TRAJ57*01	Trac	GCTTTGAATCAAGGAGGGTCTGCGAAGCTCATC	ALNQGGSAKLI	10	1	TRBV13-1*02	TRBD1*01	TRBJ2-1*01	Trbc1-Trbc2	GCCAGCAGTGATGCCCGGGACAGAAACTATGCTGAGCAGTTC	ASSDARDRNYAEQF	46	3	TRUE	T
1062550	0	0						0	0							0	0	FALSE	Unknown
1062590	559	21	TRAV12D-2*02	TRAJ58*01	Trac	GCTTTGAGTCTGCAAGGCACTGGGTCTAAGCTGTCA	ALSLQGTGSKLS	311	9	TRBV4*01	TRBD1*01	TRBJ1-6*01	Trbc1-Trbc2	GCCAGCAGCCAGGGTTCGCCCCTCTAC	ASSQGSPLY	248	12	TRUE	T
1063003	120	1						0	0	TRBV2*01	TRBD1*01	TRBJ1-6*01	Trbc1-Trbc2	GCCAGCAGCCAACAGGGGAATTCGCCCCTCTAC	ASSQQGNSPLY	120	1	FALSE	T
1063309	215	3	TRAV14-2*02	TRAJ40*01	Trac	GCAGCAGATACAGGAAACTACAAATACGTC	AADTGNYKYV	133	2	TRBV14*01	TRBD2*01	TRBJ2-5*01	Trbc1-Trbc2	GCCAGCAGCCGACTGGGAGGGGTAGACACCCAGTAC	ASSRLGGVDTQY	82	1	TRUE	T
1063715	286	3	TRAV7-4*01	TRAJ34*01	Trac	GCAGCTAGTGATAATTCCAATACCGACAAAGTCGTC	AASDNSNTDKVV	227	2	TRBV1*01		TRBJ2-1*01	Trbc1-Trbc2	ACCTGCAGTGCAGCGAGACGTCACTATGCTGAGCAGTTC	TCSAARRHYAEQF	59	1	TRUE	T
1064069	562	11	TRAV7-4*01	TRAJ26*01	Trac	GCAGCTAGGAATAACTATGCCCAGGGATTAACC	AARNNYAQGLT	562	11							0	0	FALSE	T
1064126	16	2						0	0	TRBV13-2*01	TRBD1*01	TRBJ2-1*01	Trbc1-Trbc2	GCCAGCGGGGACAGGGGGCGTGCTGAGCAGTTC	QRGQGAC*AV	16	2	FALSE	T
1064134	77	2	TRAV16*02	TRAJ56*01	Trac	GCTATGAGAACTGGAGGCAATAATAAGCTGACT	AMRTGGNNKLT	77	2							0	0	FALSE	T
1064526	298	3	TRAV8D-2*03	TRAJ50*01	Trac	ATAGCATCCTCCTCCTTCAGCAAGCTGGTG	IASSSFSKLV	122	2	TRBV12-2*01	TRBD1*01	TRBJ1-2*01	Trbc1-Trbc2	GCCAGCTCCTACAGGGGGCGAAACTCCGACTACACC	ASSYRGRNSDYT	176	1	TRUE	T
1065222	460	9	TRAV6-6*01	TRAJ34*02	Trac	GCTCTGGGGGGCAACAAAGTCGTC	ALGGNKVV	176	3	TRBV13-2*01	TRBD1*01	TRBJ1-6*01	Trbc1-Trbc2	GCCAGCGGTGCCGGGACAAATTCGCCCCTCTAC	ASGAGTNSPLY	284	6	TRUE	T
1065256	373	6	TRAV4D-3*04	TRAJ23*01	Trac	GCTGCTGAGGCGGGGGAGAATTATAACCAGGGGAAGCTTATC	AAEAGENYNQGKLI	340	3	TRBV13-2*01	TRBD1*01	TRBJ1-4*02	Trbc1-Trbc2	GCCAGCGGACAGGGCGAAAGATTATTT	ASGQGERLF	33	3	TRUE	T
1065260	383	11	TRAV9-1*01	TRAJ48*01	Trac	GCTGTGAGCGCGATTTGGGGAAATGAGAAAATAACT	AVSAIWGNEKIT	120	5	TRBV19*01		TRBJ1-2*01	Trbc1-Trbc2	GCCAGCAGAGGGTCCGACTACACC	ASRGSDYT	263	6	TRUE	T
1065301	300	5	TRAV12D-2*02	TRAJ27*01	Trac	GCTTTGAGGAGGACCAATACAGGCAAATTAACC	ALRRTNTGKLT	128	3	TRBV13-2*01	TRBD2*01	TRBJ2-5*01	Trbc1-Trbc2	GCCAGCGGTGAGGGACTGGGGGGAGACACCCAGTAC	ASGEGLGGDTQY	172	2	TRUE	T
1065642	179	6						0	0	TRBV26*01	TRBD1*01	TRBJ2-4*01	Trbc1-Trbc2	GCCAGCAGGACAGGGGGACAAAACACCTTGTAC	ASRTGGQNTLY	179	6	FALSE	T
1065678	135	3	TRAV3D-3*02	TRAJ34*02	Trac	GCAGTCAATTCCAATACCAACAAAGTCGTC	AVNSNTNKVV	109	2	TRBV12-2*01	TRBD2*01	TRBJ2-7*01	Trbc1-Trbc2	GCCAGCTCCCCGACTGGGGGGGCTGAACAGTAC	ASSPTGGAEQY	26	1	TRUE	T
1065683	98	5	TRAV9D-3*02	TRAJ45*01	Trac	GCTCATACAGAAGGTGCAGATAGACTCACC	AHTEGADRLT	76	3	TRBV31*01	TRBD1*01	TRBJ1-6*01	Trbc1-Trbc2	GCCTGGAGTCCGGGACAGGGTAATTCGCCCCTCTAC	AWSPGQGNSPLY	22	2	TRUE	T
1066016	606	11	TRAV7-3*01	TRAJ40*01	Trac	GCAGTGAGGGGAAACTACAAATACGTC	AVRGNYKYV	356	6	TRBV1*01	TRBD1*01	TRBJ1-1*01	Trbc1-Trbc2	ACCTGCAGGGGGGCAAACACAGAAGTCTTC	TCRGANTEVF	250	5	TRUE	T
1066038	1517	50	TRAV4D-3*01	TRAJ4*02	Trac	GCTGCTGAGGCTGGTAGCTTCAATAAGTTGACC	AAEAGSFNKLT	910	21	TRBV3*01		TRBJ2-7*01	Trbc1-Trbc2	GCCAGCAGCTTACTCTATGAACAGTAC	ASSLLYEQY	607	29	TRUE	T
1066057	10	2						0	0	TRBV31*01	TRBD1*01	TRBJ1-5*01	Trbc1-Trbc2	GCCTGGAGGGGGACAGCCAACCAGGCTCCGCTT	AWRGTANQAPL	10	2	FALSE	T
1066059	137	4						0	0	TRBV2*01		TRBJ2-7*01	Trbc1-Trbc2	GCCAGCAGCCAAGATTTGGAAAGCTCCTATGAACAGTAC	ASSQDLESSYEQY	137	4	FALSE	T
1066405	121	8	TRAV16D/DV11*01	TRAJ15*01	Trac	GCTATGAGAGAGGCTTGGCAGGGAGGCAGAGCTCTGATA	AMREAWQGGRALI	78	4	TRBV19*01	TRBD1*01	TRBJ2-7*01	Trbc1-Trbc2	GCCAGCAGATACCGGGACAGGGGGTATGAACAGTAC	ASRYRDRGYEQY	43	4	TRUE	T
1066412	94	4	TRAV4-3*03	TRAJ31*01	Trac	GCTGCTGAGGCCCGCAATAACAGAATCTTC	C*GPQ*QNL	94	4							0	0	FALSE	T
1066420	498	4	TRAV4-3*03	TRAJ53*01	Trac	GCTGCTGTCGGTGGAGGCAGCAATTACAAACTGACA	AAVGGGSNYKLT	352	2	TRBV3*01		TRBJ2-4*01	Trbc1-Trbc2	GCCAGCAGCTTAGTGGGAAGTCAAAACACCTTGTAC	ASSLVGSQNTLY	146	2	TRUE	T
1066433	288	11	TRAV6D-7*01	TRAJ52*01	Trac	GCTCTGAGTGATAGGACTGGAGCTAACACTGGAAAGCTCACG	ALSDRTGANTGKLT	55	3	TRBV5*01	TRBD2*01	TRBJ2-5*01	Trbc1-Trbc2	GCCAGCAGCCAAGATGGACTGGGGGGGCGCACCCAGTAC	ASSQDGLGGRTQY	233	8	TRUE	T
1066757	152	5	TRAV14D-1*01	TRAJ15*01	Trac	GCAGCAAGTGACCAGGGAGGCAGAGCTCTGATA	AASDQGGRALI	32	3	TRBV13-1*02	TRBD1*01	TRBJ1-5*01	Trbc1-Trbc2	GCCAGCAGTGATGGGACAAACAACCAGGCTCCGCTT	ASSDGTNNQAPL	120	2	TRUE	T
1066801	82	2	TRAV13-4/DV7*03	TRAJ48*01	Trac	GCCCTATATGGAAATGAGAAAATAACT	ALYGNEKIT	82	2							0	0	FALSE	T
1066844	94	2	TRAV12-2*02	TRAJ31*01	Trac	GCTTTGAGTGACGGAATAGCAATAACAGAATCTTC	ALSDGIAITESS	94	2							0	0	FALSE	T
1067185	70	2						0	0	TRBV19*01	TRBD2*01	TRBJ2-1*01	Trbc1-Trbc2	GCCAGCAGTATAGTGGGGGGGAACTATGCTGAGCAGTTC	ASSIVGGNYAEQF	70	2	FALSE	T
1067211	376	6	TRAV4-2*01	TRAJ15*01	Trac	GCTGCTGAGGCCCAGGGAGGCAGAGCTCTGATA	AAEAQGGRALI	376	6							0	0	FALSE	T
1067571	169	3	TRAV7-4*01	TRAJ44*01	Trac	GCAGCTAGTGAGCTGGCTGGCAGTGGTGGAAAACTCACT	AASELAGSGGKLT	169	3							0	0	FALSE	T
1067602	227	8	TRAV14-2*02	TRAJ34*02	Trac	GCAGCAAGTTCTTCCAATACCAACAAAGTCGTC	AASSSNTNKVV	101	3	TRBV5*01	TRBD1*01	TRBJ1-4*02	Trbc1-Trbc2	GCCAGCAGCCAAGAGGGACAGTCCAACGAAAGATTATTT	ASSQEGQSNERLF	126	5	TRUE	T
1067909	553	20	TRAV9-1*01	TRAJ45*01	Trac	GCTGTGAGGGGAGGTGCAGATAGACTCACC	AVRGGADRLT	84	5	TRBV19*01		TRBJ2-3*01	Trbc1-Trbc2	GCCAGCAGTATAACGGGGGCAGAAACGCTGTAT	ASSITGAETLY	469	15	TRUE	T
1067943	186	3	TRAV16D/DV11*01	TRAJ45*01	Trac	GCTATGAGAAATACAGGAGGTGCAGATAGACTCACC	AMRNTGGADRLT	162	2	TRBV5*01	TRBD1*01	TRBJ2-5*01	Trbc1-Trbc2	GCCAGCAGCCACAGGGACAGGGACACCCAGTAC	ASSHRDRDTQY	24	1	TRUE	T
1068309	142	3	TRAV9-1*02	TRAJ13*01	Trac	GCTGTGAGCGCAAATTCTGGGACTTACCAGAGG	AVSANSGTYQR	129	2	TRBV26*01	TRBD2*01	TRBJ2-7*01	Trbc1-Trbc2	GCCAGCAGTCCAGACTGGGGGGGCGCCTATGAACAGTAC	ASSPDWGGAYEQY	13	1	TRUE	T
1068317	89	3	TRAV14D-1*01	TRAJ15*01	Trac	GCAGCAAGTGTGCGGCAGGGAGGCAGAGCTCTGATA	AASVRQGGRALI	65	1	TRBV16*01		TRBJ2-4*01	Trbc1-Trbc2	GCAAGCAGCTTAGACAGTCAAAACACCTTGTAC	ASSLDSQNTLY	24	2	TRUE	T
1068351	218	4	TRAV12D-3*04	TRAJ38*01	Trac	GCTCTGCTTGTTGGTGACAACAGTAAGCTGATT	ALLVGDNSKLI	218	4							0	0	FALSE	T
1068357	167	8	TRAV9-1*02	TRAJ17*01	Trac	GCTGTGAGCCTGACTAACAGTGCAGGGAACAAGCTAACT	AVSLTNSAGNKLT	42	3	TRBV3*01		TRBJ1-1*01	Trbc1-Trbc2	GCCAGCAGCTTAGAGGACACAGAAGTCTTC	ASSLEDTEVF	125	5	TRUE	T
1068755	312	14	TRAV6D-4*01	TRAJ52*01	Trac	GCTCTGGTTGCCACTGGAGCTAACACTGGAAAGCTCACG	ALVATGANTGKLT	41	4	TRBV12-2*01	TRBD2*01	TRBJ2-5*01	Trbc1-Trbc2	GCCAGCTCTCTGGACTGGGGGGGCCGGGACACCCAGTAC	ASSLDWGGRDTQY	271	10	TRUE	T
1179704	25	2	TRAV8D-2*03	TRAJ56*01	Trac	GCTACAGCCCCTGGAGGCAATAATAAGCTGACT	ATAPGGNNKLT	25	2							0	0	FALSE	T
1179742	189	4	TRAV7-4*01	TRAJ32*01	Trac	GCAGCTAGTGAAATGGGAGCAGTGGCAACAAGCTCATC	AASEMGAVATSSS	9	2	TRBV19*01		TRBJ2-2*01	Trbc1-Trbc2	GCCAGCAGTATTACAGCAAACACCGGGCAGCTCTAC	ASSITANTGQLY	180	2	TRUE	T
1179744	96	4	TRAV4-4/DV10*02	TRAJ34*02	Trac	GCTGCTGGGTCTTCCAATACCAACAAAGTCGTC	AAGSSNTNKVV	27	1	TRBV12-2*01	TRBD2*01	TRBJ2-3*01	Trbc1-Trbc2	GCCAGCTCTCTGGGGGGGCGCGCAGAAACGCTGTAT	ASSLGGRAETLY	69	3	TRUE	T
1180110	271	8	TRAV5-1*02	TRAJ31*02	Trac	TCAGCACCCTGGAATAACAATAACAGAATCTTC	SAPWNNNNRIF	256	6	TRBV5*01	TRBD1*01	TRBJ1-1*01	Trbc1-Trbc2	GCCAGCAGCCAAGACAGGGGAAAACACAGAAGTCTTC	ASSQDRGKHRSL	15	2	TRUE	T
1180464	316	5	TRAV5-4*02	TRAJ34*02	Trac	GCTGCAACTTCCAATACCAACAAAGTCGTC	AATSNTNKVV	311	3	TRBV16*01	TRBD1*01	TRBJ2-7*01	Trbc1-Trbc2	GCAAGCAGCTTAGACAGGGAAGAACAGTAC	ASSLDREEQY	5	2	TRUE	T
1180822	253	5	TRAV12D-3*04	TRAJ32*01	Trac	GCTCTGAGATATGGGAGCAGTGGCAACAAGCTCATC	ALRYGSSGNKLI	134	2	TRBV16*01	TRBD1*01	TRBJ1-1*01	Trbc1-Trbc2	GCAAGCAGCTTGGGACAGGCAAACACAGAAGTCTTC	ASSLGQANTEVF	119	3	TRUE	T
1181196	253	7	TRAV21/DV12*01	TRAJ56*01	Trac	ATCCTGAGAGGGACTGGAGGCAATAATAAGCTGACT	ILRGTGGNNKLT	253	7							0	0	FALSE	T
1181262	91	4	TRAV5-4*02	TRAJ56*01	Trac	GCTGCAAGGACTACTGGAGGCAATAATAAGCTGACT	AARTTGGNNKLT	39	3	TRBV15*01	TRBD2*01	TRBJ2-1*01	Trbc1-Trbc2	GCCAGCAGTTTTTGGGGGGGGAACTATGCTGAGCAGTTC	ASSFWGGNYAEQF	52	1	TRUE	T
1181966	9	2	TRAV14-1*02	TRAJ34*01	Trac	GCAGCAAGTGCGGGTTCCAATACCGACAAAGTCGTC	AASAGSNTDKVV	9	2							0	0	FALSE	T
1181991	0	0						0	0							0	0	FALSE	Unknown
1182034	662	22	TRAV4D-3*04	TRAJ4*02	Trac	GCTGCTGAAGGTAGCTTCAATAAGTTGACC	AAEGSFNKLT	483	10	TRBV15*01	TRBD2*01	TRBJ2-2*01	Trbc1-Trbc2	GCCAGCAGTTTGACTGGCACCGGGCAGCTCTAC	ASSLTGTGQLY	179	12	TRUE	T
1182036	332	10	TRAV12-2*01	TRAJ34*01	Trac	GCTCTGAGTGAAATCCAATACCGACAAAGTCGTC	ALSEIQYRQSR	214	7	TRBV30*01	TRBD2*01	TRBJ2-3*01	Trbc1-Trbc2	AGTTCTAGGGGGGGGCGCTATGCAGAAACGCTGTAT	SSRGGRYAETLY	118	3	TRUE	T
1182346	182	5	TRAV7D-6*02	TRAJ23*01	Trac	GCAGTGGGGTATAACCAGGGGAAGCTTATC	AVGYNQGKLI	153	3	TRBV13-1*02	TRBD2*01	TRBJ2-1*01	Trbc1-Trbc2	GCCAGCAGTGATACTGGGGGGTATGCTGAGCAGTTC	ASSDTGGYAEQF	29	2	TRUE	T
1182358	300	10	TRAV7-4*01	TRAJ39*01	Trac	GCAGCTAGTGATAATAATGCAGGTGCCAAGCTCACA	AASDNNAGAKLT	267	7	TRBV20*01		TRBJ1-3*01	Trbc1-Trbc2	GGTGCTAGGGATCAGGGAAATACGCTCTAT	GARDQGNTLY	33	3	TRUE	T
1182360	0	0						0	0							0	0	FALSE	Unknown
1182368	354	16	TRAV7-2*02	TRAJ4*02	Trac	GCAGCAAGCAAGGCTGGTAGCTTCAATAAGTTGACC	AASKAGSFNKLT	135	8	TRBV3*01	TRBD1*01	TRBJ1-4*02	Trbc1-Trbc2	GCCAGCAGCTCGGGACACAACGAAAGATTATTT	ASSSGHNERLF	219	8	TRUE	T
1182432	0	0						0	0							0	0	FALSE	Unknown
1182784	0	0						0	0							0	0	FALSE	Unknown
1182810	119	4	TRAV14D-2*01	TRAJ27*01	Trac	GCAGCAAGTGCAAACACCAATACAGGCAAATTAACC	AASANTNTGKLT	119	4							0	0	FALSE	T
1182811	491	14	TRAV9-1*02	TRAJ21*01	Trac	GCTGTGAGCTCTAATTACAACGTGCTTTAC	AVSSNYNVLY	474	12	TRBV15*01	TRBD2*01	TRBJ2-4*01	Trbc1-Trbc2	GCCAGCAGTTTAGCGCTGGGGGGGCACACCTTGTAC	ASSLALGGHTLY	17	2	TRUE	T
1182816	11	4						0	0	TRBV3*01	TRBD1*01	TRBJ2-5*01	Trbc1-Trbc2	GCCAGCAGCTTAGTGGGGGCGAACACCCAGTAC	ASSLVGANTQY	11	4	FALSE	T
1183140	46	2						0	0	TRBV26*01	TRBD1*01	TRBJ2-1*01	Trbc1-Trbc2	GCCAGCAGTCGGGACAACTATGCTGAGCAGTTC	ASSRDNYAEQF	46	2	FALSE	T
1183525	35	1						0	0	TRBV20*01	TRBD1*01	TRBJ2-7*01	Trbc1-Trbc2	GGTGCTAGGGATCAGGGGGGGAACAGTAC	GARDQGGNST	35	1	FALSE	T
1184663	134	1	TRAV12-1*06	TRAJ37*01	Trac	GCTCTGTTAACAGGCAATACCGGAAAACTCATC	ALLTGNTGKLI	134	1							0	0	FALSE	T
1185038	245	7	TRAV14D-1*02	TRAJ37*01	Trac	GCAGCAGTAAAAACAGGCAATACTAGAAAACTCATC	AAVKTGNTRKLI	215	2	TRBV31*01		TRBJ2-5*01	Trbc1-Trbc2	GCCTGGAGTCCCGACCATAACCAAGACACCCAGTAC	AWSPDHNQDTQY	30	5	TRUE	T
1185424	0	0						0	0							0	0	FALSE	Unknown
1185430	798	23	TRAV12D-2*02	TRAJ23*01	Trac	GCTTTGAGTAATTATAACCAGGGGAAGCTTATC	ALSNYNQGKLI	657	15	TRBV13-2*01	TRBD1*01	TRBJ2-4*01	Trbc1-Trbc2	GCCAGCGGAGTCGGGACGGGGAAAGGTCAAAACACCTTGTAC	ASGVGTGKGQNTLY	141	8	TRUE	T
1185475	12	1	TRAV14D-1*01	TRAJ13*01	Trac	GCAGCAAGTCCAAATTCTGGGACTTACCAGAGG	AASPNSGTYQR	12	1							0	0	FALSE	T
1185489	343	1	TRAV6-4*01	TRAJ9*01	Trac	GCTCTGGTTGATACTAGGAACATGGGCTACAAACTTACC	ALVDTRNMGYKLT	343	1							0	0	FALSE	T
1185801	63	1						0	0	TRBV3*01	TRBD1*01	TRBJ1-1*01	Trbc1-Trbc2	GCCAGCAGCTTAAGAGGGGACACAGAAGTCTTC	QQLKRGHRSL	63	1	FALSE	T
1185858	0	0						0	0							0	0	FALSE	Unknown
1186207	51	1	TRAV12D-3*02	TRAJ39*01	Trac	GCTTTGAGTGAAGGTAATAATGCAGGTGCCAAGCTCACA	ALSEGNNAGAKLT	51	1							0	0	FALSE	T
1186214	98	4						0	0	TRBV1*01		TRBJ2-4*01	Trbc1-Trbc2	ACCTGCAGTGCTCAAAACACCTTGTAC	TCSAQNTLY	98	4	FALSE	T
1186247	340	11	TRAV10D*01	TRAJ40*01	Trac	GCAGCACCCGTTAATACAGGAAACTACAAATACGTC	AAPVNTGNYKYV	52	3	TRBV15*01		TRBJ2-1*01	Trbc1-Trbc2	GCCAGCAGTTTCGGACACTATGCTGAGCAGTTC	ASSFGHYAEQF	288	8	TRUE	T
1186266	835	27	TRAV9D-1*01	TRAJ5*01	Trac	GCTGCGAGCCGACAGGTTGTGGGGCAGCTCACT	AASRQVVGQLT	574	11	TRBV26*01	TRBD2*01	TRBJ2-4*01	Trbc1-Trbc2	GCCAGCAGGGACTGGGGTCAAAACACCTTGTAC	ASRDWGQNTLY	261	16	TRUE	T
1186571	694	10	TRAV14-1*02	TRAJ57*01	Trac	GCAGCAAGTCAAGGAGGGTCTGCGAAGCTCATC	AASQGGSAKLI	616	6	TRBV1*01	TRBD1*01	TRBJ1-3*01	Trbc1-Trbc2	ACCTGCAGTGCCAGGGGGCGAGGAAATACGCTCTAT	TCSARGRGNTLY	78	4	TRUE	T
1186621	581	26	TRAV7-4*01	TRAJ21*01	Trac	GCAGCTAGTGAGATGCCTAATTACAACGTGCTTTAC	AASEMPNYNVLY	317	14	TRBV3*01	TRBD1*01	TRBJ1-4*02	Trbc1-Trbc2	GCCAGCAGCCCGGGACAGGGCGAAAGATTATTT	ASSPGQGERLF	264	12	TRUE	T
1186644	119	7	TRAV6D-7*01	TRAJ23*01	Trac	GCTTTGAATTATAACCAGGGGAAGCTTATC	ALNYNQGKLI	80	4	TRBV3*01		TRBJ2-5*01	Trbc1-Trbc2	GCCAGCAGCTTGCAAGACACCCAGTAC	ASSLQDTQY	39	3	TRUE	T
1186959	510	19	TRAV5-4*02	TRAJ43*01	Trac	GCTGCAAGTGTGGGCAACAATGCCCCACGA	AASVGNNAPR	294	12	TRBV19*01	TRBD1*01	TRBJ1-1*01	Trbc1-Trbc2	GCCAGCAGTACAGGGGGCGGCACAGAAGTCTTC	ASSTGGGTEVF	216	7	TRUE	T
1187036	0	0						0	0							0	0	FALSE	Unknown
1187392	952	34	TRAV14-2*02	TRAJ44*01	Trac	GCAGCAAGTGAAACTGGCAGTGGTGGAAAACTCACT	AASETGSGGKLT	566	9	TRBV13-3*01		TRBJ2-7*01	Trbc1-Trbc2	GCCAGCAGTGAGCTGGTCTCCTATGAACAGTAC	ASSELVSYEQY	386	25	TRUE	T
1187742	635	27	TRAV3-4*02	TRAJ48*01	Trac	GCAGTCAGTGGTTTTTGGAAATGAGAAAATAACT	AVSGFWK*ENN	187	2	TRBV31*01		TRBJ1-2*01	Trbc1-Trbc2	GCCTGGAGTCCTGACAATGCAAACTCCGACTACACC	AWSPDNANSDYT	448	25	TRUE	T
1187788	74	4	TRAV14-2*02	TRAJ58*01	Trac	GCAGCAAGTGCCAGGCACTGGGTCTAAGCTGTCA	AASARHWV*AV	54	2	TRBV19*01	TRBD1*01	TRBJ1-1*01	Trbc1-Trbc2	GCCAGCAGTATAACAGGGGCAAACACAGAAGTCTTC	ASSITGANTEVF	20	2	TRUE	T
1188106	124	2	TRAV14D-1*01	TRAJ5*01	Trac	GCAGCTAAGGGGACACAGGTTGTGGGGCAGCTCACT	AAKGTQVVGQLT	124	2							0	0	FALSE	T
1188146	640	34	TRAV9-1*02	TRAJ32*01	Trac	GCTGTGAGGGGGGGGAGCAGTGGCAAACAAGCTCATC	AVRGGSSGKQAH	254	7	TRBV26*01		TRBJ2-3*01	Trbc1-Trbc2	GCCAGCAGTCTTGACGGTGCAGAAACGCTGTAT	ASSLDGAETLY	386	27	TRUE	T
1188504	140	5	TRAV13D-4*01	TRAJ32*02	Trac	GCTATGGAACGGATGTATGGGGGCAGTGGCAACAAGCTCATC	AMERMYGGSGNKLI	26	2	TRBV20*01	TRBD1*01	TRBJ2-2*01	Trbc1-Trbc2	GGTGCACGACAGGGGGCCACCGGGCAGCTCTAC	GARQGATGQLY	114	3	TRUE	T
1188569	19	3	TRAV5-1*02	TRAJ42*01	Trac	TCAGCTGGAGGAAGCAATGCAAAGCTAACC	SAGGSNAKLT	11	2	TRBV3*01	TRBD2*01	TRBJ2-3*01	Trbc1-Trbc2	GCCAGCAGCTTAGACTGGGGGGGTGCAGAAACGCTGTAT	ASSLDWGGAETLY	8	1	TRUE	T
1188574	193	4	TRAV7-5*03	TRAJ32*01	Trac	GCAGTGAGGGATTATGGGAGCAGTGGCAACAAGCTCATC	SEGLWEQWQQAH	188	2	TRBV15*01	TRBD2*01	TRBJ2-1*01	Trbc1-Trbc2	GCCAGCAGTTTCCGGGACTGGGGTAACTATGCTGAGCAGTTC	ASSFRDWGNYAEQF	5	2	TRUE	T
1188878	215	4	TRAV16*02	TRAJ6*01	Trac	GCTATGAGGGGTCCCTCAGGAGGAAACTACAAACCTACG	AMRGPSGGNYKPT	210	3	TRBV13-2*01	TRBD1*01	TRBJ1-5*01	Trbc1-Trbc2	GCCAGCGGCACAGGGAGGGACAACCAGGCTCCGCTT	ASGTGRDNQAPL	5	1	TRUE	T
1188886	87	2	TRAV9-1*01	TRAJ47*02	Trac	GCTGTGAGCGCGTTCTATGCAAACAAGATGATC	AVSAFYANKMI	87	2							0	0	FALSE	T
1188894	63	5	TRAV16D/DV11*01	TRAJ15*01	Trac	GCTATGAGAGATACCTACCAGGGAGGCAGAGCTCTGATA	AMRDTYQGGRALI	30	2	TRBV13-3*01	TRBD1*01	TRBJ1-2*01	Trbc1-Trbc2	GCCAGCAGAGGGGACACAAACTCCGACTACACC	ASRGDTNSDYT	33	3	TRUE	T
1188949	191	2	TRAV14-1*01	TRAJ27*01	Trac	GCAGCAATCTATAACACCAATACAGGCAAATTAACC	AAIYNTNTGKLT	191	2							0	0	FALSE	T
1189262	759	5	TRAV5D-4*01	TRAJ22*01	Trac	GCTGCAAGTGGATCTGGCAGCTGGCAACTCATC	AASGSGSWQLI	749	4	TRBV5*01		TRBJ1-6*01	Trbc1-Trbc2	GCCAGCAGCCAAGACAACTATAATTCGCCCCTCTAC	ASSQDNYNSPLY	10	1	TRUE	T
1189265	94	4	TRAV7-5*03	TRAJ37*01	Trac	GCAGTGAGCGGGATAACAGGCAATACCGGAAAACTCATC	AVSGITGNTGKLI	63	2	TRBV19*01	TRBD2*01	TRBJ2-5*01	Trbc1-Trbc2	GCCAGCAGTATCTGGGGGGACACCCAGTAC	ASSIWGDTQY	31	2	TRUE	T
1189270	75	3						0	0	TRBV13-2*01	TRBD1*01	TRBJ1-2*01	Trbc1-Trbc2	GCCAGCGGTGATGCAGGGTCCGACTACACC	ASGDAGSDYT	75	3	FALSE	T
1189304	46	2	TRAV4-4/DV10*02	TRAJ32*01	Trac	GCTGCTGAGGATTATGGGAGCAGTGGCAACAAGCTCATC	AAEDYGSSGNKLI	26	1	TRBV19*01	TRBD2*01	TRBJ2-3*01	Trbc1-Trbc2	GCCAGCAGTGACTGGGGGGTGCAGAAACGCTGTAT	ASSDWGVQKRC	20	1	TRUE	T
1189327	109	5	TRAV5D-4*01	TRAJ21*01	Trac	GCTGCAAGTCAACCTAATTACAACGTGCTTTAC	AASQPNYNVLY	109	5							0	0	FALSE	T
1189637	343	10	TRAV6-2*02	TRAJ15*01	Trac	GTTCTGGGCCTCTACCAGGGAGGCAGAGCTCTGATA	VLGLYQGGRALI	133	6	TRBV5*01		TRBJ1-2*01	Trbc1-Trbc2	GCCAGCAGCCAGGGCTCCGACTACACC	ASSQGSDYT	210	4	TRUE	T
1189653	62	3	TRAV4-2*01	TRAJ23*01	Trac	GCTGCAATGAATTATAACCAGGGGAAGCTTATC	AAMNYNQGKLI	21	1	TRBV20*01	TRBD1*01	TRBJ1-2*01	Trbc1-Trbc2	GGTGCTGGGACAGGGTCAAACTCCGACTACACC	GAGTGSNSDYT	41	2	TRUE	T
1189655	139	3	TRAV17*01	TRAJ56*01	Trac	GCACTCATGGCTACTGGAGGCAATAATAAGCTGACT	ALMATGGNNKLT	129	1	TRBV19*01	TRBD1*01	TRBJ2-5*01	Trbc1-Trbc2	GCCAGCAGTATGAGGGGCACCCAGTAC	QQYEGHPV	10	2	TRUE	T
1189666	201	8	TRAV4D-3*06	TRAJ23*01	Trac	GCTGCTGAGATTAATTATAACCAGGGGAAGCTTATC	AAEINYNQGKLI	109	2	TRBV29*01		TRBJ2-7*01	Trbc1-Trbc2	GCTAGCAGTTTTTCCTATGAACAGTAC	ASSFSYEQY	92	6	TRUE	T
1189680	216	5	TRAV14-2*02	TRAJ40*01	Trac	GCAGCAAGCGGTACAGGAAACTACAAATACGTC	AASGTGNYKYV	142	2	TRBV19*01	TRBD2*01	TRBJ2-1*01	Trbc1-Trbc2	GCCAGCAGTATAGCTAACTGGGGGGACTATGCTGAGCAGTTC	ASSIANWGDYAEQF	74	3	TRUE	T
1189690	48	2						0	0	TRBV26*01	TRBD1*01	TRBJ1-5*01	Trbc1-Trbc2	GCCAGCAGTCGGGACAGGGGCAACCAGGCTCCGCTT	ASSRDRGNQAPL	48	2	FALSE	T
1189698	73	3	TRAV10D*01	TRAJ48*01	Trac	GCAGCAAGCATTAGGGTTGAGAAAATAACT	AASIRVEKIT	5	1	TRBV30*01		TRBJ1-3*01	Trbc1-Trbc2	AGTTCTAGAGATATGCTTCTGGAAATACGCTCTAT	SSRDMLLEIRS	68	2	TRUE	T
1189728	74	3						0	0	TRBV13-3*01	TRBD1*01	TRBJ2-5*01	Trbc1-Trbc2	GCCAGCAGTGATGACAGGGGGCAAGACACCCAGTAC	ASSDDRGQDTQY	74	3	FALSE	T
1190024	92	4	TRAV3-3*01	TRAJ40*01	Trac	GCAGTCAGTGCAAGGGATACAGGAAACTACAAATACGTC	AVSARDTGNYKYV	71	3	TRBV20*01	TRBD1*01	TRBJ1-4*02	Trbc1-Trbc2	GGTGCTAGGACAGGGGGCAACGAAAGATTATTT	GARTGGNERLF	21	1	TRUE	T
1190030	368	11	TRAV3-3*01	TRAJ49*01	Trac	GCAGTCAGTGCGGGTTACCAGAACTTCTAT	AVSAGYQNFY	161	2	TRBV29*01	TRBD1*01	TRBJ2-5*01	Trbc1-Trbc2	GCTAGCAGTTTGGACAGGGACACCCAGTAC	ASSLDRDTQY	207	9	TRUE	T
1190040	476	14	TRAV9D-1*01	TRAJ23*01	Trac	GCTGCGGGGAATTATAACCAGGGGAAGCTTATC	AAGNYNQGKLI	149	7	TRBV31*01	TRBD1*01	TRBJ1-4*02	Trbc1-Trbc2	GCCTGGAGTTTGCAGGGGGCGAACGAAAGATTATTT	AWSLQGANERLF	327	7	TRUE	T
1190091	234	13						0	0	TRBV31*01		TRBJ2-5*01	Trbc1-Trbc2	GCCTGGAGTCTAGGGGACACCCAGTAC	AWSLGDTQY	234	13	FALSE	T
1190421	177	5	TRAV9D-4*01	TRAJ15*01	Trac	GCTCTGAGGCCCTACCAGGGAGGCAGAGCTCTGATA	ALRPYQGGRALI	81	1	TRBV13-1*02	TRBD2*01	TRBJ2-7*01	Trbc1-Trbc2	GCCAGCAGTGGGACTGTCTTTGAACAGTAC	ASSGTVFEQY	96	4	TRUE	T
1190474	64	8	TRAV7-2*02	TRAJ23*01	Trac	GCAGCAACGGATTATAACCAGGGGAAGCTTATC	AATDYNQGKLI	48	5	TRBV5*01	TRBD2*01	TRBJ2-7*01	Trbc1-Trbc2	GCCAGCAGCCCCGGGACTGGGAGCTATGAACAGTAC	ASSPGTGSYEQY	16	3	TRUE	T
1190795	0	0						0	0							0	0	FALSE	Unknown
1190831	104	6	TRAV6D-7*04	TRAJ12*01	Trac	GCTCTGGGTGACGGGACTGGAGGCTATAAAGTGGTC	ALGDGTGGYKVV	75	2	TRBV4*01	TRBD1*01	TRBJ1-4*02	Trbc1-Trbc2	GCCAGCAGCCGGGACAGGGCCAACGAAAGATTATTT	ASSRDRANERLF	29	4	TRUE	T
1190859	117	5						0	0	TRBV13-3*01	TRBD2*01	TRBJ2-3*01	Trbc1-Trbc2	GCCAGCAGTGACTGGGGTGCAGAAACGCTGTAT	ASSDWGAETLY	117	5	FALSE	T
1191196	320	10	TRAV6D-3*03	TRAJ33*01	Trac	GCTATGAGTCCATGGATAGCAACTATCAGTTGATC	AMSPWIATIS*S	118	3	TRBV23*01		TRBJ1-1*01	Trbc1-Trbc2	TCCAGCAGTCACAGGCGCACAGAAGTCTTC	SSSHRRTEVF	202	7	TRUE	T
1191259	163	2	TRAV6D-7*02	TRAJ56*01	Trac	GCTCTGTGTACTGGAGGCAATAATAAGCTGACT	ALCTGGNNKLT	156	1	TRBV3*01	TRBD1*01	TRBJ2-1*01	Trbc1-Trbc2	GCCAGCAGGGGACAAAACTATGCTGAGCAGTTC	ASRGQNYAEQF	7	1	TRUE	T
1191952	247	9	TRAV5D-4*01	TRAJ57*01	Trac	GCTGCAGAGTATGGAGGAGGGTCTGCGAAGCTCATC	AAEYGGGSAKLI	153	3	TRBV13-2*01	TRBD2*01	TRBJ2-1*01	Trbc1-Trbc2	GCCAGCGGTGATGCTGGGGGGGCTTTGGCTGAGCAGTTC	ASGDAGGALAEQF	94	6	TRUE	T
1192722	54	6	TRAV12-1*02	TRAJ31*02	Trac	GCTTTGAGCTGGAATAACAATAACAGAATCTTC	ALSWNNNNRIF	18	4	TRBV1*01		TRBJ2-1*01	Trbc1-Trbc2	ACCTGCAGTGGACATGCTGAGCAGTTC	TCSGHAEQF	36	2	TRUE	T
1193108	129	5						0	0	TRBV12-1*01		TRBJ2-4*01	Trbc1-Trbc2	GCCAGCTCTCGGGGTCAAAACACCTTGTAC	ASSRGQNTLY	129	5	FALSE	T
1193515	257	4	TRAV5D-4*01	TRAJ35*02	Trac	GCTGCAAGTGTGGGCTTTGCAAGTGCGCTGACA	AASVGFASALT	257	4							0	0	FALSE	T
1193524	72	3	TRAV16D/DV11*01	TRAJ23*01	Trac	GCTATGAGGTATTATAACCAGGGGAAGCTTATC	AMRYYNQGKLI	15	1	TRBV13-2*01	TRBD2*01	TRBJ2-3*01	Trbc1-Trbc2	GCCAGCGGGGACTGGGGGGAAACGCTGTAT	ASGDWGETLY	57	2	TRUE	T
1193942	71	4	TRAV7-5*03	TRAJ32*01	Trac	GCAGTGAGAGGGAGCAGTGGCAACAAGCTCATC	AVRGSSGNKLI	56	2	TRBV23*01		TRBJ2-4*01	Trbc1-Trbc2	TCCAGCAGTCAAGGGGTGAGAAACACCTTGTAC	SSSQGVRNTLY	15	2	TRUE	T
1194266	375	8	TRAV5D-4*01	TRAJ26*01	Trac	GCTGCAAGTGCTTGGGGTGCCCAGGGATTAACC	AASAWGAQGLT	236	3	TRBV12-2*01	TRBD1*01	TRBJ2-2*01	Trbc1-Trbc2	GCCAGCTCTCCGGACAGGGGGTCCGGGCAGCTCTAC	ASSPDRGSGQLY	139	5	TRUE	T
1194324	92	7	TRAV14D-1*01	TRAJ13*01	Trac	GCAGCAAGTTCAAATTCTGGGACTTACCAGAGG	AASSNSGTYQR	69	3	TRBV3*01	TRBD1*01	TRBJ2-5*01	Trbc1-Trbc2	GCCAGCAGCTTGGGACAACAAGACACCCAGTAC	ASSLGQQDTQY	23	4	TRUE	T
1194335	46	3	TRAV4-3*03	TRAJ31*01	Trac	GCTGCTGAGGAGAGTAGCAATAACAGAATCTTC	AAEESSNNRIF	29	2	TRBV1*01	TRBD2*01	TRBJ2-7*01	Trbc1-Trbc2	ACCTGCAGTGGGGGGGCCTATGAACAGTAC	TCSGGAYEQY	17	1	TRUE	T
1194630	98	4						0	0	TRBV3*01		TRBJ2-1*01	Trbc1-Trbc2	GCCAGCAGCCCCCAGCCCTATGCTGAGCAGTTC	ASSPQPYAEQF	98	4	FALSE	T
1194684	110	8	TRAV7-2*01	TRAJ49*01	Trac	GCCCTGGGGAAACACGGGTTACCAGAACTTCTAT	PGETRVTRTS	78	6	TRBV13-1*02	TRBD1*01	TRBJ2-4*01	Trbc1-Trbc2	GCCAGCAGGACAGGGGGTCAAAACACCTTGTAC	ASRTGGQNTLY	32	2	TRUE	T
1195040	276	15	TRAV7D-6*02	TRAJ27*01	Trac	GCAGTGAACACCAATACAGGCAAATTAACC	AVNTNTGKLT	47	3	TRBV13-2*01		TRBJ2-1*01	Trbc1-Trbc2	GCCAGCGGTGATGCATATGCTGAGCAGTTC	ASGDAYAEQF	229	12	TRUE	T
1195048	92	2	TRAV7D-3*01	TRAJ52*01	Trac	GCAGTGAGCCCCACTGGAGCTAACACTGGAAAGCTCACG	AVSPTGANTGKLT	92	2							0	0	FALSE	T
1195076	549	4	TRAV7-2*01	TRAJ12*01	Trac	GCAGTGAGCATGAGGACTGGAGGCTATAAAGTGGTC	AVSMRTGGYKVV	540	3	TRBV13-3*01	TRBD1*01	TRBJ2-7*01	Trbc1-Trbc2	GCCAGCAGTGAAGACAGGGGGGGGGAACAGTAC	ASSEDRGGEQY	9	1	TRUE	T
1195092	138	7	TRAV6-7/DV9*02	TRAJ30*01	Trac	GCTCTGGCCCCCGACACAAATGCTTACAAAGTCATC	ALAPDTNAYKVI	132	4	TRBV31*01	TRBD2*01	TRBJ2-5*01	Trbc1-Trbc2	GCCTGGAGCCCAACTGGGGGCAAGACACCCAGTAC	AWSPTGGKTPST	6	3	TRUE	T
1195449	200	1						0	0	TRBV12-2*01		TRBJ1-4*02	Trbc1-Trbc2	GCCAGCTCCCTAGGGATTTCCAACGAAAGATTATTT	ASSLGISNERLF	200	1	FALSE	T
1195476	326	10	TRAV13D-4*01	TRAJ40*01	Trac	GCTATCGTGCGAAACTACAAATACGTC	AIVRNYKYV	298	7	TRBV13-2*01	TRBD1*01	TRBJ2-7*01	Trbc1-Trbc2	GCCAGCGGTGATGCAAGGGACAGGGGGCGCGAACAGTAC	ASGDARDRGREQY	28	3	TRUE	T
1195853	387	8	TRAV9D-3*03	TRAJ21*01	Trac	GCTGTGAGCCCCATGTCTAATTACAACGTGCTTTAC	AVSPMSNYNVLY	219	3	TRBV3*01	TRBD1*01	TRBJ2-3*01	Trbc1-Trbc2	GCCAGCAGCTGGACAGGGGGTGCAGAAACGCTGTAT	ASSWTGGAETLY	168	5	TRUE	T
1196224	83	9	TRAV8-1*03	TRAJ9*02	Trac	GCTCCGAGCAACATGGGCTACAAACTTACC	APSNMGYKLT	28	4	TRBV19*01	TRBD1*01	TRBJ1-4*02	Trbc1-Trbc2	GCCAGCAGTATAGTCGGGACACCCAACGAAAGATTATTT	ASSIVGTPNERLF	55	5	TRUE	T
1196582	421	8	TRAV14-2*01	TRAJ26*01	Trac	GCAGCAAGTGGAAATAACTATGCCCAGGGATTAACC	AASGNNYAQGLT	318	4	TRBV3*01		TRBJ2-1*01	Trbc1-Trbc2	GCCAGCAGCTTAGCAGGTGCTGAGCAGTTC	ASSLAGAEQF	103	4	TRUE	T
1196595	121	5	TRAV6-6*01	TRAJ56*01	Trac	GCTCTGGGTGCCGCGGCTACTGGAGGCAATAATAAGCTGACT	ALGAAATGGNNKLT	17	1	TRBV5*01	TRBD1*01	TRBJ2-5*01	Trbc1-Trbc2	GCCAGCAGCCAAGAGGGGGCGCGGGACACCCAGTAC	ASSQEGARDTQY	104	4	TRUE	T
1196998	668	25	TRAV4D-4*03	TRAJ15*01	Trac	GCTGCTGAGGCCTACCAGGGAGGCAGAGCTCTGATA	AAEAYQGGRALI	431	12	TRBV16*01	TRBD1*01	TRBJ1-6*01	Trbc1-Trbc2	GCAAGCAGCTTGGGGACAGGGGTTTCGCCCCTCTAC	ASSLGTGVSPLY	237	13	TRUE	T
1197020	419	4	TRAV7-3*04	TRAJ23*01	Trac	GCAGTGAGAATGAATTATAACCAGGGGAAGCTTATC	AVRMNYNQGKLI	419	4							0	0	FALSE	T
1197328	144	5						0	0	TRBV4*01	TRBD1*01	TRBJ2-5*01	Trbc1-Trbc2	GCCAGCAGCTACGGACAGGGGGACACCCAGTAC	ASSYGQGDTQY	144	5	FALSE	T
1197398	259	5	TRAV14D-3/DV8*06	TRAJ23*01	Trac	GCAGCAAGTGCGGATTATAACCAGGGGAAGCTTATC	AASADYNQGKLI	178	3	TRBV20*01		TRBJ2-2*01	Trbc1-Trbc2	GGTGCTAGGCGGGAAAACACCGGGCAGCTCTAC	GARRENTGQLY	81	2	TRUE	T
1197784	20	1	TRAV5D-4*04	TRAJ39*01		GCTACTAATAATAATGCAGGTGCCAAGCTCACA	Y***CRCQAH	20	1							0	0	FALSE	T
1198095	98	6	TRAV7-4*01	TRAJ27*01	Trac	GCAGCTATTTATAACACCAATACAGGCAAATTAACC	AAIYNTNTGKLT	14	2	TRBV12-2*01	TRBD1*01	TRBJ1-3*01	Trbc1-Trbc2	GCCAGCTCTCCGGGACAGGGAAATACGCTCTAT	ASSPGQGNTLY	84	4	TRUE	T
1198171	40	3	TRAV12D-2*02	TRAJ7*01	Trac	GCTTTGAGTCTCCGACTACAGCAACAACAGACTTACT	ALSLRLQQQQTY	31	1	TRBV15*01	TRBD2*01	TRBJ2-1*01	Trbc1-Trbc2	GCCAGCAGCCGTACTGGGGTGAGCAGTTC	ASSRTGVSSS	9	2	TRUE	T
1198515	196	8	TRAV13D-4*01	TRAJ22*01	Trac	GCTATCCAATCTTCTGGCAGCTGGCAACTCATC	AIQSSGSWQLI	124	2	TRBV17*01	TRBD2*01	TRBJ2-4*01	Trbc1-Trbc2	GCTAGCAGTATTGGGGGGGCGGGTCAAAACACCTTGTAC	ASSIGGAGQNTLY	72	6	TRUE	T
1198528	211	5	TRAV3-1*03	TRAJ56*01	Trac	GCAGTCAGTGCTGGAGGCAATAATAAGCTGATT	AVSAGGNNKLI	34	3	TRBV2*01	TRBD2*01	TRBJ2-7*01	Trbc1-Trbc2	GCCAGCAGCCCACCGGGACTGGGGGGTGAACAGTAC	ASSPPGLGGEQY	177	2	TRUE	T
1198870	97	3	TRAV19*03	TRAJ56*01	Trac	GCAGCACCCATGGCTACTGGAGGCAATAATAAGCTGACT	AAPMATGGNNKLT	80	2	TRBV31*01	TRBD1*01	TRBJ1-2*01	Trbc1-Trbc2	GCCTGGAGTCTAGAGGGGGCAAACTCCGACTACACC	AWSLEGANSDYT	17	1	TRUE	T
1198904	8	1						0	0	TRBV14*01		TRBJ1-6*01	Trbc1-Trbc2	GCCAGCAGTTTCTATAATTCGCCCCTCTAC	ASSFYNSPLY	8	1	FALSE	T
1198922	274	2	TRAV4D-4*03	TRAJ30*01	Trac	GCTGCTGAGGCGGCCACAAATGCTTACAAAGTCATC	AAEAATNAYKVI	274	2							0	0	FALSE	T
1199310	179	6	TRAV12D-3*02	TRAJ39*01	Trac	GCTTTGAGGAATAATGCAGGTGCCAAGCTCACA	ALRNNAGAKLT	8	1	TRBV3*01	TRBD2*01	TRBJ2-1*01	Trbc1-Trbc2	GCCAGCAGCCCGCACTGGGGGGGCGTCTATGCTGAGCAGTTC	ASSPHWGGVYAEQF	171	5	TRUE	T
1199708	0	0						0	0							0	0	FALSE	Unknown
1200005	162	3	TRAV7-2*02	TRAJ40*01	Trac	GCAGCAAGAGGCACAGGAAACTACAAATACGTC	AARGTGNYKYV	145	2	TRBV19*01	TRBD2*01	TRBJ2-7*02	Trbc1-Trbc2	GCCAGCCGGACTGGGGGGAATTTTGAACAGTAC	ASRTGGNFEQY	17	1	TRUE	T
1200015	550	5	TRAV7-2*02	TRAJ40*01	Trac	GCAGCAAGACATAATACAGGAAACTACAAATACGTC	AARHNTGNYKYV	550	5							0	0	FALSE	T
1200020	113	2	TRAV7N-4*01	TRAJ13*01	Trac	GCAGTTAGAACAAATTCTGGGACTTACCAGAGG	AVRTNSGTYQR	113	2							0	0	FALSE	T
1200025	618	7	TRAV5-4*02	TRAJ39*01	Trac	GCTGCAAGTGCACGTGAGAATAATAATGCAGGTGCCAAGCTCACA	AASARENNNAGAKLT	279	4	TRBV15*01		TRBJ1-1*01	Trbc1-Trbc2	GCCAGCAGAACCGGGACAGAAGTCTTC	ASRTGTEVF	339	3	TRUE	T
1200053	189	2	TRAV6-2*02	TRAJ27*01	Trac	GTTCTGGGTCTTTATAACACCAATACAGGCAAATTAACC	VLGLYNTNTGKLT	189	2							0	0	FALSE	T
1200085	116	3	TRAV4D-3*04	TRAJ12*01	Trac	GCTGCCCGGACTGGAGGCTATAAAGTGGTC	AARTGGYKVV	116	3							0	0	FALSE	T
1200400	223	3	TRAV12D-3*04	TRAJ21*01	Trac	GCTCTGAGGACCAATTACAACGTGCTTTTAC	ALRTNYNVLL	184	1	TRBV13-3*01	TRBD2*01	TRBJ2-5*01	Trbc1-Trbc2	GCCAGCAGCATGAGGGGGGGCCAAGACACCCAGTAC	ASSMRGGQDTQY	39	2	TRUE	T
1200466	210	4	TRAV7-5*01	TRAJ27*01		GCAATGAGCTTTTATAACACCAATACAGGCAAATTAACC	AMSFYNTNTGKLT	210	4							0	0	FALSE	T
1200782	195	7	TRAV16*06	TRAJ50*01	Trac	GCTATGAGAGAGGGGACATCCTCCTCCTTCAGCAAGCTGGTG	YERGDILLLQQAG	164	2	TRBV31*01		TRBJ1-6*01	Trbc1-Trbc2	GCCTGGAGTCTAGGGAATTCGCCCCTCTAC	AWSLGNSPLY	31	5	TRUE	T
1200790	210	5	TRAV13D-4*01	TRAJ5*01	Trac	GCTATGACACAGGTTGTGGGGCAGCTCACT	AMTQVVGQLT	137	2	TRBV1*01		TRBJ2-7*01	Trbc1-Trbc2	ACCTGCAGTGCAGAAGCTGAACAGTAC	TCSAEAEQY	73	3	TRUE	T
1200846	100	1						0	0	TRBV13-2*01		TRBJ2-7*01	Trbc1-Trbc2	GCCAGCGGTGATAGCTCCTATGAACAGTAC	ASGDSSYEQY	100	1	FALSE	T
1201230	399	15	TRAV7N-4*01	TRAJ44*01	Trac	GCAGTTAGGAGTACTGGCAGTGGTGGAAAACTCACT	AVRSTGSGGKLT	282	6	TRBV16*01		TRBJ2-7*01	Trbc1-Trbc2	GCAAGCAGCTTAGAAGGGAGCTCCTATGAACAGTAC	ASSLEGSSYEQY	117	9	TRUE	T
1201561	101	6	TRAV16D/DV11*01	TRAJ6*01	Trac	GCTATGAGACCCTCAGGAGGAAACTACAAACCTACG	AMRPSGGNYKPT	96	5	TRBV2*01		TRBJ2-3*01	Trbc1-Trbc2	GCCAGCAGCCAAGACGGCAATAGTGCAGAAACGCTGTAT	ASSQDGNSAETLY	5	1	TRUE	T
1201926	184	6	TRAV4D-4*01	TRAJ23*01	Trac	GCTGCGTATTATAACCAGGGGAAGCTTATC	AAYYNQGKLI	178	5	TRBV2*01	TRBD1*01	TRBJ1-3*01	Trbc1-Trbc2	GCCAGCAGCCAGACAGGGGGCGATGGAAATACGCTCTAT	ASSQTGGDGNTLY	6	1	TRUE	T
1201981	79	8						0	0	TRBV17*01	TRBD1*01	TRBJ2-3*01	Trbc1-Trbc2	GCTAGCAGTCTCCGGGACGGATCTAGTGCAGAAACGCTGTAT	ASSLRDGSSAETLY	79	8	FALSE	T
1202355	77	4	TRAV6-5*01	TRAJ26*01	Trac	GCTCCTCCATAACTATGCCCAGGGATTAACC	APP*LCPGIN	58	2	TRBV13-1*02		TRBJ1-4*02	Trbc1-Trbc2	GCCAGCAGTGATGCGAGGATTTCCAACGAAAGATTATTT	ASSDARISNERLF	19	2	TRUE	T
1202696	5	2						0	0	TRBV1*01	TRBD1*01	TRBJ1-5*01	Trbc1-Trbc2	ACCTGCAGTGCCGGGACAGGGGGCAACCAGGCTCCGCTT	TCSAGTGGNQAPL	5	2	FALSE	T
1202778	71	3	TRAV7D-4*02	TRAJ30*01	Trac	GCAGCTAGTGCCACAAATGCTTACAAAGTCATA	AASATNAYKVI	71	3							0	0	FALSE	T
1203135	191	4	TRAV6-5*04	TRAJ37*01	Trac	GCTCTGAGGGGAACAGGCAATACCGGAAAACTCATC	ALRGTGNTGKLI	152	1	TRBV19*01	TRBD2*01	TRBJ2-7*01	Trbc1-Trbc2	GCCAGCAGTATACTGGGGGGGTATGAACAGTAC	ASSILGGYEQY	39	3	TRUE	T
1203495	294	8	TRAV6-5*01	TRAJ22*01	Trac	GCTCTGAGGGTATCTTCTGGCAGCTGGCAACTCATC	ALRVSSGSWQLI	175	3	TRBV13-2*01	TRBD2*01	TRBJ2-7*01	Trbc1-Trbc2	GCCAGCGGTGATGCTGGGGGGGCGCGAGAACAGTAC	ASGDAGGAREQY	119	5	TRUE	T
1203503	561	12	TRAV12-3*03	TRAJ35*02	Trac	GCTTTAGGCTTTGCAAGTGCGCTGACA	ALGFASALT	348	9	TRBV5*01	TRBD1*01	TRBJ1-4*02	Trbc1-Trbc2	GCCAGCAGCCAAGAGGGGGATTCCAACGAAAGATTATTT	ASSQEGDSNERLF	213	3	TRUE	T
1204233	63	4	TRAV7N-4*01	TRAJ58*01	Trac	GCAGTTGGTGAGCAAGGCACTGGGTCTAAGCTGTCA	AVGEQGTGSKLS	45	2	TRBV31*01	TRBD2*01	TRBJ2-5*01	Trbc1-Trbc2	GCCTGGAGTCTGGGGGGGCAAGACACCCAGTAC	AWSLGGQDTQY	18	2	TRUE	T
1204257	96	1	TRAV8D-2*02	TRAJ23*01	Trac	GCTATAAATTATAACCAGGGGAAGCTTATC	AINYNQGKLI	96	1							0	0	FALSE	T
1204271	49	4	TRAV17*02	TRAJ40*01	Trac	GCACTGGAGGGAGGAAACTACAAATACGTC	ALEGGNYKYV	24	1	TRBV20*01	TRBD1*01	TRBJ1-4*02	Trbc1-Trbc2	GGTGCTAGGGGACAGGGCGAAAGATTATTT	GARGQGERLF	25	3	TRUE	T
1204287	34	6	TRAV7-4*01	TRAJ9*01	Trac	GCAGCTAGTGGCCGGAACATGGGCTACAAACTTACC	AASGRNMGYKLT	15	3	TRBV2*01	TRBD1*01	TRBJ2-4*01	Trbc1-Trbc2	GCCAGCAGCCAAGAGGGGACAGGGGGAAACACCTTGTAC	ASSQEGTGGNTLY	19	3	TRUE	T
1205015	603	7	TRAV17*02	TRAJ49*01	Trac	GCACTGGAGGGCACGGGTTACCAGAACTTCTAT	ALEGTGYQNFY	441	2	TRBV20*01		TRBJ1-1*01	Trbc1-Trbc2	GGTGCTAGGGATCCATTCACAGAAGTCTTC	GARDPFTEVF	162	5	TRUE	T
1205414	0	0						0	0							0	0	FALSE	Unknown
1205428	63	1						0	0	TRBV2*01	TRBD2*01	TRBJ2-7*01	Trbc1-Trbc2	GCCAGCAGCCAAGCTGGGGGGAGCTCCTATGAACAGTAC	ASSQAGGSSYEQY	63	1	FALSE	T
1205438	232	6	TRAV21/DV12*01	TRAJ57*01	Trac	ATCCTGAGAGTGCAAGGAGGGTCTGCGAAGCTCATC	ILRVQGGSAKLI	124	3	TRBV31*01	TRBD2*01	TRBJ2-5*01	Trbc1-Trbc2	GCCTGGAGTTTCATGGGGGGGCGAGACACCCAGTAC	AWSFMGGRDTQY	108	3	TRUE	T
1205442	599	18	TRAV4D-3*01	TRAJ18*01	Trac	GCTGCTGAAGGAGGTTCAGCCTTAGGGAGGCTGCAT	AAEGGSALGRLH	562	15	TRBV13-3*01	TRBD1*01	TRBJ2-7*01	Trbc1-Trbc2	GCCAGCAGTGGGACAGGGGGCTATGAACAGTAC	ASSGTGGYEQY	37	3	TRUE	T
1205443	252	5	TRAV12-2*01	TRAJ22*01	Trac	GCTCTGAGTGATCTAGGATCTGGCAGCTGGCAACTCATC	ALSDLGSGSWQLI	148	4	TRBV13-2*01	TRBD1*01	TRBJ2-1*01	Trbc1-Trbc2	GCCAGCGGTGATTGGACAGGGGGCTATGCTGAGCAGTTC	ASGDWTGGYAEQF	104	1	TRUE	T
1205472	759	15	TRAV5D-4*01	TRAJ12*01	Trac	GCTGCAAGTGGAGGTGGAGGCTATAAAGTGGTC	AASGGGGYKVV	672	5	TRBV5*01	TRBD2*01	TRBJ2-5*01	Trbc1-Trbc2	GCCAGCAGCCAAGAGCTGGGGGGGCGAGACACCCAGTAC	ASSQELGGRDTQY	87	10	TRUE	T
1205815	71	4	TRAV7-3*01	TRAJ40*01	Trac	GCAGTTGCCATTAATACAGGAAACTACAAATACGTC	AVAINTGNYKYV	60	2	TRBV19*01	TRBD2*01	TRBJ2-7*01	Trbc1-Trbc2	GCCAGCAGTATATTGGGACTGGGGACCTATGAACAGTAC	ASSILGLGTYEQY	11	2	TRUE	T
1206151	63	3	TRAV4D-3*04	TRAJ45*01	Trac	GCTGCTGAGGCCGGGACAGGAGGTGCAGATAGACTCACC	AAEAGTGGADRLT	44	2	TRBV13-3*01	TRBD2*01	TRBJ2-4*01	Trbc1-Trbc2	GCCAGCAGTGATGCTGGGGGTGGTCAAAACACCTTGTAC	ASSDAGGGQNTLY	19	1	TRUE	T
1206959	275	6	TRAV12-1*06	TRAJ22*01	Trac	GCTCTGAGTGATCTCTCTTCTGGCAGCTGGCAACTCATC	ALSDLSSGSWQLI	116	1	TRBV19*01		TRBJ2-2*01	Trbc1-Trbc2	GCCAGCAGTATAGCGAGGGAAAACACCGGGCAGCTCTAC	QQYSEGKHRAAL	159	5	TRUE	T
1207008	284	8	TRAV21/DV12*03	TRAJ56*01	Trac	ATCCTGAGAGTAGCGTGGGGCTACTGGAGGCAATAATAAGCTGACT	ILRVAWGYWRQ**AD	78	1	TRBV5*01	TRBD1*01	TRBJ1-3*01	Trbc1-Trbc2	GCCAGCAGCCACAGGGATTCTGGAAATACGCTCTAT	ASSHRDSGNTLY	206	7	TRUE	T
1208099	254	1	TRAV5D-4*01	TRAJ58*01	Trac	GCTGCAAGTGCAGGGCAGCAAGGCACTGGGTCTAAGCTGTCA	AASAGQQGTGSKLS	254	1							0	0	FALSE	T
1208115	172	8	TRAV14-2*02	TRAJ22*01	Trac	GCAGCAAGTTTATCTTCTGGCAGCTGGCAACTCATC	AASLSSGSWQLI	81	2	TRBV13-2*01		TRBJ1-6*01	Trbc1-Trbc2	GCCAGCGGTGAGGGTAATTCGCCCCTCTAC	ASGEGNSPLY	91	6	TRUE	T
1208149	721	20	TRAV4-3*03	TRAJ22*01	Trac	GCTGCTGAGGACGCATCTTCTGGCAGCTGGCAACTCATC	AAEDASSGSWQLI	289	5	TRBV3*01		TRBJ1-1*01	Trbc1-Trbc2	GCCAGCAGCTCCGACACAAACACAGAAGTCTTC	ASSSDTNTEVF	432	15	TRUE	T
1208154	31	2	TRAV6-2*02	TRAJ30*01	Trac	GTTCTGGGTGATGGGACAAATGCTTACAAAGTCATC	VLGDGTNAYKVI	23	1	TRBV5*01	TRBD2*01	TRBJ2-4*01	Trbc1-Trbc2	GCCAGCAGCCCTGACTGGGGTCAAAACACCTTGTAC	ASSPDWGQNTLY	8	1	TRUE	T
1208155	236	4						0	0	TRBV1*01	TRBD2*01	TRBJ2-4*01	Trbc1-Trbc2	ACCTGCAGTGCAGGGCTGGGACAAAACACCTTGTAC	TCSAGLGQNTLY	236	4	FALSE	T
1208449	456	6	TRAV7-4*01	TRAJ26*01	Trac	GCAGCTAGTCACTATGCCCAGGGATTAACC	AASHYAQGLT	428	3	TRBV12-1*01	TRBD1*01	TRBJ1-1*01	Trbc1-Trbc2	GCCAGCTCCCAACAGGGGAGAAACACAGAAGTCTTC	ASSQQGRNTEVF	28	3	TRUE	T
1208894	605	12	TRAV14-1*02	TRAJ45*01	Trac	GCAGCAAGTGGGAATACAGGAGGTGCAGATAGACTCACC	AASGNTGGADRLT	370	6	TRBV13-3*01	TRBD1*01	TRBJ2-2*01	Trbc1-Trbc2	GCCAGCATAAAACAGGGTGACACCGGGCAGCTCTAC	ASIKQGDTGQLY	235	6	TRUE	T
1209274	441	13	TRAV9D-4*01	TRAJ13*01	Trac	GCTCTGAGCAAATTCTGGGACTTACCAGAGG	ALSKFWDLPE	316	5	TRBV23*01	TRBD1*01	TRBJ2-4*01	Trbc1-Trbc2	TCCAGCAGTCAATCGGGACAGGGCACCTTGTAC	SSSQSGQGTLY	125	8	TRUE	T
1209276	433	9	TRAV7-1*02	TRAJ23*01	Trac	GCAGTGAATTATAACCAGGGGAAGCTTATC	AVNYNQGKLI	433	9							0	0	FALSE	T
1209648	265	6	TRAV7-2*02	TRAJ31*01	Trac	GCAGCAAGCGAAAGCAATAACAGAATCTTC	AASESNNRIF	260	5	TRBV13-2*01	TRBD1*01	TRBJ1-2*01	Trbc1-Trbc2	GCCAGCGGTGAAGGGACAGCAAACTCCGACTACACC	ASGEGTANSDYT	5	1	TRUE	T
1209986	61	2						0	0	TRBV26*01	TRBD1*01	TRBJ1-3*01	Trbc1-Trbc2	GCCAGCAGTCTGGGACATTCTGGAAATACGCTCTAT	ASSLGHSGNTLY	61	2	FALSE	T
1210061	206	5	TRAV13-4/DV7*03	TRAJ50*01	Trac	GCTATGGAACTAGCATCCTCCTCCTTCAGCAAGCTGGTG	AMELASSSFSKLV	166	2	TRBV13-2*01	TRBD2*01	TRBJ1-4*02	Trbc1-Trbc2	GCCAGCGGTGATGCATGGGGATCCAACGAAAGATTATTT	ASGDAWGSNERLF	40	3	TRUE	T
1210392	13	1	TRAV3-1*01	TRAJ7*01		GCAGTCAGGGGGGGACAGCAACAACAGACTTACT	AVRGGQQQQTY	13	1							0	0	FALSE	T
1210420	190	4	TRAV16D/DV11*01	TRAJ45*01	Trac	GCTAATATGAATACAGGAGGTGCAGATAGACTCACC	ANMNTGGADRLT	76	1	TRBV12-1*01	TRBD2*01	TRBJ2-3*01	Trbc1-Trbc2	GCCAGCTCTCTCCTGGGGGGTGCAGAAACGCTGTAT	ASSLLGGAETLY	114	3	TRUE	T
1210814	548	6	TRAV7N-4*01	TRAJ40*01	Trac	GCAGTTAGTGGTAATACAGGAAACTACAAATACGTC	AVSGNTGNYKYV	483	4	TRBV17*01		TRBJ1-6*01	Trbc1-Trbc2	GCTAGCAGTACATATAATTCGCCCCTCTAC	ASSTYNSPLY	65	2	TRUE	T
1211189	60	3						0	0	TRBV12-2*01	TRBD1*01	TRBJ1-1*01	Trbc1-Trbc2	GCCAGCTCTCCAGACAGGAACACAGAAGTCTTC	ASSPDRNTEVF	60	3	FALSE	T
1211548	399	3	TRAV7N-4*01	TRAJ40*01	Trac	GCAGTTAGTGATACAGGAAACTACAAATACGTC	AVSDTGNYKYV	399	3							0	0	FALSE	T
1211568	36	2						0	0	TRBV3*01	TRBD1*01	TRBJ2-3*01	Trbc1-Trbc2	GCCAGCAGCTTAGGACAGGGTGCAGAAACGCTGTAT	ASSLGQGAETLY	36	2	FALSE	T
1211584	0	0						0	0							0	0	FALSE	Unknown
1211604	451	11	TRAV14D-1*02	TRAJ45*01	Trac	GCAGCAAGTGATACAGGAGGTGCAGATAGACTCACC	AASDTGGADRLT	432	8	TRBV16*01	TRBD2*01	TRBJ2-4*01	Trbc1-Trbc2	GCAAGCAGCCGGGACTTTAGTCAAAACACCTTGTAC	ASSRDFSQNTLY	19	3	TRUE	T
1211912	20	2						0	0	TRBV3*01		TRBJ2-5*01	Trbc1-Trbc2	GCCAGCAGCTGGGGTAACCAAGACACCCAGTAC	ASSWGNQDTQY	20	2	FALSE	T
1211998	166	6	TRAV10*01	TRAJ43*01	Trac	GCAGCAAATAACAACAATGCCCCACGA	AANNNNAPR	111	4	TRBV16*01		TRBJ2-7*01	Trbc1-Trbc2	GCAAGCAGCTTAGGCATCTCCTATGAACAGTAC	ASSLGISYEQY	55	2	TRUE	T
1212292	40	2	TRAV12D-3*04	TRAJ9*02	Trac	GCTCCCTAGCAACATGGGCTACAAACTTACC	AP*QHGLQTY	40	2							0	0	FALSE	T
1212303	0	0						0	0							0	0	FALSE	Unknown
1212310	191	6	TRAV6D-7*01	TRAJ49*01	Trac	GCTCTGAGTGATCTCACGGGTTACCAGAACTTCTAT	ALSDLTGYQNFY	110	3	TRBV13-1*02	TRBD2*01	TRBJ2-7*01	Trbc1-Trbc2	GCCAGCAGTGATGAAGACTGGGGGTATGAACAGTAC	ASSDEDWGYEQY	81	3	TRUE	T
1212324	280	4	TRAV14-3*01	TRAJ16*01	Trac	GCAGCAAGCGCAACTTCAAGTGGCCAGAAGCTGGTT	AASATSSGQKLV	239	3	TRBV19*01	TRBD1*01	TRBJ2-7*01	Trbc1-Trbc2	GCCAGCAGTATAGGGACAGGGTATGAACAGTAC	ASSIGTGYEQY	41	1	TRUE	T
1213092	0	0						0	0							0	0	FALSE	Unknown
1213098	307	8	TRAV14D-1*02	TRAJ23*01	Trac	GCAGCAAGTGGGGTTATAACCAGGGGAAGCTTATC	AASGVITRGSLS	220	4	TRBV31*01	TRBD2*01	TRBJ2-7*01	Trbc1-Trbc2	GCCTGCTGGGGGGGCTATGAACAGTAC	ACWGGYEQY	87	4	TRUE	T
1213125	181	10						0	0	TRBV4*01	TRBD2*01	TRBJ2-4*01	Trbc1-Trbc2	GCCAGCAGCTTTTGGGGTAGTCAAAACACCTTGTAC	ASSFWGSQNTLY	181	10	FALSE	T
1213485	36	1	TRAV4D-4*03	TRAJ18*01	Trac	GCTGCCCATAGAGGTTCAGCCTTAGGGAGGCTGCAT	AAHRGSALGRLH	36	1							0	0	FALSE	T
1213499	156	2	TRAV3-3*01	TRAJ42*01	Trac	GCAGTCAGTGAGGGAGGAAGCAATGCAAAGCTAACC	AVSEGGSNAKLT	130	1	TRBV15*01	TRBD1*01	TRBJ2-5*01	Trbc1-Trbc2	GCCAGCAGTCGGACAGGGTTAGACACCCAGTAC	ASSRTGLDTQY	26	1	TRUE	T
1213511	0	0						0	0							0	0	FALSE	Unknown
1213530	14	4	TRAV9D-3*03	TRAJ17*01	Trac	GCTGTGAAGATAAGGTCGACTAACAGTGCAGGGAACAAGCTAACT	AVKIRSTNSAGNKLT	14	4							0	0	FALSE	T
1213536	302	5	TRAV8D-2*03	TRAJ23*01	Trac	GCTACAGCGAATTATAACCAGGGGAAGCTTATC	ATANYNQGKLI	108	2	TRBV16*01	TRBD2*01	TRBJ2-5*01	Trbc1-Trbc2	GCAAGCAGCTTAGACTGGGGGGGCCAAGACACCCAGTAC	ASSLDWGGQDTQY	194	3	TRUE	T
1214250	419	5	TRAV5-4*02	TRAJ49*01	Trac	GCTGCAAGTGGGGGGGGTTACCAGAACTTCTAT	AASGGGYQNFY	372	4	TRBV13-3*01	TRBD2*01	TRBJ2-5*01	Trbc1-Trbc2	GCCAGCAGTGGCTGGGGGGGCCCCCAAGACACCCAGTAC	ASSGWGGPQDTQY	47	1	TRUE	T
1214594	67	1	TRAV13-4/DV7*02	TRAJ42*01	Trac	GCTATACATTCTGGAGGAAGCAATGCAAAGCTAACC	AIHSGGSNAKLT	67	1							0	0	FALSE	T
1214597	72	6	TRAV10D*03	TRAJ30*01	Trac	GCAGCAAGGGACACAAATGCTTACAAAGTCATC	AARDTNAYKVI	38	2	TRBV5*01	TRBD1*01	TRBJ1-5*01	Trbc1-Trbc2	GCCAGCAGCCAAGAATCAGGGGGCAACCAGGCTCCGCTT	ASSQESGGNQAPL	34	4	TRUE	T
1215014	737	17	TRAV7N-4*01	TRAJ21*01	Trac	GCAGTTACCGGAGGAACTAATTACAACGTGCTTTAC	AVTGGTNYNVLY	547	9	TRBV12-2*01	TRBD1*01	TRBJ1-3*01	Trbc1-Trbc2	GCCAGCTCTCCCCAGGGGGCTGGAAATACGCTCTAT	ASSPQGAGNTLY	190	8	TRUE	T
1215365	182	3	TRAV4D-4*03	TRAJ26*01	Trac	GCTGCGCGAAATAACTATGCCCAGGGATTAACC	AARNNYAQGLT	5	1	TRBV2*01	TRBD1*01	TRBJ2-7*01	Trbc1-Trbc2	GCCAGCAGCCAAGATCGGGACAGACAGTAC	ASSQDRDRQY	177	2	TRUE	T
1215433	61	1	TRAV7D-4*02	TRAJ12*01	Trac	GCAGCTAGTGAGTTAGGGACTGGAGGCTATAAAGTGGTC	AASELGTGGYKVV	61	1							0	0	FALSE	T
1215438	265	15	TRAV9-2*02	TRAJ17*01	Trac	GTTCCTCATGACTAACAGTGCAGGGAACAAGCTAACT	VPHD*QCREQAN	42	4	TRBV13-2*01		TRBJ2-3*01	Trbc1-Trbc2	GCCAGCGGTCTCACAGCGGAAACGCTGTAT	ASGLTAETLY	223	11	TRUE	T
1215752	55	2						0	0	TRBV3*01	TRBD2*01	TRBJ2-7*01	Trbc1-Trbc2	GCCAGCAGCCCCGGACTGGGGGGGCGCTATGAACAGTAC	ASSPGLGGRYEQY	55	2	FALSE	T
1215758	15	2						0	0	TRBV3*01	TRBD2*01	TRBJ2-7*01	Trbc1-Trbc2	GCCAGCAGCTTAGGGGACTGGGTCTATGAACAGTAC	ASSLGDWVYEQY	15	2	FALSE	T
1215776	175	4						0	0	TRBV3*01	TRBD1*01	TRBJ2-1*01	Trbc1-Trbc2	GCCAGCAGCTTAGGACAGGGGGCTGAGCAGTTC	ASSLGQGAEQF	175	4	FALSE	T
1216156	291	11	TRAV6-4*01	TRAJ49*01	Trac	GCTCTGGCCGGGAACACGGGTTACCAGAACTTCTAT	ALAGNTGYQNFY	220	8	TRBV19*01	TRBD2*01	TRBJ2-4*01	Trbc1-Trbc2	GCCAGCACCCCACTGGGGGGGCAAAACACCTTGTAC	ASTPLGGQNTLY	71	3	TRUE	T
1327132	240	4	TRAV7-2*02	TRAJ18*01	Trac	GCAGCAAGCGGTTCAGCCTTAGGGAGGCTGCAT	AASGSALGRLH	240	4							0	0	FALSE	T
1327155	288	7	TRAV7-5*03	TRAJ32*01	Trac	GCAGTGAGCCATAAGGGGGGGAGCAGTGGCAACAAGCTCATC	AVSHKGGSSGNKLI	246	6	TRBV2*01		TRBJ1-6*01	Trbc1-Trbc2	GCCAGCAGCCAAGATTCGCCCCTCTAC	ASSQDSPLY	42	1	TRUE	T
1327164	149	1	TRAV5D-4*01	TRAJ33*01	Trac	GCTGCAAGCGATAGCAACTATCAGTTGATC	AASDSNYQLI	149	1							0	0	FALSE	T
1327529	12	1	TRAV7N-4*01	TRAJ56*01	Trac	GCAGTTAGTGAGGCTACTGGAGGCAATAATAAGCTGACT	AVSEATGGNNKLT	12	1							0	0	FALSE	T
1327577	152	5						0	0	TRBV16*01	TRBD2*01	TRBJ2-5*01	Trbc1-Trbc2	GCAAGCAGCTCCCCGGGACTGGGGGGCGTCCAAGACACCCAGTAC	ASSSPGLGGVQDTQY	152	5	FALSE	T
1327878	113	3						0	0	TRBV3*01	TRBD1*01	TRBJ2-7*01	Trbc1-Trbc2	GCCAGCAGCTTGGGAGGGGGCTATGAACAGTAC	ASSLGGGYEQY	113	3	FALSE	T
1327883	124	3	TRAV8D-2*03	TRAJ52*01	Trac	GCTACAGATGGGGACACTGGAGCTAACACTGGAAAGCTCACG	ATDGDTGANTGKLT	46	2	TRBV5*01	TRBD1*01	TRBJ1-1*01	Trbc1-Trbc2	GCCAGCAGCCAAGATGGACAGGGGGCCACAGAAGCCTTC	ASSQDGQGATEAF	78	1	TRUE	T
1327963	122	3	TRAV6-1*03	TRAJ32*01	Trac	GTTCTGGGTGACCTTTATGGGAGCAGTGGCAACAAGCTCATC	VLGDLYGSSGNKLI	37	1	TRBV17*01		TRBJ2-5*01	Trbc1-Trbc2	GCTAGCAGTAGGGGCACCCAGTAC	*Q*GHPV	85	2	TRUE	T
1328283	106	4	TRAV7-2*01	TRAJ32*02	Trac	GCAGCCCTTTATGGGGGCAGTGGCAACAAGCTCATC	AALYGGSGNKLI	56	3	TRBV16*01	TRBD1*01	TRBJ2-5*01	Trbc1-Trbc2	GCAAGCAGCTTGAGGGGGCAAGACACCCAGTAC	ASSLRGQDTQY	50	1	TRUE	T
1328345	149	9	TRAV6-1*03	TRAJ6*01	Trac	GTTCTGGGTGAGACCTCAGGAGGAAACTACAAACCTACG	VLGETSGGNYKPT	48	1	TRBV13-3*01	TRBD2*01	TRBJ2-4*01	Trbc1-Trbc2	GCCAGCAGTGATCCGGACTGGAGTCAAAACACCTTGTAC	ASSDPDWSQNTLY	101	8	TRUE	T
1328653	238	3	TRAV7-4*01	TRAJ30*01	Trac	GCTCACGACACAAATGCTTACAAAGTCATC	AHDTNAYKVI	213	1	TRBV17*01	TRBD1*01	TRBJ2-4*01	Trbc1-Trbc2	GCTAGCAGTAGACAGGGGGGCACCTTGTAC	ASSRQGGTLY	25	2	TRUE	T
1328654	64	4	TRAV9-1*01	TRAJ31*01	Trac	GCTGTGAGCGGAATAACAGAATCTTC	AVSGITESS	58	3	TRBV2*01	TRBD2*01	TRBJ2-7*01	Trbc1-Trbc2	GCCAGCAGCCACCGGGGGGGCTATGAACAGTAC	ASSHRGGYEQY	6	1	TRUE	T
1328683	358	7	TRAV9-1*02	TRAJ31*01	Trac	GCTGTGAGGTTAAATAGCAATAACAGAATCTTC	AVRLNSNNRIF	331	6	TRBV5*01	TRBD1*01	TRBJ2-5*01	Trbc1-Trbc2	GCCAGCAGCCACAGGGGGCAAGACACCCAGTAC	ASSHRGQDTQY	27	1	TRUE	T
1329119	84	4	TRAV6-5*01	TRAJ49*01	Trac	GCTCTGAGGTCGAACACGGGTTACCAGAACTTCTAT	ALRSNTGYQNFY	84	4							0	0	FALSE	T
1329436	51	3	TRAV8D-2*03	TRAJ23*01	Trac	GCTACAGATTATAACCAGGGGAAGCTTATC	ATDYNQGKLI	51	3							0	0	FALSE	T
1329456	166	9	TRAV9D-4*01	TRAJ28*01	Trac	GCTCTGAAACCAGGCACTGGGAGTAACAGGCTCACT	ALKPGTGSNRLT	115	3	TRBV16*01		TRBJ1-4*02	Trbc1-Trbc2	GCAAGCAGCGACAACGAAAGATTATTT	ASSDNERLF	51	6	TRUE	T
1329463	230	6	TRAV4D-3*04	TRAJ31*02		GCTGCTGAGAACAATAACAGAATCTTC	AAENNNRIF	152	4	TRBV26*01		TRBJ1-2*01	Trbc1-Trbc2	GCCAGCAGTCCAAACTCCGACTACACC	ASSPNSDYT	78	2	TRUE	T
1329488	11	1						0	0	TRBV3*01	TRBD1*01	TRBJ1-2*01	Trbc1-Trbc2	GCCAGCAGCTTAGGGGGGTCAAACTCCGACTACACC	ASSLGGSNSDYT	11	1	FALSE	T
1329501	0	0						0	0							0	0	FALSE	Unknown
1329810	50	1	TRAV14D-2*01	TRAJ42*01	Trac	GCAGCAAGTGGAGGAAGCAATGCAAAGCTAACC	AASGGSNAKLT	50	1							0	0	FALSE	T
1329854	65	3	TRAV5D-4*01	TRAJ49*01	Trac	GCTGCAAGTTCCTCGAACACGGGTTACCAGAACTTCTAT	AASSSNTGYQNFY	65	3							0	0	FALSE	T
1330204	27	1	TRAV14-2*02	TRAJ39*01	Trac	GCAGCAAGTAGTAATGCAGGTGCCAAGCTCACA	AASSNAGAKLT	27	1							0	0	FALSE	T
1330247	163	4	TRAV3D-3*02	TRAJ32*01	Trac	GCAGTCATATGAATTATGGGAGCAGTGGCAACAAGCTCATC	AVI*IMGAVATSSS	163	4							0	0	FALSE	T
1330580	248	11	TRAV9-4*02	TRAJ52*01	Trac	GCTGTGGTTACTGGAGCTAACACTGGAAAGCTCACG	LWLLELTLESSR	52	3	TRBV5*01		TRBJ1-1*01	Trbc1-Trbc2	GCCAGCAGCCAAGGGGCAAACACAGAAGTCTTC	ASSQGANTEVF	196	8	TRUE	T
1330581	291	4	TRAV5D-4*01	TRAJ9*02	Trac	GCTGCAAGCCCTAGCAACATGGGCTACAAACTTACC	AASPSNMGYKLT	211	1	TRBV13-3*01	TRBD2*01	TRBJ2-4*01	Trbc1-Trbc2	GCCAGCAGTGAGGGGGGTCAAAAACACCTTGTAC	ASSEGGQKHLV	80	3	TRUE	T
1330603	0	0						0	0							0	0	FALSE	Unknown
1330643	537	24	TRAV14D-3/DV8*06	TRAJ28*01	Trac	GCAGCAAGTGCGCTACCAGGCACTGGGAGTAACAGGCTCACT	AASALPGTGSNRLT	174	7	TRBV12-2*01	TRBD1*01	TRBJ2-5*01	Trbc1-Trbc2	GCCAGCTCTCTTCAGGGGGCAAACACCCAGTAC	ASSLQGANTQY	363	17	TRUE	T
1331748	103	2	TRAV5D-4*01	TRAJ34*01	Trac	GCTGCAAGTGGACATACCGACAAAGTCGTC	AASGHTDKVV	70	1	TRBV17*01	TRBD2*01	TRBJ2-5*01	Trbc1-Trbc2	GCTAGCAGTTCCGGGACTGGGGTTAACCAAGACACCCAGTAC	ASSSGTGVNQDTQY	33	1	TRUE	T
1331798	0	0						0	0							0	0	FALSE	Unknown
1331801	59	3	TRAV6-3*01	TRAJ16*01	Trac	GCTATGAGAGATGGCTTCAAGTGGCCAGAAGCTGGTT	AMRDGFKWPEAG	59	3							0	0	FALSE	T
1332112	292	6						0	0	TRBV2*01	TRBD1*01	TRBJ1-2*01	Trbc1-Trbc2	GCCAGCAGCTCTTGGACAGCAAACTCCGACTACACC	ASSSWTANSDYT	292	6	FALSE	T
1332559	44	5	TRAV14D-3/DV8*06	TRAJ31*01	Trac	GCAGCAAGTGGAAACAGAATCTTC	AASGNRIF	7	1	TRBV16*01		TRBJ1-1*01	Trbc1-Trbc2	GCAAGCAGCCTCGGGACAAACACAGAAGTCTTC	ASSLGTNTEVF	37	4	TRUE	T
1332875	42	4	TRAV20*01	TRAJ58*01	Trac	GCACCAGGTGGCAAGGCACTGGGTCTAAGCTGTCA	APGGKALGLSC	6	1	TRBV20*01		TRBJ2-2*01	Trbc1-Trbc2	GGTGCTAGGGGAAACACCGGGCAGCTCTAC	GARGNTGQLY	36	3	TRUE	T
1332916	47	3	TRAV5-4*02	TRAJ49*01	Trac	GCTGCAATCTCGAACACGGGTTACCAGAACTTCTAT	AAISNTGYQNFY	33	2	TRBV3*01		TRBJ1-3*01	Trbc1-Trbc2	GCCAGCAGCAACTCTGGAAATACGCTCTAT	ASSNSGNTLY	14	1	TRUE	T
1332925	44	2	TRAV14-3*01	TRAJ48*01	Trac	GCAGCAAGTGAAGCCAACTATGGAAATGAGAAAATAACT	AASEANYGNEKIT	32	1	TRBV5*01	TRBD2*01	TRBJ2-5*01	Trbc1-Trbc2	GCCAGCAGCCAAGACTGGGGGGGGCGCCACCCAGTAC	ASSQDWGGRHPV	12	1	TRUE	T
1333293	77	4	TRAV10*01	TRAJ57*01	Trac	GCAGCAAGCAGGGAGAATCAAGGAGGGTCTGCGAAGCTCATC	AASRENQGGSAKLI	16	2	TRBV5*01	TRBD2*01	TRBJ2-4*01	Trbc1-Trbc2	GCCAGCAGCCAAGCGCTCCCGGGACTGGGAACCTTGTAC	ASSQALPGLGTLY	61	2	TRUE	T
1333323	10	1						0	0	TRBV26*01	TRBD1*01	TRBJ2-7*01	Trbc1-Trbc2	GCCAGCAGTCTGGGACAGGGGTATGAACAGTAC	ASSLGQGYEQY	10	1	FALSE	T
1333636	53	3						0	0	TRBV13-3*01	TRBD2*01	TRBJ2-5*01	Trbc1-Trbc2	GCCAGCAGTGATAGGACTGGGGGAAGAGACACCCAGTAC	ASSDRTGGRDTQY	53	3	FALSE	T
1333641	63	1						0	0	TRBV1*01		TRBJ1-5*01	Trbc1-Trbc2	ACCTGCAGTGCAGACAGCAACCAGGCTCCGCTT	TCSADSNQAPL	63	1	FALSE	T
1333644	196	6	TRAV7-6*02	TRAJ43*01	Trac	GCAGTGAGCAATAACAACAATGCCCCACGA	AVSNNNNAPR	32	3	TRBV29*01	TRBD2*01	TRBJ2-5*01	Trbc1-Trbc2	GCTAGCAGTCTGGGGGGGCAAGACACCCAGTAC	ASSLGGQDTQY	164	3	TRUE	T
1333669	53	2	TRAV9D-2*05	TRAJ4*02	Trac	GTTCTGAGACGTAGCTTCAATAAGTTGACC	VLRRSFNKLT	53	2							0	0	FALSE	T
1333722	91	4	TRAV12D-3*02	TRAJ49*01	Trac	GCTTTGAGTGTGTCGAACACGGGTTACCAGAACTTCTAT	ALSVSNTGYQNFY	86	2	TRBV5*01		TRBJ1-3*01	Trbc1-Trbc2	GCCAGCAGCCAAGTACATTCTGGAAATACGCTCTAT	ASSQVHSGNTLY	5	2	TRUE	T
1334039	72	6	TRAV14D-2*01	TRAJ39*01	Trac	GCAGCAAGTGCTAATAATGCAGGTGCCAAGCTCACA	AASANNAGAKLT	47	4	TRBV13-2*01	TRBD2*01	TRBJ2-7*01	Trbc1-Trbc2	GCCAGCGGTGGTGACTGGGGGGGTTATGAACAGTAC	ASGGDWGGYEQY	25	2	TRUE	T
1334062	0	0						0	0							0	0	FALSE	Unknown
1334067	405	8	TRAV14-2*01	TRAJ26*01	Trac	GCAGCAAGTGGAAACTATGCCCAGGGATTAACC	AASGNYAQGLT	199	5	TRBV13-2*01		TRBJ2-4*01	Trbc1-Trbc2	GCCAGCGGTGATGCGGGCAGTCAAAACACCTTGTAC	ASGDAGSQNTLY	206	3	TRUE	T
1334403	51	4	TRAV12-3*05	TRAJ16*01	Trac	GCTCTGAGTGCAACTTCAAGTGGCCAGAAGCTGGTT	L*VQLQVARSW	43	2	TRBV5*01	TRBD1*01	TRBJ1-6*01	Trbc1-Trbc2	GCCAGCAGCCAAGACGCAGGGGGCTATAATTCGCCCCTCTAC	ASSQDAGGYNSPLY	8	2	TRUE	T
1334420	16	1	TRAV3-3*01	TRAJ26*01		GCAGTCAGTGAACTATGCCCAGGGATTAACC	AVSELCPGIN	16	1							0	0	FALSE	T
1334792	869	20	TRAV7-2*02	TRAJ15*01	Trac	GCAGCAAGCAGCCAGGGAGGCAGAGCTCTGATA	AASSQGGRALI	663	11	TRBV13-3*01	TRBD1*01	TRBJ1-6*01	Trbc1-Trbc2	GCCAGCAGTGATGGGACAGGGGGCTATAATTCGCCCCTCTAC	ASSDGTGGYNSPLY	206	9	TRUE	T
1334858	194	1	TRAV9D-4*01	TRAJ21*01	Trac	GCTCTGAGCCTGCCTAATTACAACGTGCTTTAC	ALSLPNYNVLY	194	1							0	0	FALSE	T
1335170	405	9	TRAV6-5*04	TRAJ31*01	Trac	GCTCTGAGTAAGCATAGCAATAACAGAATCTTC	ALSKHSNNRIF	86	2	TRBV3*01	TRBD2*01	TRBJ2-4*01	Trbc1-Trbc2	GCCAGCAGCTTCCACCTGGGGGGTCAAAACACCTTGTAC	ASSFHLGGQNTLY	319	7	TRUE	T
1335189	344	17	TRAV7-5*01	TRAJ23*01	Trac	GCAAACCCTTGTAACCAGGGGAAGCTTATC	ANPCNQGKLI	271	8	TRBV13-3*01	TRBD1*01	TRBJ2-7*01	Trbc1-Trbc2	GCCAGCAGTGATGCAGGACAAACCTATGAACAGTAC	ASSDAGQTYEQY	73	9	TRUE	T
1335207	248	3	TRAV14-2*01	TRAJ37*01	Trac	GCAGCAAGTGGAGGCAATACTAGAAAACTCATC	AASGGNTRKLI	204	2	TRBV19*01	TRBD2*01	TRBJ2-2*01	Trbc1-Trbc2	GCCAGCAGTATGCTGGGGGGCACCGGGCAGCTCTAC	ASSMLGGTGQLY	44	1	TRUE	T
1335238	165	2	TRAV12D-3*04	TRAJ30*01	Trac	GCTCTGAGTGCCCTTGACACAAATGCTTACAAAGTCATC	ALSALDTNAYKVI	131	1	TRBV13-3*01	TRBD2*01	TRBJ2-3*01	Trbc1-Trbc2	GCCAGCAGTGAAGGACTGGGGAAGGCAGAAACGCTGTAT	ASSEGLGKAETLY	34	1	TRUE	T
1335242	206	3	TRAV6-6*01	TRAJ37*01	Trac	GCTCTGGGTGATGGAGGCAATACCGGAAAACTCATC	ALGDGGNTGKLI	189	1	TRBV1*01	TRBD1*01	TRBJ2-7*01	Trbc1-Trbc2	ACCTGCAGTGGGACATATGAACAGTAC	TCSGTYEQY	17	2	TRUE	T
1335587	145	11	TRAV4-4/DV10*02	TRAJ50*01	Trac	GCTGCCATAGCATCCTCCTCCTTCAGCAAGCTGGTG	AAIASSSFSKLV	56	4	TRBV13-1*02		TRBJ1-2*01	Trbc1-Trbc2	GCCAGCAGGGACAACTCCGACTACACC	ASRDNSDYT	89	7	TRUE	T
1335973	112	5						0	0	TRBV31*01	TRBD2*01	TRBJ2-3*01	Trbc1-Trbc2	GCCTGGAGTCACTGGGGGGCTAGTGCAGAAACGCTGTAT	AWSHWGASAETLY	112	5	FALSE	T
1336404	8	2	TRAV4-4/DV10*02	TRAJ40*01	Trac	GCTGCAGGCCGGGACAGGAAACTACAAATACGTC	LQAGTGNYKYV	8	2							0	0	FALSE	T
1337095	86	2	TRAV14-1*02	TRAJ40*01	Trac	GCAGCAAGTGCAAATACAGGAAACTACAAATACGTC	AASANTGNYKYV	86	2							0	0	FALSE	T
1337104	86	3						0	0	TRBV19*01	TRBD1*01	TRBJ2-7*01	Trbc1-Trbc2	GCCAGCAGTACTGGACAGGGAGGGGAACAGTAC	ASSTGQGGEQY	86	3	FALSE	T
1337484	191	2	TRAV10*01	TRAJ13*01	Trac	GCAGCAAGCAAATTCTGGGACTTACCAGAGG	AASKFWDLPE	191	2							0	0	FALSE	T
1337485	399	8	TRAV14-2*01	TRAJ18*01	Trac	GCAGCAAGTGGGGATAGAGGTTCAGCCTTAGGGAGGCTGCAT	AASGDRGSALGRLH	276	1	TRBV17*01		TRBJ2-4*01	Trbc1-Trbc2	GCTAGCAGTAGTCAAAACACCTTGTAC	ASSSQNTLY	123	7	TRUE	T
1337495	0	0						0	0							0	0	FALSE	Unknown
1337861	26	2	TRAV5D-4*01	TRAJ56*01	Trac	GCTGACATGGCTACTGGAGGCAATAATAAGCTGACT	ADMATGGNNKLT	26	2							0	0	FALSE	T
1337876	170	4	TRAV6-5*01	TRAJ9*01	Trac	GCTCTGAGTTCCATGGGCTACAAACTTACC	ALSSMGYKLT	5	1	TRBV19*01	TRBD1*01	TRBJ2-5*01	Trbc1-Trbc2	GCCAGCAGTAGGACAGGGAGCGACACCCAGTAC	ASSRTGSDTQY	165	3	TRUE	T
1337892	139	3	TRAV12D-3*02	TRAJ49*01	Trac	GCTTTGAGGGACACGGGTTACCAGAACTTCTAT	ALRDTGYQNFY	139	3							0	0	FALSE	T
1337912	0	0						0	0							0	0	FALSE	Unknown
1337929	116	5	TRAV8-1*01	TRAJ40*01	Trac	GCTACTAATACAGGAAACTACAAATACGTC	ATNTGNYKYV	116	5							0	0	FALSE	T
1337942	165	4	TRAV4-3*03	TRAJ57*01	Trac	GCTGCTGTGAATCAAGGAGGGTCTGCGAAGCTCATC	AAVNQGGSAKLI	89	2	TRBV13-1*02	TRBD2*01	TRBJ2-7*01	Trbc1-Trbc2	GCCAGCAGTGATGCCTGGGGGATCTATGAACAGTAC	ASSDAWGIYEQY	76	2	TRUE	T
1338268	208	5	TRAV9-1*01	TRAJ37*01	Trac	GCTGTGAGCGATTAAGGCAATACTAGAAAACTCATC	AVSD*GNTRKLI	145	2	TRBV20*01	TRBD2*01	TRBJ2-4*01	Trbc1-Trbc2	GGTGCTAGGTGGCTGGGGGGGAGTCAAAACACCTTGTAC	GARWLGGSQNTLY	63	3	TRUE	T
1338300	89	7	TRAV9-1*01	TRAJ40*01	Trac	GCTGTGAGCGCGGGTACAGGAAACTACAAATACGTC	AVSAGTGNYKYV	82	6	TRBV12-2*01		TRBJ2-7*01	Trbc1-Trbc2	GCCAGCTCTCTCGGCTGGAGCTCCTATGAACAGTAC	ASSLGWSSYEQY	7	1	TRUE	T
1338326	300	5	TRAV9-1*02	TRAJ31*01	Trac	GCTGTGAGCCTCAATAGCAATAACAGAATCTTC	AVSLNSNNRIF	149	2	TRBV19*01		TRBJ1-3*01	Trbc1-Trbc2	GCCAGCAGTCTCTCTGGAAATACGCTCTAT	ASSLSGNTLY	151	3	TRUE	T
1338635	286	2	TRAV9-3*01	TRAJ12*01	Trac	GCTGTGAGCGGGACTGGAGGCTATAAAGTGGTC	AVSGTGGYKVV	276	1	TRBV3*01	TRBD1*01	TRBJ1-1*01	Trbc1-Trbc2	GCCAGCAGCGGGGACAGGGGGAACACAGAAGTCTTC	ASSGDRGNTEVF	10	1	TRUE	T
1338665	247	12	TRAV10*01	TRAJ40*01	Trac	GCAGCAAGCGGGGGAAACTACAAATACGTC	AASGGNYKYV	54	4	TRBV20*01		TRBJ2-4*01	Trbc1-Trbc2	GGTGCTAGGGACAGTCAAAACACCTTGTAC	GARDSQNTLY	193	8	TRUE	T
1338678	29	2						0	0	TRBV13-3*01		TRBJ1-3*01	Trbc1-Trbc2	GCCAGCAGTGATGACCATTCTGGAAATACGCTCTAT	ASSDDHSGNTLY	29	2	FALSE	T
1338691	39	2						0	0	TRBV24*02	TRBD2*01	TRBJ2-7*01	Trbc1-Trbc2	GCCAGCAGTCTCGGGGGGAGCTCCTATGAACAGTAC	ASSLGGSSYEQY	39	2	FALSE	T
1339407	214	4	TRAV7-4*01	TRAJ18*01	Trac	GCAGGAGGGAGAGGTTCAGCCTTAGGGAGGCTGCAT	AGGRGSALGRLH	139	3	TRBV12-1*01	TRBD1*01	TRBJ1-3*01	Trbc1-Trbc2	GCCAGCTATCCCCCAGGGAGAGGAAATACGCTCTAT	ASYPPGRGNTLY	75	1	TRUE	T
1339434	380	10	TRAV5D-4*01	TRAJ21*01	Trac	GCTGCACTGCCTAATTACAACGTGCTTTAC	AALPNYNVLY	324	5	TRBV5*01		TRBJ1-6*01	Trbc1-Trbc2	GCCAGCAGCCAAGATAATTCGCCCCTCTAC	ASSQDNSPLY	56	5	TRUE	T
1339465	193	4						0	0	TRDV1*02		TRAJ44*01	Trac	GGAGGGAATTCTGGCAGTGGTGGAAAACTCACT	GGNSGSGGKLT	193	4	FALSE	T
1339799	0	0						0	0							0	0	FALSE	Unknown
1339825	16	2						0	0	TRBV20*01		TRBJ1-4*02	Trbc1-Trbc2	GGTGCTAGGGCTCAATCCAACGAAAGATTATTT	GARAQSNERLF	16	2	FALSE	T
1339831	198	4	TRAV9D-3*02	TRAJ27*01	Trac	GCTCTGAGCCCTAACACCAATACAGGCAAATTAACC	ALSPNTNTGKLT	173	2	TRBV19*01	TRBD1*01	TRBJ1-3*01	Trbc1-Trbc2	GCCAGCAGTATAAGAGGGGGACCTGGAAATACGCTCTAT	ASSIRGGPGNTLY	25	2	TRUE	T
1340575	44	1	TRAV7-2*02	TRAJ9*01	Trac	GCAGCAAGCATGGACATGGGCTACAAACTTACC	AASMDMGYKLT	44	1							0	0	FALSE	T
1340578	46	2						0	0	TRBV5*01	TRBD1*01	TRBJ1-1*01	Trbc1-Trbc2	GCCAGCAGCCGGACAGGGGACACAGAAGTCTTC	QQPDRGHRSL	46	2	FALSE	T
1341320	76	3	TRAV4-3*03	TRAJ33*01	Trac	GCTGCTGAGAGGGATAGCAACTATCAGTTGATC	AAERDSNYQLI	10	1	TRBV20*01		TRBJ1-1*01	Trbc1-Trbc2	GGAGTGGGCCCAAACACAGAAGTCTTC	GVGPNTEVF	66	2	TRUE	T
1341321	48	3	TRAV16N*01	TRAJ49*01	Trac	GCTATGAGAGAATCGAACACGGGTTACCAGAACTTCTAT	YERIEHGLPELL	11	1	TRBV12-1*01	TRBD1*01	TRBJ1-4*02	Trbc1-Trbc2	GCCAGCTCTCGACAGGGCGAAAGATTATTT	ASSRQGERLF	37	2	TRUE	T
1341397	202	9	TRAV12D-3*04	TRAJ23*01	Trac	GCTCTGAAATATAACCAGGGGAAGCTTATC	ALKYNQGKLI	86	3	TRBV13-2*01	TRBD1*01	TRBJ1-2*01	Trbc1-Trbc2	GCCAGCGGTGATCCCGGGACAGCAAACTCCGACTACGCC	ASGDPGTANSDYA	116	6	TRUE	T
1341723	118	4	TRAV6-4*01	TRAJ17*01	Trac	GCTCTGGTTGATCACAGTGCAGGGAACAAGCTAACT	ALVDHSAGNKLT	80	3	TRBV3*01	TRBD1*01	TRBJ2-1*01	Trbc1-Trbc2	GCCAGCAGCTTAAACAGGGGGCGGGCTGAGCAGTTC	ASSLNRGRAEQF	38	1	TRUE	T
1342087	88	5						0	0	TRBV3*01	TRBD2*01	TRBJ2-7*01	Trbc1-Trbc2	GCCAGCAGCTTAACTGGGGCTGAACAGTAC	ASSLTGAEQY	88	5	FALSE	T
1342110	117	5	TRAV16D/DV11*01	TRAJ50*01	Trac	GCTATGAGAGAGGGAGCATCCTCCTCCTTCAGCAAGCTGGTG	AMREGASSSFSKLV	66	2	TRBV5*01	TRBD1*01	TRBJ2-4*01	Trbc1-Trbc2	GCCAGCAGCCCACAGGGGGCTAGTCAAAACACCTTGTAC	ASSPQGASQNTLY	51	3	TRUE	T
1342172	730	10	TRAV3-1*03	TRAJ26*01	Trac	GCAGTCGGGAACTATGCCCAGGGATTAACC	AVGNYAQGLT	631	7	TRBV31*01	TRBD1*01	TRBJ2-2*01	Trbc1-Trbc2	GCCGGGGACAGGGCAAACACCGGGCAGCTCTAC	AGDRANTGQLY	99	3	TRUE	T
1342466	68	7	TRAV9-1*02	TRAJ9*02	Trac	GCTGTGACTAGCAACATGGGCTACAAACTTACC	CD*QHGLQTY	11	2	TRBV5*01		TRBJ1-1*01	Trbc1-Trbc2	GCCAGCAGCCAGGACAACACAGAAGTCTTC	ASSQDNTEVF	57	5	TRUE	T
1342496	358	7	TRAV16*02	TRAJ42*01	Trac	GCTATGAGAGGGAATTCTGGAGGAAGCAATGCAAAGCTAACC	AMRGNSGGSNAKLT	196	5	TRBV5*01	TRBD2*01	TRBJ2-1*01	Trbc1-Trbc2	GCCAGCAGCCAAGAGAACTGGGGGGGCCGCTATGCTGAGCAGTTC	ASSQENWGGRYAEQF	162	2	TRUE	T
1342872	301	4	TRAV3-4*01	TRDJ1*01	Trdc	GCAGTCAGTGCAAGCGGGATACGAGCTAGACAAACTCGTC	AVSASGIRARQTR	207	1	TRBV16*01	TRBD2*01	TRBJ2-4*01	Trbc1-Trbc2	GCAAGCAGCTCCGGGACTGGGGGGATCACCTTGTAC	ASSSGTGGITLY	94	3	TRUE	T
1342902	118	1	TRAV3-3*01	TRAJ24*02	Trac	GCAGTCAGGAGGATGACAACTGCCAGTTTGGGGAAACTGCAG	AVRRMTTASLGKLQ	118	1							0	0	FALSE	T
1342908	41	2						0	0	TRBV3*01	TRBD2*01	TRBJ2-1*01	Trbc1-Trbc2	GCCAGCAGCTTTGACTGGGGGTCTGCTGAGCAGTTC	ASSFDWGSAEQF	41	2	FALSE	T
1343264	30	5	TRAV12D-3*02	TRAJ57*01	Trac	GCTTCGGTAAATCAAGGAGGGTCTGCGAAGCTCATC	ASVNQGGSAKLI	17	2	TRBV19*01	TRBD1*01	TRBJ1-6*01	Trbc1-Trbc2	GCCAGCACCCTGACAGGCGACTATAATTCGCCCCTCTAC	ASTLTGDYNSPLY	13	3	TRUE	T
1343274	146	2	TRAV10D*01	TRAJ37*01	Trac	GCAGCAAGCACGGGAGGCAATACTAGAAAACTCATC	AASTGGNTRKLI	146	2							0	0	FALSE	T
1343693	134	5	TRAV14D-2*01	TRAJ48*01	Trac	GCAGCAAGTTCAGGGGGAAATGAGAAAATAACT	AASSGGNEKIT	134	5							0	0	FALSE	T
1343700	444	5	TRAV13-2*01	TRAJ22*01	Trac	GCTATCCCATCTTCTGGCAGCTGGCAACTCATC	AIPSSGSWQLI	364	2	TRBV1*01	TRBD2*01	TRBJ2-2*01	Trbc1-Trbc2	ACCTGCAGTGCGGGACTTTCAAACACCGGGCAGCTCTAC	TCSAGLSNTGQLY	80	3	TRUE	T
1344009	450	14	TRAV6D-3*03	TRAJ23*01	Trac	GCTATGGGTCATTATAACCAGGGGAAGCTTATC	AMGHYNQGKLI	334	6	TRBV3*01	TRBD1*01	TRBJ2-3*01	Trbc1-Trbc2	GCCAGCAGCTTAGAACAGGGGCTTAAAACGCTGTAT	ASSLEQGLKTLY	116	8	TRUE	T
1344012	133	8	TRAV12-2*01	TRAJ15*01	Trac	GCTCTGAGGATCTACCAGGGAGGCAGAGCTCTGATA	ALRIYQGGRALI	34	5	TRBV2*01	TRBD1*01	TRBJ1-3*01	Trbc1-Trbc2	GCCAGCAGCCAGGGGCCTGGAAATACGCTCTAT	ASSQGPGNTLY	99	3	TRUE	T
1344043	396	13	TRAV7-1*02	TRAJ18*01	Trac	GCAGTGACCTATAGAGGTTCAGCCTTAGGGAGGCTGCAT	AVTYRGSALGRLH	205	3	TRBV17*01	TRBD2*01	TRBJ2-7*01	Trbc1-Trbc2	GCTAGCAGTGGCCGGGACTGGGGGGGCGAACAGTAC	ASSGRDWGGEQY	191	10	TRUE	T
1344433	0	0						0	0							0	0	FALSE	Unknown
1344434	0	0						0	0							0	0	FALSE	Unknown
1344435	14	1						0	0	TRBV19*01		TRBJ1-1*01	Trbc1-Trbc2	GCCAGCAGTATACAAAACACAGAAGTCTTC	ASSIQNTEVF	14	1	FALSE	T
1344440	53	2	TRAV7-2*02	TRAJ4*02	Trac	GCAGCAATCTCATCTGGTAGCTTCAATAAGTTGACC	AAISSGSFNKLT	53	2							0	0	FALSE	T
1344479	67	2						0	0	TRBV13-1*02	TRBD2*01	TRBJ2-7*01	Trbc1-Trbc2	GCCAGCAGTGATGCAAACTGGCCCTATGAACAGTAC	ASSDANWPYEQY	67	2	FALSE	T
1344858	162	4	TRAV6-7/DV9*04	TRAJ52*01	Trac	GCTCTGTACACTGGAGCTAACACTGGAAAGCTCACG	ALYTGANTGKLT	154	3	TRBV13-3*01	TRBD1*01	TRBJ2-1*01	Trbc1-Trbc2	GCCAGCAGCCTCGACAGGGGCAACTATGCTGAGCAGTTC	ASSLDRGNYAEQF	8	1	TRUE	T
1345170	82	3						0	0	TRBV1*01	TRBD2*01	TRBJ2-7*01	Trbc1-Trbc2	ACCTGCAGTGACTGGGATGAACAGTAC	TCSDWDEQY	82	3	FALSE	T
1345231	23	1	TRAV10D*01	TRAJ18*01	Trac	GCAGCAAGCATGGTGAATAGAGGTTCAGCCTTAGGGAGGCTGCAT	SKHGE*RFSLREAA	23	1							0	0	FALSE	T
1345564	180	7	TRAV7N-4*01	TRAJ40*01	Trac	GCAGTCAATACAGGAAACTACAAATACGTC	AVNTGNYKYV	148	6	TRBV16*01		TRBJ1-1*01	Trbc1-Trbc2	GCAAGCAGCTTAGGGACAAACACAGAAGTCTTC	ASSLGTNTEVF	32	1	TRUE	T
1345574	13	1						0	0	TRBV5*01		TRBJ2-5*01	Trbc1-Trbc2	GCCAGCAGCCAAGATGCCAATAACCAAGACACCCAGTAC	ASSQDANNQDTQY	13	1	FALSE	T
1345590	0	0						0	0							0	0	FALSE	Unknown
1345591	274	6	TRAV7N-4*01	TRAJ17*01	Trac	GCAGTTAACAGTGCAGGGAACAAGCTAACT	AVNSAGNKLT	260	3	TRBV13-2*01	TRBD1*01	TRBJ2-2*01	Trbc1-Trbc2	GCCAGCGGTGTAGGGACAGGGCCAAACACCGGGCAGCTCTAC	ASGVGTGPNTGQLY	14	3	TRUE	T
1345612	157	7	TRAV12-3*05	TRAJ43*01	Trac	GCTCTGAGTAATAACAACAATGCCCCACGA	ALSNNNNAPR	75	1	TRBV3*01		TRBJ1-3*01	Trbc1-Trbc2	GCCAGCAGCTTATCAGATTCTGGAAATACGCTCTAT	ASSLSDSGNTLY	82	6	TRUE	T
1347087	285	5	TRAV5D-4*01	TRAJ39*01	Trac	GCTGCAAGTGATAATAATGCAGGTGCCAAGCTCACA	AASDNNAGAKLT	236	3	TRBV13-2*01	TRBD2*01	TRBJ2-5*01	Trbc1-Trbc2	GCCAGCGGTGAGCTGGGGGGAACAGACACCCAGTAC	ASGELGGTDTQY	49	2	TRUE	T
1347115	215	3	TRAV7-6*02	TRAJ57*01	Trac	GCAGTGAGCATCCAAGGAGGGTCTGCGAAGCTCATC	AVSIQGGSAKLI	215	3							0	0	FALSE	T
1347521	184	5	TRAV10D*01	TRAJ21*01	Trac	GCAGCAACGCCTAATTACAACGTGCTTTAC	AATPNYNVLY	38	1	TRBV13-2*01		TRBJ2-4*01	Trbc1-Trbc2	GCCAGCGGTGATGCGGCAAAAAAACACCTTGTAC	ASGDAAKKHLV	146	4	TRUE	T
1347523	0	0						0	0							0	0	FALSE	Unknown
1347844	240	7	TRAV4D-3*06	TRAJ9*02	Trac	GCTGCTGAGGACATGGGCTACAAACTTACC	AAEDMGYKLT	17	1	TRBV20*01		TRBJ2-4*01	Trbc1-Trbc2	GGTGCTAGGGATTTCTTTAGTCAAAACACCTTGTAC	GARDFFSQNTLY	223	6	TRUE	T
1347855	503	12	TRAV5D-4*01	TRAJ56*01	Trac	GCTGCAAGTACTGGAGGCAATAATAAGCTGACT	AASTGGNNKLT	210	3	TRBV13-2*01	TRBD2*01	TRBJ2-7*01	Trbc1-Trbc2	GCCAGCGGTGGGACTGGGGGGGCTGAACAGTAC	ASGGTGGAEQY	293	9	TRUE	T
1347861	553	10	TRAV7-4*02	TRAJ30*01	Trac			30	1	TRBV15*01	TRBD1*01	TRBJ1-3*01	Trbc1-Trbc2	GCCAGCAGTTTACAGGGTGGAAATACGCTCTAT	ASSLQGGNTLY	523	9	TRUE	T
1348316	0	0						0	0							0	0	FALSE	Unknown
1348617	20	3						0	0	TRBV5*01		TRBJ1-5*01	Trbc1-Trbc2	GCCAGCAGCCAAGACAGTAACAACCAGGCTCCGCTT	ASSQDSNNQAPL	20	3	FALSE	T
1348618	505	12	TRAV4D-4*03	TRAJ9*02	Trac	GCTGCTGAGAGCAACATGGGCTACAAACTTACC	AAESNMGYKLT	490	10	TRBV13-1*02	TRBD2*01	TRBJ2-1*01	Trbc1-Trbc2	GCCAGCACCGAGACTGGCAACTATGCTGAGCAGTTC	ASTETGNYAEQF	15	2	TRUE	T
1348640	1058	9	TRAV7-4*01	TRAJ17*01	Trac	GCAGCTAGAAACAGTGCAGGGAACAAGCTAACT	AARNSAGNKLT	1038	7	TRBV16*01	TRBD2*01	TRBJ2-7*01	Trbc1-Trbc2	GCAAGCAGCCTGGACTGGGATGAACAGTAC	ASSLDWDEQY	20	2	TRUE	T
1348653	203	8						0	0	TRBV3*01		TRBJ2-7*01	Trbc1-Trbc2	GCCAGCAGCTTAGGGGTTGAACAGTAC	ASSLGVEQY	203	8	FALSE	T
1348674	14	2	TRAV4D-3*04	TRAJ35*02	Trac	GCTGGGGGCTTTGCAAGTGCGCTGACA	AGGFASALT	14	2							0	0	FALSE	T
1349023	47	3	TRAV7D-5*01	TRAJ17*01	Trac	GCAGTGAGAGGCAGTGCAGGGAACAAGCTAACT	SERQCREQAN	5	1	TRBV3*01	TRBD1*01	TRBJ2-7*01	Trbc1-Trbc2	GCCAGCAGCCAGGACATCTATGAACAGTAC	ASSQDIYEQY	42	2	TRUE	T
1349064	410	8	TRAV14D-3/DV8*06	TRAJ52*01	Trac	GCAGCAAGAAACACTGGAGCTAACACTGGAAAGCTCACG	AARNTGANTGKLT	403	7	TRBV13-2*01	TRBD2*01	TRBJ2-1*01	Trbc1-Trbc2	GCCAGCGGTGGGACTGGGGGATGGGCTGAGCAGTTC	ASGGTGGWAEQF	7	1	TRUE	T
1349077	126	2						0	0	TRBV31*01	TRBD2*01	TRBJ2-5*01	Trbc1-Trbc2	GCCTGGAGTCTCTGGGGGGTAGACACCCAGTAC	AWSLWGVDTQY	126	2	FALSE	T
1349081	22	2						0	0	TRBV13-2*01	TRBD2*01	TRBJ2-4*01	Trbc1-Trbc2	GCCAGCGGTCTGGGGGGGCGCGACACCTTGTAC	ASGLGGRDTLY	22	2	FALSE	T
1349778	321	9	TRAV14-2*02	TRAJ40*01	Trac	GCAGCAAGTGCCAATACAGGAAACTACAAATACGTC	AASANTGNYKYV	262	5	TRBV2*01	TRBD1*01	TRBJ1-1*01	Trbc1-Trbc2	GCCAGCAGCCAGACAGCAAACACAGAAGTCTTC	ASSQTANTEVF	59	4	TRUE	T
1349805	27	6	TRAV7-5*03	TRAJ50*01	Trac	GCAGGGGCATCCTCCTCCTTCAGCAAGCTGGTG	AGASSSFSKLV	18	4	TRBV2*01	TRBD1*01	TRBJ1-6*01	Trbc1-Trbc2	GCCAGCAGCGACAGTTATAATTCGCCCCTCTAC	ASSDSYNSPLY	9	2	TRUE	T
1349819	62	2	TRAV14D-3/DV8*03	TRAJ13*01	Trac	GCAGCAAGATCAAATTCTGGGACTTACCAGAGG	SKIKFWDLPE	62	2							0	0	FALSE	T
1349835	36	1						0	0	TRBV2*01		TRBJ2-2*01	Trbc1-Trbc2	GCCAGCAGCCAGGGGAACACCGGGCAGCTCTAC	ASSQGNTGQLY	36	1	FALSE	T
1350196	176	4	TRAV5D-4*01	TRAJ38*01	Trac	GCTGCGACCAAATGTTGGTGACAACAGTAAGCTGATT	AATKCW*QQ*AD	48	2	TRBV15*01	TRBD2*01	TRBJ2-4*01	Trbc1-Trbc2	GCCAGCAGGGACTGGGGGGGGCAAACACCTTGTAC	ASRDWGGQTPCT	128	2	TRUE	T
1350206	170	6	TRAV10D*01	TRAJ35*02	Trac	GCAGCCAAGCAGACAGGCTTTGCAAGTGCGCTGACA	AAKQTGFASALT	96	2	TRBV20*01		TRBJ1-1*01	Trbc1-Trbc2	GGTTCTCGGACATACACAGAAGTCTTC	GSRTYTEVF	74	4	TRUE	T
1350218	992	18	TRAV7-5*03	TRAJ40*01	Trac	GCAGTGAGTCTTAATACAGGAAACTACAAATACGTC	AVSLNTGNYKYV	948	15	TRBV13-2*01	TRBD2*01	TRBJ2-3*01	Trbc1-Trbc2	GCCAGCGGGGACTGGGGGGGCGCAGAAACGCTGTAT	ASGDWGGAETLY	44	3	TRUE	T
1350987	24	2						0	0	TRBV13-1*02		TRBJ2-3*01	Trbc1-Trbc2	GCCAGCAGTGTCCGGGCTGCAGAAACGCTGTAT	ASSVRAAETLY	24	2	FALSE	T
1351005	84	5	TRAV12-2*01	TRAJ42*01	Trac	GCTCTGAGGGCCTGGAGGAAGCAATGCAAAGCTAACC	ALRAWRKQCKAN	11	3	TRBV5*01		TRBJ1-4*02	Trbc1-Trbc2	GCCAGCAGCCCAGGGATTTCCAACGAAAGATTATTT	ASSPGISNERLF	73	2	TRUE	T
1351300	297	8	TRAV7-5*01	TRAJ34*01	Trac	GCAATGAGGCCCAATACCGACAAAGTCGTC	AMRPNTDKVV	297	8							0	0	FALSE	T
1351708	422	10	TRAV9-1*01	TRAJ22*01	Trac	GCTGTGAGCGCATCTTCTGGCAGCTGGCAACTCATC	AVSASSGSWQLI	314	5	TRBV16*01		TRBJ1-6*01	Trbc1-Trbc2	GCAAGCAGCTTAGGACACTATAATTCGCCCCTCTAC	ASSLGHYNSPLY	108	5	TRUE	T
1351776	0	0						0	0							0	0	FALSE	Unknown
1352120	274	5	TRAV12D-2*02	TRAJ18*01	Trac	GCTTTGAGTGCTAGAGGTTCAGCCTTAGGGAGGCTGCAT	ALSARGSALGRLH	210	2	TRBV5*01	TRBD2*01	TRBJ2-7*01	Trbc1-Trbc2	GCCAGCAGCCACCGGGACTGGGGTTATGAACAGTAC	ASSHRDWGYEQY	64	3	TRUE	T
1352544	0	0						0	0							0	0	FALSE	Unknown
1352888	0	0						0	0							0	0	FALSE	Unknown
1352906	82	1	TRAV14-1*01	TRAJ26*01	Trac	GCAGCAAGTAACTATGCCCAGGGATTAACC	QQVTMPRD*P	82	1							0	0	FALSE	T
1353219	0	0						0	0							0	0	FALSE	Unknown
1353223	460	6	TRAV14D-3/DV8*06	TRAJ43*01	Trac	GCAGCAAGTGCCGGTAACAACAATGCCCCACGA	AASAGNNNAPR	350	2	TRBV3*01	TRBD1*01	TRBJ2-5*01	Trbc1-Trbc2	GCCAGCAGCTTACAGGGGCAAGACACCCAGTAC	ASSLQGQDTQY	110	4	TRUE	T
1353607	70	3	TRAV12-1*02	TRAJ23*01	Trac	GCTTTGAGTCCCAATTATAACCAGGGGAAGCTTATC	ALSPNYNQGKLI	35	1	TRBV19*01	TRBD2*01	TRBJ2-7*01	Trbc1-Trbc2	GCCAGCAGTATAGACTGGAACTCCTATGAACAGTGC	ASSIDWNSYEQC	35	2	TRUE	T
1353661	373	4	TRAV14D-2*01	TRAJ39*01	Trac	GCAGCAAGTGCGAATAATGCAGGTGCCAAGCTCACA	AASANNAGAKLT	353	3	TRBV19*01	TRBD2*01	TRBJ2-5*01	Trbc1-Trbc2	GCCAGCAGTCCCGGCTGGGGGGCTAACCAAGACACCCAGTAC	ASSPGWGANQDTQY	20	1	TRUE	T
1353991	321	5	TRAV14D-1*02	TRAJ30*01	Trac	GCAGCAATAGGGACAAATGCTTACAAAGTCATC	SNRDKCLQSH	321	5							0	0	FALSE	T
1354441	221	13	TRAV7D-4*02	TRAJ28*01		GCAGCTAGTGAGCCAGGCACTGGGAGTAACAGGCTCACT	AASEPGTGSNRLT	166	8	TRBV16*01	TRBD1*01	TRBJ2-3*01	Trbc1-Trbc2	GCAAGCAGCCCGGGACAGGGTGCAGAAACGCTGTAT	ASSPGQGAETLY	55	5	TRUE	T
1354772	547	11	TRAV6D-7*04	TRAJ12*01	Trac	GCTCTGGGTGATCAGACTGGAGGCTATAAAGTGGTC	ALGDQTGGYKVV	207	3	TRBV13-2*01	TRBD2*01	TRBJ2-5*01	Trbc1-Trbc2	GCCAGCGGTGGCCGACTGGGGTACCAAGACACCCAGTAC	ASGGRLGYQDTQY	340	8	TRUE	T
1354791	743	23	TRAV14-2*02	TRAJ39*01	Trac	GCAGCAACACGAAATGCAGGTGCCAAGCTCACA	AATRNAGAKLT	301	8	TRBV31*01	TRBD1*01	TRBJ2-7*01	Trbc1-Trbc2	GCCGGGACAGGGGTCTCCTATGAACAGTAC	AGTGVSYEQY	442	15	TRUE	T
1355533	0	0						0	0							0	0	FALSE	Unknown
1355535	58	4						0	0	TRBV13-2*01		TRBJ2-2*01	Trbc1-Trbc2	GCCAGCGGTGGATGGGATGCAAACACCGGGCAGCTCTAC	ASGGWDANTGQLY	58	4	FALSE	T
1355558	74	3	TRAV13D-4*01	TRAJ17*01	Trac	GCTATGGGGATTAACAGTGCAGGGAACAAGCTAACT	AMGINSAGNKLT	24	1	TRBV12-2*01		TRBJ1-6*01	Trbc1-Trbc2	GCCAGCTCTCTCGGGCATTCCTATAATTCGCCCCTCTAC	ASSLGHSYNSPLY	50	2	TRUE	T
1355584	1042	12	TRAV9N-4*01	TRAJ31*01	Trac	GCTCTGAGCAATAACAGAATCTTC	ALSNNRIF	810	5	TRBV13-2*01	TRBD1*01	TRBJ1-1*01	Trbc1-Trbc2	GCCAGCGGTGATGCGGGGGCAGAAGTCTTC	ASGDAGAEVF	232	7	TRUE	T
1355588	17	1	TRAV5-1*02	TRAJ30*01	Trac	TCAGCCACAAATGCTTACAAAGTCATC	SATNAYKVI	17	1							0	0	FALSE	T
1356346	190	4	TRAV12-1*06	TRAJ33*01	Trac	GCTCGCCCGGATAGCAACTATCAGTTGATC	ARPDSNYQLI	119	2	TRBV5*01		TRBJ1-6*01	Trbc1-Trbc2	GCCAGCAGCCAAGATAATTCGCCCCTCTAC	ASSQDNSPLY	71	2	TRUE	T
1356729	0	0						0	0							0	0	FALSE	Unknown
1356732	11	1						0	0	TRBV5*01	TRBD1*01	TRBJ2-3*01	Trbc1-Trbc2	GCCAGCAGCCGACAGGGGAGTGCAGAAACGCTGTAT	ASSRQGSAETLY	11	1	FALSE	T
1357076	150	2	TRAV7D-3*01	TRAJ6*01	Trac	GCAGCAACCTCAGGAGGAAACTACAAACCTACG	AATSGGNYKPT	150	2							0	0	FALSE	T
1357482	98	5	TRAV3-3*01	TRAJ44*01	Trac	GCAGTCAAGGGTGGCAGTGGTGGAAAACTCACT	AVKGGSGGKLT	74	3	TRBV5*01	TRBD1*01	TRBJ2-1*01	Trbc1-Trbc2	GCCAGCAGCCAAGGGACAGGGGGCTATGCTGAGCAGTTC	ASSQGTGGYAEQF	24	2	TRUE	T
1357902	1017	38	TRAV7-4*01	TRAJ39*01		GCAGCTAGGCCTAATAATGCAGGTGCCAAGCTCACA	AARPNNAGAKLT	492	15	TRBV13-2*01	TRBD1*01	TRBJ2-1*01	Trbc1-Trbc2	GCCAGCGGTGATGCAGGGGGGAGCTATGCTGAGCAGTTC	ASGDAGGSYAEQF	525	23	TRUE	T
1357903	0	0						0	0							0	0	FALSE	Unknown
1358250	16	5	TRAV6-4*01	TRAJ43*01	Trac	GCTCTGGAAGATAACAACAATGCCCCACGA	ALEDNNNAPR	16	5							0	0	FALSE	T
1358300	30	1						0	0	TRBV12-2*01	TRBD1*01	TRBJ2-7*01	Trbc1-Trbc2	GCCAGCTCTCTCGACAGCTATGAACAGTAC	ASSLDSYEQY	30	1	FALSE	T
1358618	178	6	TRAV9-3*01	TRAJ42*01	Trac	GCTGTGAGCTCTGGAGGAAGCAATGCAAAGCTAACC	AVSSGGSNAKLT	51	1	TRBV31*01	TRBD1*01	TRBJ1-2*01	Trbc1-Trbc2	GCCTGGAGCCTTCAGGGCGGCTCCGACTACACC	AWSLQGGSDYT	127	5	TRUE	T
1358985	0	0						0	0							0	0	FALSE	Unknown
1358998	209	3	TRAV9-1*01	TRAJ18*01	Trac	GCTGTGAGGGGAGGTTCAGCCTTAGGGAGGCTGCAT	AVRGGSALGRLH	209	3							0	0	FALSE	T
1359009	38	2	TRAV16*02	TRAJ50*01	Trac	GCTATGAGAGTCCTCCTCCTTCAGCAAGCTGGTG	AMRVLLLQQAG	12	1	TRBV3*01	TRBD1*01	TRBJ1-3*01	Trbc1-Trbc2	GCCAGCAGCTTACAGGGGGCTGGAAATACGCTCTAT	ASSLQGAGNTLY	26	1	TRUE	T
1359035	35	1						0	0	TRBV13-2*01		TRBJ1-6*01	Trbc1-Trbc2	GCCAGCGGTGACAGTAATTCGCCCCTCTAC	ASGDSNSPLY	35	1	FALSE	T
1359060	152	2	TRAV4-4/DV10*02	TRAJ48*01	Trac	GCTGCTGAGGTCAACTATGGAAATGAGAAAATAACT	AAEVNYGNEKIT	152	2							0	0	FALSE	T
1359364	15	1	TRAV5-1*02	TRAJ30*01		TCAGCAAGCCCACAAATGCTTACAAAGTCATC	SASPQMLTKSS	15	1							0	0	FALSE	T
1359378	212	7	TRAV16*02	TRAJ32*02	Trac	GCTATGAGAGAGAATTATGGGGGCAGTGGCAACAAGCTCATC	AMRENYGGSGNKLI	131	5	TRBV31*01	TRBD1*01	TRBJ2-7*01	Trbc1-Trbc2	GCCTGGAGTCGGGACCACTCCTATGAACAGTAC	AWSRDHSYEQY	81	2	TRUE	T
1359390	245	12	TRAV17*01	TRAJ43*01	Trac	GCACTGGAGGCCAATAACAACAATGCCCCACGA	ALEANNNNAPR	197	7	TRBV13-1*02		TRBJ1-1*01	Trbc1-Trbc2	GCCAGCAGCGTTGCGGGCACAGAAGTCTTC	ASSVAGTEVF	48	5	TRUE	T
1359445	314	10	TRAV14D-3/DV8*03	TRAJ22*01	Trac	GCACCATCTTCTGGCAGCTGGCAACTCATC	APSSGSWQLI	265	7	TRBV15*01	TRBD1*01	TRBJ1-1*01	Trbc1-Trbc2	GCCAGCAGCAGGGAAGCAAACACAGAAGTCTTC	ASSREANTEVF	49	3	TRUE	T
1359780	142	2	TRAV14-2*02	TRAJ9*02	Trac	GCAGCAACGCACAACATGGGCTACAAACTTACC	AATHNMGYKLT	112	1	TRBV20*01		TRBJ1-4*02	Trbc1-Trbc2	GGTGCCCGGGGCGCCAACGAAAGATTATTT	GARGANERLF	30	1	TRUE	T
1359787	90	1						0	0	TRBV3*01	TRBD2*01	TRBJ2-1*01	Trbc1-Trbc2	GCCAGCAGCTTATTTGGGGGGGAGGGGGCTGAGCAGTTC	ASSLFGGEGAEQF	90	1	FALSE	T
1359833	136	1	TRAV8-1*03	TRAJ22*01	Trac	GCTACTGCAGCATCTTCTGGCAGCTGGCAACTCATC	ATAASSGSWQLI	136	1							0	0	FALSE	T
1360147	98	1	TRAV13-4/DV7*03	TRAJ48*01	Trac	GCTATGGAACGGGGAAGAACTATGGAAATGAGAAAATAACT	AMERGRTMEMRK*L	98	1							0	0	FALSE	T
1360153	59	1	TRAV13-1*02	TRAJ33*01	Trac	GCTTTGGAACGGGGCAACTATCAGTTGATC	ALERGNYQLI	59	1							0	0	FALSE	T
1360170	25	1						0	0	TRBV17*01	TRBD2*01	TRBJ1-1*01	Trbc1-Trbc2	GCTAGCAGTAGTCGGGGGGGCAGAAGTCTTC	ASSSRGGRSL	25	1	FALSE	T
1360191	357	9	TRAV6D-7*02	TRAJ53*01	Trac	GCTCTGTCCAGTGGAGGCAGCAATTACAAACTGACA	ALSSGGSNYKLT	133	3	TRBV20*01	TRBD2*01	TRBJ2-4*01	Trbc1-Trbc2	GGTGCTAGTCGGGACTGGGGGAAAAACACCTTGTAC	GASRDWGKNTLY	224	6	TRUE	T
1360562	462	4	TRAV16D/DV11*01	TRAJ43*01	Trac	GCTATGAGAGAGCGCAATAACAACAATGCCCCACGA	AMRERNNNNAPR	419	2	TRBV30*01	TRBD2*01	TRBJ2-7*01	Trbc1-Trbc2	AGTTCTAGAGATGGTGGGGAAGAACAGTAC	SSRDGGEEQY	43	2	TRUE	T
1360573	63	2	TRAV6-5*04	TRAJ23*01	Trac	GCTCTGAGTGAAAATTATAACCAGGGGAAGCTTATC	SE*KL*PGEAY	63	2							0	0	FALSE	T
1360594	85	3						0	0	TRBV29*01	TRBD1*01	TRBJ1-2*01	Trbc1-Trbc2	GCTAGCAGTTTCCCCGGGACAGGGGCCTCCGACTACACC	ASSFPGTGASDYT	85	3	FALSE	T
1360595	119	8	TRAV17*02	TRAJ49*01	Trac	GCACTCTACACGGGTTACCAGAACTTCTAT	ALYTGYQNFY	42	3	TRBV3*01	TRBD1*01	TRBJ2-4*01	Trbc1-Trbc2	GCCAGCAGCTTCCAGGGGAGCCAAAACACCTTGTAC	ASSFQGSQNTLY	77	5	TRUE	T
1360919	251	7	TRAV8D-2*01	TRAJ21*01	Trac	GCTACTGATGTCATGCCTAATTACAACGTGCTTTAC	ATDVMPNYNVLY	186	4	TRBV15*01	TRBD1*01	TRBJ2-7*01	Trbc1-Trbc2	GCCAGCAGTTTCAGGGGCGAACAGTAC	ASSFRGEQY	65	3	TRUE	T
1360939	0	0						0	0							0	0	FALSE	Unknown
1361311	126	7	TRAV7D-6*02	TRAJ32*01	Trac	GCAGTGGGTGGGAGCAGTGGCAACAAGCTCATC	AVGGSSGNKLI	58	4	TRBV15*01	TRBD1*01	TRBJ2-2*01	Trbc1-Trbc2	GCCAGCAGTTTGGGACAAAACACCGGGCAGCTCTAC	ASSLGQNTGQLY	68	3	TRUE	T
1361316	49	3	TRAV8-1*01	TRAJ27*01	Trac	GCTACTGATAACACCAATACAGGCAAATTAACC	ATDNTNTGKLT	49	3							0	0	FALSE	T
1361322	47	4	TRAV6D-4*01	TRAJ43*01	Trac	GCTCTGGCGGGCAATAACAACAATGCCCCACGA	ALAGNNNNAPR	7	1	TRBV5*01	TRBD1*01	TRBJ2-2*01	Trbc1-Trbc2	GCCAGCAGCCAAGAGGGGGTAAACACCGGGCAGCTCTAC	ASSQEGVNTGQLY	40	3	TRUE	T
1361355	434	7	TRAV9-1*01	TRAJ43*01	Trac	GCTGTGAGCGCGTATAACAACAATGCCCCACGA	AVSAYNNNAPR	284	2	TRBV13-3*01	TRBD1*01	TRBJ1-3*01	Trbc1-Trbc2	GCCAGCAGTGGGACAGGGACTGGAAATACGCTCTAT	ASSGTGTGNTLY	150	5	TRUE	T
1361725	521	14	TRAV6-7/DV9*04	TRAJ57*01	Trac	GCTCTGAGGTCGAATCAAGGAGGGTCTGCGAAGCTCATC	ALRSNQGGSAKLI	149	1	TRBV15*01	TRBD2*01	TRBJ2-7*01	Trbc1-Trbc2	GCCAGCAGTCTGGGAGTCTATGAACAGTAC	ASSLGVYEQY	372	13	TRUE	T
1361748	43	1						0	0	TRBV5*01	TRBD1*01	TRBJ1-4*02	Trbc1-Trbc2	GCCAGCAGCTCACAGGGGGACGAAAGATTATTT	ASSSQGDERLF	43	1	FALSE	T
1362092	52	2	TRAV5-4*02	TRAJ57*01	Trac	GCTGCAAGTGCTCAAGGAGGGTCTGCGAAGCTCATC	AASAQGGSAKLI	52	2							0	0	FALSE	T
1362096	201	3	TRAV7D-3*01	TRAJ22*01	Trac	GCAGTGAGCCCATCTTCTGGCAGCTGGCAACTCATC	AVSPSSGSWQLI	201	3							0	0	FALSE	T
1362108	67	4	TRAV3-3*01	TRAJ39*01	Trac	GCAGTCAGAATGAATAATAATGCAGGTGCCAAGCTCACA	AVRMNNNAGAKLT	29	3	TRBV20*01	TRBD1*01	TRBJ1-4*02	Trbc1-Trbc2	GGTGCTAGGCCAGGGGGCGAAAGATTATTT	GARPGGERLF	38	1	TRUE	T
1362122	32	1						0	0	TRBV19*01		TRBJ2-4*01	Trbc1-Trbc2	GCCAGCAGTATAGAAAACACCTTGTAC	ASSIENTLY	32	1	FALSE	T
1362468	81	7	TRAV14D-3/DV8*06	TRAJ53*01	Trac	GCAGCAAGTAGGAGTGGAGGCAGCAATTACAAACTGACA	AASRSGGSNYKLT	24	5	TRBV5*01	TRBD2*01	TRBJ2-1*01	Trbc1-Trbc2	GCCAGCAGCCAAGATTGGGGGGGTGCTGAGCAGTTC	ASSQDWGGAEQF	57	2	TRUE	T
1362497	147	4	TRAV16D/DV11*01	TRAJ17*01	Trac	GCTATGAGGGCTAACAGTGCAGGGAACAAGCTAACT	AMRANSAGNKLT	82	2	TRBV26*01	TRBD2*01	TRBJ2-1*01	Trbc1-Trbc2	GCCAGCAGCCGTCCCGGGACTGGCCTTAACTATGCTGAGCAGTTC	ASSRPGTGLNYAEQF	65	2	TRUE	T
1362839	247	4	TRAV4-2*02	TRAJ24*02	Trac	GCTGTTCGGGCAACTGCCAGTTTGGGGAAACTGCAG	AVRATASLGKLQ	241	2	TRBV20*01	TRBD2*01	TRBJ2-7*01	Trbc1-Trbc2	GGTGCTAGCTGGGGCTATGAACAGTAC	GASWGYEQY	6	2	TRUE	T
1362846	182	2	TRAV12D-2*02	TRAJ6*01	Trac	GCTTTGAGCAGAGGAAACTACAAACCTACG	ALSRGNYKPT	182	2							0	0	FALSE	T
1362847	0	0						0	0							0	0	FALSE	Unknown
1362867	63	2	TRAV12-2*01	TRAJ48*01	Trac	GCTCTGAGTGCTATGGAAATGAGAAAATAACT	ALSAMEMRK*L	36	1	TRBV15*01	TRBD2*01	TRBJ2-2*01	Trbc1-Trbc2	GCCAGCAGTGACTGGGGGGGCGCCGGGCAGCTCTAC	ASSDWGGAGQLY	27	1	TRUE	T
1362868	0	0						0	0							0	0	FALSE	Unknown
1363218	0	0						0	0							0	0	FALSE	Unknown
1363249	45	2						0	0	TRBV13-2*01		TRBJ1-1*01	Trbc1-Trbc2	GCCAGCGGTGATGCGGGGAAAAACACAGAAGTCTTC	ASGDAGKNTEVF	45	2	FALSE	T
1363250	41	1	TRAV5D-4*01	TRAJ9*01	Trac	GCTGCATCTAGGAACATGGGCTACAAACTTACC	AASRNMGYKLT	41	1							0	0	FALSE	T
1363664	142	2	TRAV9-4*02	TRAJ53*01	Trac	GCTGTGGCAGGCAGCAATTACAAACTGACA	AVAGSNYKLT	142	2							0	0	FALSE	T
1474606	420	13	TRAV8-1*01	TRAJ26*01	Trac	GCCCCGAAATAACTATGCCCAGGGATTAACC	APK*LCPGIN	335	3	TRBV31*01	TRBD2*01	TRBJ2-7*01	Trbc1-Trbc2	GCCTGGAGTCCCCTGGGGTATGAACAGTAC	AWSPLGYEQY	85	10	TRUE	T
1474609	103	1	TRAV12D-2*02	TRAJ15*01	Trac	GCTTTGATTTATCAGGGAGGCAGAGCTCTGATA	ALIYQGGRALI	103	1							0	0	FALSE	T
1474980	103	6	TRAV13D-3*01	TRAJ23*01	Trac	GCTACCCCCATGAATTATAACCAGGGGAAGCTTATC	ATPMNYNQGKLI	89	4	TRBV13-2*01	TRBD1*01	TRBJ2-7*01	Trbc1-Trbc2	GCCAGCGGTGATGCAGGGGGGAGTGAACAGTAC	ASGDAGGSEQY	14	2	TRUE	T
1475330	301	8	TRAV4D-4*03	TRAJ18*01	Trac	GCTGCTGAGGCCGGTTCAGCCTTAGGGAGGCTGCAT	AAEAGSALGRLH	225	5	TRBV19*01	TRBD2*01	TRBJ2-3*01	Trbc1-Trbc2	GCCAGCAGTGGACTGGGGGGGCGTGCAGAAACGCTGTAT	ASSGLGGRAETLY	76	3	TRUE	T
1475405	61	4	TRAV13-4/DV7*02	TRAJ39*01	Trac	GCTATGGAACGGGGCAATGCAGGTGCCAAGCTCACA	AMERGNAGAKLT	19	1	TRBV19*01	TRBD1*01	TRBJ2-7*01	Trbc1-Trbc2	GCCAGCAGTATTGGGACATATGAACAGTAC	ASSIGTYEQY	42	3	TRUE	T
1475753	238	5	TRAV16*01	TRAJ58*01	Trac	GCTATGAGAGAGGGCGCGCAGCAAGGCACTGGGTCTAAGCTGTCA	AMREGAQQGTGSKLS	211	4	TRBV26*01		TRBJ1-5*01	Trbc1-Trbc2	GCCAGCAGTCAGACATCTAACAACCAGGCTCCGCTT	ASSQTSNNQAPL	27	1	TRUE	T
1475756	319	8	TRAV9D-3*01	TRAJ4*02	Trac	GCTGTGAGCCCTGGTAGCTTCAATAAGTTGACC	AVSPGSFNKLT	319	8							0	0	FALSE	T
1475805	139	1						0	0	TRBV16*01		TRBJ1-4*02	Trbc1-Trbc2	GCAAGCAGCTCAGCGACATTTTCCAACGAAAGATTATTT	ASSSATFSNERLF	139	1	FALSE	T
1476104	113	4						0	0	TRBV19*01	TRBD1*01	TRBJ2-1*01	Trbc1-Trbc2	GCCAGCAGTTTGACAGGGTAACTATGCTGAGCAGTTC	ASSLTG*LC*AV	113	4	FALSE	T
1476119	167	5	TRAV12-2*01	TRAJ22*01	Trac	GCTCTGAGATCTTCTGGCAGCTGGCAACTCATC	ALRSSGSWQLI	114	3	TRBV26*01		TRBJ2-7*01	Trbc1-Trbc2	GCCAGCAGTCTGTCGGGGAATGAACAGTAC	ASSLSGNEQY	53	2	TRUE	T
1476127	173	3	TRAV19*03	TRAJ52*01	Trac	GCAGCAGTCGCTAACACTGGAGCTAACACTGGAAAGCTCACG	AAVANTGANTGKLT	173	3							0	0	FALSE	T
1476482	10	1	TRAV6-5*01	TRAJ42*01	Trac	GCTCTGAGTGAGGGTCTGGAGGAAGCAATGCAAAGCTAACC	ALSEGLEEAMQS*P	10	1							0	0	FALSE	T
1476503	270	7	TRAV9-1*01	TRAJ4*02	Trac	GCTGTGAGCTCCATGTTATATGGTAGCTTCAATAAGTTGACC	AVSSMLYGSFNKLT	241	4	TRBV12-2*01	TRBD2*01	TRBJ2-5*01	Trbc1-Trbc2	GCCAGCTCTCACTGGGGGGTAGACACCCAGTAC	ASSHWGVDTQY	29	3	TRUE	T
1476538	793	14	TRAV5D-4*01	TRAJ26*01	Trac	GCTGCAAGTGGGAACTATGCCCAGGGATTAACC	AASGNYAQGLT	417	5	TRBV3*01	TRBD2*01	TRBJ2-4*01	Trbc1-Trbc2	GCCAGCAGCTTGGCTGGGGGGGCGCAAAACACCTTGTAC	ASSLAGGAQNTLY	376	9	TRUE	T
1476552	151	3						0	0	TRBV5*01	TRBD1*01	TRBJ2-5*01	Trbc1-Trbc2	GCCAGCAGCCAAGTGAAGGGGTTCCAAGACACCCAGTAC	ASSQVKGFQDTQY	151	3	FALSE	T
1476937	189	5	TRAV12D-2*02	TRAJ24*02	Trac	GCTTTGAGTGATCGGACTGCCAGTTTGGGGAAACTGCAG	ALSDRTASLGKLQ	157	3	TRBV3*01	TRBD1*01	TRBJ2-7*01	Trbc1-Trbc2	GCCAGCAGCGTCAGGGGTTCCTATGAACAGTAC	ASSVRGSYEQY	32	2	TRUE	T
1477252	172	7	TRAV6-1*03	TRAJ6*01	Trac	GTTCTGGCCTCAACCTCAGGAGGAAACTACAAACCTACG	VLASTSGGNYKPT	119	4	TRBV3*01	TRBD2*01	TRBJ2-4*01	Trbc1-Trbc2	GCCAGCAGCTTAGCGGGGGGCACCTTGTAC	ASSLAGGTLY	53	3	TRUE	T
1477272	269	7	TRAV6-5*01	TRAJ15*01	Trac	GCTCTGTCAGCCTACCAGGGAGGCAGAGCTCTGATA	ALSAYQGGRALI	136	3	TRBV3*01		TRBJ1-2*01	Trbc1-Trbc2	GCCAGCAGCTTAGCAAACTCCGACTACACC	ASSLANSDYT	133	4	TRUE	T
1477274	206	1						0	0	TRDV1*02		TRAJ50*01	Trac	GGAGGGAAAGCATCCTCCTCCTTCAGCAAGCTGGTG	GGKASSSFSKLV	206	1	FALSE	T
1478036	60	4	TRAV7-4*01	TRAJ22*01	Trac	GCAGCTAGTGGTGCATCTTCTGGCAGCTGGCAACTCATC	AASGASSGSWQLI	42	2	TRBV13-2*01	TRBD1*01	TRBJ2-5*01	Trbc1-Trbc2	GCCAGCGGTGAGCAGACAGGGGGCCAAGACACCCAGTAC	ASGEQTGGQDTQY	18	2	TRUE	T
1478059	156	8	TRAV9-1*02	TRAJ39*01	Trac	GCTGTGAGCGCGAATGCAGGTGCCAAGCTCACA	AVSANAGAKLT	37	3	TRBV12-1*01	TRBD2*01	TRBJ2-1*01	Trbc1-Trbc2	GCCAGCTCTCTCGACTGGGTGTATGCTGAGCAGTTC	ASSLDWVYAEQF	119	5	TRUE	T
1478086	115	3	TRAV14D-3/DV8*06	TRAJ33*01	Trac	GCAGCAAGTTGGAGCAACTATCAGTTGATC	SKLEQLSVD	52	1	TRBV13-3*01	TRBD2*01	TRBJ2-7*01	Trbc1-Trbc2	GCCAGCAGTGATGTCTGGGGGGTTTATGAACAGTAC	ASSDVWGVYEQY	63	2	TRUE	T
1478419	72	6	TRAV14D-1*01	TRAJ15*01	Trac	GCAGCAAGTGCCCAGGGAGGCAGAGCTCTGATA	AASAQGGRALI	32	1	TRBV5*01	TRBD1*01	TRBJ1-1*01	Trbc1-Trbc2	GCCAGCAGCCAAGAAACAGGGAACACAGAAGTCTTC	ASSQETGNTEVF	40	5	TRUE	T
1479174	35	2	TRAV5D-4*01	TRAJ15*01	Trac	GCTGCAAGTGAGGGCCAGGGAGGCAGAGCTCTGATA	AASEGQGGRALI	35	2							0	0	FALSE	T
1479199	585	10	TRAV12D-2*02	TRAJ57*01	Trac	GCTTTGAGTGATAAGCGCCAAGGAGGGTCTGCGAAGCTCATC	ALSDKRQGGSAKLI	330	6	TRBV5*01	TRBD2*01	TRBJ2-2*01	Trbc1-Trbc2	GCCAGCAGCCAAGACTGGGCCGGGCAGCTCTAC	ASSQDWAGQLY	255	4	TRUE	T
1479237	79	3	TRAV15D-1/DV6D-1*07	TRAJ43*01	Trac	GCTCTCTGGGAGCTGGAAATAACAACAATGCCCCACGA	SLGAGNNNNAPR	23	1	TRBV5*01	TRBD2*01	TRBJ2-3*01	Trbc1-Trbc2	GCCAGCAGCCTGGGGGGTGCAGAAACGCTGTAT	ASSLGGAETLY	56	2	TRUE	T
1479585	293	5	TRAV3-1*01	TRAJ15*01	Trac	GCAGTCAGCCTACCAGGGAGGCAGAGCTCTGATA	SQPTREAEL*	173	1	TRBV4*01	TRBD1*01	TRBJ2-1*01	Trbc1-Trbc2	GCCAGCAGCCAACAGGGGTATGCTGAGCAGTTC	ASSQQGYAEQF	120	4	TRUE	T
1479954	127	3						0	0	TRBV19*01	TRBD1*01	TRBJ2-4*01	Trbc1-Trbc2	GCCAGCAGTAAGGGGGATAAAAACACCTTGTAC	ASSKGDKNTLY	127	3	FALSE	T
1479970	202	7						0	0	TRBV5*01	TRBD1*01	TRBJ2-7*01	Trbc1-Trbc2	GCCAGCAGCCACCCCCGGGGAAATGAACAGTAC	ASSHPRGNEQY	202	7	FALSE	T
1479990	146	4	TRAV7D-4*02	TRAJ12*01	Trac	GCAGCTAGTGGAGGGACTGGAGGCTATAAAGTGGTC	AASGGTGGYKVV	89	3	TRBV20*01	TRBD1*01	TRBJ1-1*01	Trbc1-Trbc2	GGTGCTAGGCAGGGGGCAAACACAGAAGTCTTC	GARQGANTEVF	57	1	TRUE	T
1480383	351	7	TRAV4D-4*03	TRAJ31*01	Trac	GCTGCTGAGGCCCGGAGCAATAACAGAATCTTC	AAEARSNNRIF	184	2	TRBV4*01	TRBD1*01	TRBJ1-4*02	Trbc1-Trbc2	GCCAGCAGCCCGGACAGGGGGCGCGGCAACGAAAGATTATTT	ASSPDRGRGNERLF	167	5	TRUE	T
1480730	9	1	TRAV3-3*01	TRAJ34*02	Trac	GCAGTCAGTGTTTCCAATACCAACAAAGTCGTC	AVSVSNTNKVV	9	1							0	0	FALSE	T
1480739	265	8	TRAV6D-4*01	TRAJ52*01	Trac	GCTCTGGTTGATAGGGGTGGAGCTAACACTGGAAAGCTCACG	ALVDRGGANTGKLT	98	1	TRBV5*01	TRBD1*01	TRBJ1-2*01	Trbc1-Trbc2	GCCAGCAGCCAAGGGACATATGCAAACTCCGACTACACC	ASSQGTYANSDYT	167	7	TRUE	T
1480742	0	0						0	0							0	0	FALSE	Unknown
1481099	19	2	TRAV3-1*01	TRAJ56*01	Trac	GCAGTCAGTGCGGGGGCTACTGGAGGCAATAATAAGCTGACT	AVSAGATGGNNKLT	13	1	TRBV2*01	TRBD2*01	TRBJ2-4*01	Trbc1-Trbc2	GCCAGCAGCCAAGACTGGGTTCAAAACACCTTGTAC	ASSQDWVQNTLY	6	1	TRUE	T
1481100	0	0						0	0							0	0	FALSE	Unknown
1481103	122	4	TRAV4-2*01	TRAJ28*01	Trac	GCTGCTGAGGCAGGCACTGGGAGTAACAGGCTCACT	AAEAGTGSNRLT	122	4							0	0	FALSE	T
1481107	65	4	TRAV16D/DV11*01	TRAJ23*01	Trac	GCTATGAAGGATTATAACCAGGGGAAGCTTATC	AMKDYNQGKLI	65	4							0	0	FALSE	T
1481139	249	3	TRAV9-1*01	TRAJ39*01	Trac	GCTGTGAGGGATAATGCAGGTGCCAAGCTCACA	AVRDNAGAKLT	249	3							0	0	FALSE	T
1481180	240	15	TRAV4D-4*03	TRAJ18*01	Trac	GCTGCGGATAGAGGTTCAGCCTTAGGGAGGCTGCAT	AADRGSALGRLH	121	4	TRBV13-3*01		TRBJ1-3*01	Trbc1-Trbc2	GCCAGCAGGGATTCTGGAAATACGCTCTAT	ASRDSGNTLY	119	11	TRUE	T
1481479	94	2						0	0	TRBV20*01	TRBD1*01	TRBJ2-1*01	Trbc1-Trbc2	GGTGCCCGGGCAGGGGGCTATGCTGAGCAGTTC	GARAGGYAEQF	94	2	FALSE	T
1481497	82	4	TRAV14-1*02	TRAJ15*01	Trac	GCAGCAAGTGGCCAGGGAGGCAGAGCTCTGATA	AASGQGGRALI	50	2	TRBV13-2*01	TRBD2*01	TRBJ2-2*01	Trbc1-Trbc2	GCCAGCGGTGAGGGACTGGGGGGAACCACCGGGCAGCTCTAC	ASGEGLGGTTGQLY	32	2	TRUE	T
1481529	151	4	TRAV10*01	TRAJ39*01	Trac	GCAGCAAGCCCGAATAATAATGCAGGTGCCAAGCTCACA	AASPNNNAGAKLT	143	3	TRBV14*01		TRBJ1-3*01	Trbc1-Trbc2	GCCAGCAGTGACAATTCTGGAAATACGCTCTAT	ASSDNSGNTLY	8	1	TRUE	T
1481868	237	2	TRAV4D-3*01	TRAJ31*02	Trac	GCTGCCAATAACAATAACAGAATCTTC	AANNNNRIF	237	2							0	0	FALSE	T
1481869	120	5	TRAV14-2*01	TRAJ12*01	Trac	GCAGCAAGTGGGGCTGGAGGCTATAAAGTGGTC	AASGAGGYKVV	15	1	TRBV13-2*01	TRBD2*01	TRBJ2-5*01	Trbc1-Trbc2	GCCAGCGGTGATGTCCTGGGGGGGCGCGGACAAGACACCCAGTAC	ASGDVLGGRGQDTQY	105	4	TRUE	T
1481891	5	1	TRAV9D-1*01	TRAJ40*01	Trac	GCTGCGAGCCTAATACAGGAAACTACAAATACGTC	AASLIQETTNTS	5	1							0	0	FALSE	T
1481951	189	5	TRAV4-4/DV10*02	TRAJ28*01	Trac	GCTGCTGAGCTACCGCGGGCACTGGGAGTAACAGGCTCACT	AAELPRALGVTGSL	19	1	TRBV2*01		TRBJ2-5*01	Trbc1-Trbc2	GCCAGCAGCCAAGATTGGGACACCCAGTAC	ASSQDWDTQY	170	4	TRUE	T
1482248	296	5	TRAV6D-3*03	TRAJ26*01	Trac	GCTATGAGTGATAACTATGCCCAGGGATTAACC	AMSDNYAQGLT	26	2	TRBV1*01	TRBD1*01	TRBJ2-1*01	Trbc1-Trbc2	ACCTGCAGTGCAGAGACAGGGGGCTATGCTGAGCAGTTC	TCSAETGGYAEQF	270	3	TRUE	T
1482274	113	3	TRAV14D-3/DV8*03	TRAJ48*01	Trac	GCAGCCCCTGGAAATGAGAAAATAACT	SPWK*ENN	67	2	TRBV2*01	TRBD1*01	TRBJ1-5*02	Trbc1-Trbc2	GCCAGCAGCCAAGATCACAGGGGGCTAGCTCCGCTT	ASSQDHRGLAPL	46	1	TRUE	T
1482671	36	4						0	0	TRBV1*01		TRBJ1-1*01	Trbc1-Trbc2	ACCTGCAGTGCCGACAGGGAAGTCTTC	TCSADREVF	36	4	FALSE	T
1483480	49	2	TRAV7-5*01	TRAJ48*01	Trac	GCAATGAGCGGCCGCTCCAACTATGGAAATGAGAAAATAACT	AMSGRSNYGNEKIT	49	2							0	0	FALSE	T
1483824	462	10	TRAV5D-4*01	TRAJ39*01	Trac	GCTGCAAGTCGAAATGCAGGTGCCAAGCTCACA	AASRNAGAKLT	393	7	TRBV19*01		TRBJ1-3*01	Trbc1-Trbc2	GCCAGCAGGACATCTGGAAATACGCTCTAT	ASRTSGNTLY	69	3	TRUE	T
1484189	85	1	TRAV6-7/DV9*02	TRAJ52*01	Trac	GCTCTGGGGAACACTGGAGCTAACACTGGAAAGCTCACG	ALGNTGANTGKLT	85	1							0	0	FALSE	T
1484191	415	8	TRAV6D-6*05	TRAJ21*01	Trac	GCTCTGAGCTACATGTCTAATTACAACGTGCTTTAC	ALSYMSNYNVLY	207	2	TRBV13-2*01	TRBD2*01	TRBJ2-7*01	Trbc1-Trbc2	GCCAGCGGTGCCGGACTGGGGGGCTCCTATGAACAGTAC	ASGAGLGGSYEQY	208	6	TRUE	T
[truncated: 16,585 more rows]
